# Supplementary material for: Targeting host O-linked glycan biosynthesis affects Ebola virus replication efficiency and reveals differential GalNAc-T acceptor site preferences on the Ebola virus glycoprotein
Source: J Virol. 2024 May 17;98(6):e00524-24. doi: 10.1128/jvi.00524-24 (PMC11237518; doi:10.1128/jvi.00524-24)
Supplement: Dataset S1 — Identified O-glycopeptides. [file jvi.00524-24-s0001.xlsx]

## Sheet: Legend
Differential O-glycoproteomics
EBOV GP TMT PNA
EBOV GP TMT FT VVA
TMT channel	GP production cell line
127	HEK293 wild type
128	HEK293 GALNT1 KO
129	HEK293 GALNT2 KO
130	HEK293 GALNT3 KO
O-glycosite mapping
EBOVLP PNA
EBOVLP FT VVA
VLPs produced in HEK293T

## Sheet: EBOV GP TMT PNA
Checked	Master	Accession	Description	Coverage [%]	Contaminant	# Peptides	# PSMs	# Unique Peptides	# Protein Groups	# AAs	MW [kDa]	calc. pI	Score Sequest HT: Sequest HT	# Peptides (by Search Engine): Sequest HT	# Razor Peptides	Abundance Ratio: (128) / (127)	Abundance Ratio: (129) / (127)	Abundance Ratio: (130) / (127)	Abundances (Grouped): 126	Abundances (Grouped): 127	Abundances (Grouped): 128	Abundances (Grouped): 129	Abundances (Grouped): 130	Abundances (Grouped): 131	Found in Sample: [S72] F17: 126, Sample	Found in Sample: [S78] F17: 127, Sample	Found in Sample: [S79] F17: 128, Sample	Found in Sample: [S80] F17: 129, Sample	Found in Sample: [S81] F17: 130, Sample	Found in Sample: [S82] F17: 131, Sample	Modifications
TRUE	Master Protein	GP_Myc_His	Ebola virus Makona Envelope glycoprotein Myc His	31	TRUE	41	3098	41	1	707	77.8	6.62	3527.19	41	0	0.657	0.796	0.802	16395.4	1.2502e+08	8.20874e+07	9.94582e+07	1.0032e+08	32727.3	High	High	High	High	High	High	Hex(1)HexNAc(1) [S312(100); T326; S327; S328; T332; T334; T335; S348(100); T370; S372; T373; S374; T379; T388(99.9); T391; S399; T402(100); T483; T485; T494]; HexNAc [S312; T326; S327; S328; T334; T335; T366; T367; T370; S372; T373; S374; T379; T380; T388(99.9); S399(100)]; Hex(1)HexNAc(2) [T309(100); T326; S327; S328; T332; T334; T335; T370; S372; T373; S374; T379; T391; S399; T402(100)]; Hex(2)…
	Checked	Confidence	Annotated Sequence	Modifications	Modifications in Proteins	Contaminant	# Protein Groups	# Proteins	# PSMs	Master Protein Accessions	Positions in Master Proteins	# Missed Cleavages	Theo. MH+ [Da]	# Razor Quan Results	Abundance Ratio: (128) / (127)	Abundance Ratio: (129) / (127)	Abundance Ratio: (130) / (127)	Abundances (Grouped): 126	Abundances (Grouped): 127	Abundances (Grouped): 128	Abundances (Grouped): 129	Abundances (Grouped): 130	Abundances (Grouped): 131	Quan Info	Found in Sample: [S72] F17: 126, Sample	Found in Sample: [S78] F17: 127, Sample	Found in Sample: [S79] F17: 128, Sample	Found in Sample: [S80] F17: 129, Sample	Found in Sample: [S81] F17: 130, Sample	Found in Sample: [S82] F17: 131, Sample	Confidence (by Search Engine): Sequest HT				XCorr (by Search Engine): Sequest HT
	TRUE	High	[K].IRSEELSFTAVSNGPK.[N]	1xTMT6plex [K16]; 1xTMT6plex [N-Term]; 1xHex(1)HexNAc(1) [S12]	GP_Myc_His 1xHex(1)HexNAc(1) [S312]	TRUE	1	1	2	GP_Myc_His	GP_Myc_His [301-316]	1	2558.36	0	0.405	0.723	0.35		211135	85588.7	152671	73987.1			Not Found	High	High	High	High	Not Found	High				5.39
		Checked	Confidence	Identifying Node	PSM Ambiguity	Annotated Sequence	Modifications	# Protein Groups	# Proteins	Master Protein Accessions	Protein Accessions	# Missed Cleavages	Charge	DeltaScore	DeltaCn	Rank	Search Engine Rank	m/z [Da]	MH+ [Da]	Theo. MH+ [Da]	DeltaM [ppm]	Deltam/z [Da]	Activation Type	MS Order	Isolation Interference [%]	Average Reporter S/N	Ion Inject Time [ms]	RT [min]	First Scan	Spectrum File	File ID	128/127	129/127	130/127	Abundance: 126	Abundance: 127	Abundance: 128	Abundance: 129	Abundance: 130	Abundance: 131	Quan Info	XCorr	Manual validation
		TRUE	High	Sequest HT (A3)	Unambiguous	[K].iRSEELSFTAVsNGPk.[N]	N-Term(TMT6plex); S12(Hex(1)HexNAc(1)); K16(TMT6plex)	1	1	GP_Myc_His	GP_Myc_His	1	3	0.1447	0	1	1	853.458	2558.36	2558.36	-0.05	-4e-05	ETD (Electron Transfer Dissociation)	MS2	4.32733	143.8	118	82.2984	17144	211213_Lumos_(LC1200)_nanoFlex_Ieva_EBOV_GP_Myc_His_TMT_PNA_(16_17)_2h_ETD_HCD(45%)_95%.raw	F17	0.405375	0.723096	0.350426		211135	85588.7	152671	73987.1			5.39	S312 (Hex1HexNAc1)
		TRUE	High	Sequest HT (A22)	Unambiguous	[K].iRSEELSFTAVsNGPk.[N]	N-Term(TMT6plex); S12(Hex(1)HexNAc(1)); K16(TMT6plex)	1	1	GP_Myc_His	GP_Myc_His	1	3	0.1156	0	1	1	853.458	2558.36	2558.36	-0.05	-4e-05	HCD (High Energy Collision Dissociation)	MS2	4.32733	143.8	72.322	82.3158	17147	211213_Lumos_(LC1200)_nanoFlex_Ieva_EBOV_GP_Myc_His_TMT_PNA_(16_17)_2h_ETD_HCD(45%)_95%.raw	F17	0.405375	0.723096	0.350426		211135	85588.7	152671	73987.1			4.41
	TRUE	High	[R].SEELSFTAVSNGPK.[N]	1xDeamidated [N11]; 1xHex(2)HexNAc(2) [S/T]; 1xTMT6plex [K14]; 1xTMT6plex [N-Term]	GP_Myc_His 1xHex(2)HexNAc(2) [S/T]	TRUE	1	1	10	GP_Myc_His	GP_Myc_His [303-316]	0	2655.29	0	0.253	0.704	0.355		1.06161e+06	268580	747033	376382			Not Found	High	High	High	High	Not Found	High				3.45
		Checked	Confidence	Identifying Node	PSM Ambiguity	Annotated Sequence	Modifications	# Protein Groups	# Proteins	Master Protein Accessions	Protein Accessions	# Missed Cleavages	Charge	DeltaScore	DeltaCn	Rank	Search Engine Rank	m/z [Da]	MH+ [Da]	Theo. MH+ [Da]	DeltaM [ppm]	Deltam/z [Da]	Activation Type	MS Order	Isolation Interference [%]	Average Reporter S/N	Ion Inject Time [ms]	RT [min]	First Scan	Spectrum File	File ID	128/127	129/127	130/127	Abundance: 126	Abundance: 127	Abundance: 128	Abundance: 129	Abundance: 130	Abundance: 131	Quan Info	XCorr	Manual validation
		TRUE	High	Sequest HT (A3)	Unambiguous	[R].sEELSFTAVsnGPk.[N]	N-Term(TMT6plex); S10(Hex(2)HexNAc(2)); N11(Deamidated); K14(TMT6plex)	1	1	GP_Myc_His	GP_Myc_His	0	3	0.4406	0	1	1	885.768	2655.29	2655.29	-0.51	-0.00045	ETD (Electron Transfer Dissociation)	MS2	4.10643	152.7	34.643	82.7204	17232	211213_Lumos_(LC1200)_nanoFlex_Ieva_EBOV_GP_Myc_His_TMT_PNA_(16_17)_2h_ETD_HCD(45%)_95%.raw	F17	0.213126	0.661763	0.262913		513822	109509	340028	135090			3.45	S312 (Hex2HexNAc2)
		TRUE	High	Sequest HT (A22)	Unambiguous	[R].sEELSFTAVsnGPk.[N]	N-Term(TMT6plex); S10(Hex(2)HexNAc(2)); N11(Deamidated); K14(TMT6plex)	1	1	GP_Myc_His	GP_Myc_His	0	3	0.2232	0	1	1	885.772	2655.3	2655.29	3.63	0.00321	HCD (High Energy Collision Dissociation)	MS2	19.046	126.7	51.804	80.9718	16870	211213_Lumos_(LC1200)_nanoFlex_Ieva_EBOV_GP_Myc_His_TMT_PNA_(16_17)_2h_ETD_HCD(45%)_95%.raw	F17	0.323317	0.769601	0.504137		240970	77909.7	185451	121482			3.45
		TRUE	High	Sequest HT (A22)	Unambiguous	[R].sEELSFTAVsnGPk.[N]	N-Term(TMT6plex); S10(Hex(2)HexNAc(2)); N11(Deamidated); K14(TMT6plex)	1	1	GP_Myc_His	GP_Myc_His	0	3	0.178	0	1	1	885.768	2655.29	2655.29	-0.79	-0.0007	HCD (High Energy Collision Dissociation)	MS2	12.5021	80.9	53.646	81.848	17053	211213_Lumos_(LC1200)_nanoFlex_Ieva_EBOV_GP_Myc_His_TMT_PNA_(16_17)_2h_ETD_HCD(45%)_95%.raw	F17	0.239615	0.714688	0.322137		175932	42155.9	125736	56674.1			3.37
		TRUE	High	Sequest HT (A22)	Unambiguous	[R].sEELSFTAVsnGPk.[N]	N-Term(TMT6plex); S10(Hex(2)HexNAc(2)); N11(Deamidated); K14(TMT6plex)	1	1	GP_Myc_His	GP_Myc_His	0	3	0.2077	0	1	1	885.768	2655.29	2655.29	-0.51	-0.00045	HCD (High Energy Collision Dissociation)	MS2	4.10643	152.7	37.031	82.731	17234	211213_Lumos_(LC1200)_nanoFlex_Ieva_EBOV_GP_Myc_His_TMT_PNA_(16_17)_2h_ETD_HCD(45%)_95%.raw	F17	0.213126	0.661763	0.262913		513822	109509	340028	135090			3.37
		TRUE	High	Sequest HT (A22)	Unambiguous	[R].sEELSFTAVsnGPk.[N]	N-Term(TMT6plex); S10(Hex(2)HexNAc(2)); N11(Deamidated); K14(TMT6plex)	1	1	GP_Myc_His	GP_Myc_His	0	3	0.243	0	1	1	885.769	2655.29	2655.29	0.66	0.00059	HCD (High Energy Collision Dissociation)	MS2	29.2568	65.3	51.879	81.1637	16910	211213_Lumos_(LC1200)_nanoFlex_Ieva_EBOV_GP_Myc_His_TMT_PNA_(16_17)_2h_ETD_HCD(45%)_95%.raw	F17	0.298013	0.732071	0.482369		130886	39005.8	95818	63135.5			3.21
		TRUE	High	Sequest HT (A3)	Unambiguous	[R].sEELSFTAVsnGPk.[N]	N-Term(TMT6plex); S10(Hex(2)HexNAc(2)); N11(Deamidated); K14(TMT6plex)	1	1	GP_Myc_His	GP_Myc_His	0	3	0.2583	0	1	1	885.768	2655.29	2655.29	-0.79	-0.0007	ETD (Electron Transfer Dissociation)	MS2	12.5021	80.9	98.325	81.8379	17052	211213_Lumos_(LC1200)_nanoFlex_Ieva_EBOV_GP_Myc_His_TMT_PNA_(16_17)_2h_ETD_HCD(45%)_95%.raw	F17	0.239615	0.714688	0.322137		175932	42155.9	125736	56674.1			2.4	S312 (Hex2HexNAc2)
	TRUE	High	[R].SEELSFTAVSNGPK.[N]	1xHex(2)HexNAc(2) [S/T]; 1xTMT6plex [K14]; 1xTMT6plex [N-Term]	GP_Myc_His 1xHex(2)HexNAc(2) [T/S]	TRUE	1	1	5	GP_Myc_His	GP_Myc_His [303-316]	0	2654.31	0	0.255	0.669	0.335		1.6457e+06	419090	1.10043e+06	550759			Not Found	High	High	High	High	Not Found	High				3.86
		Checked	Confidence	Identifying Node	PSM Ambiguity	Annotated Sequence	Modifications	# Protein Groups	# Proteins	Master Protein Accessions	Protein Accessions	# Missed Cleavages	Charge	DeltaScore	DeltaCn	Rank	Search Engine Rank	m/z [Da]	MH+ [Da]	Theo. MH+ [Da]	DeltaM [ppm]	Deltam/z [Da]	Activation Type	MS Order	Isolation Interference [%]	Average Reporter S/N	Ion Inject Time [ms]	RT [min]	First Scan	Spectrum File	File ID	128/127	129/127	130/127	Abundance: 126	Abundance: 127	Abundance: 128	Abundance: 129	Abundance: 130	Abundance: 131	Quan Info	XCorr	Manual validation
		TRUE	High	Sequest HT (A3)	Unambiguous	[R].sEELSFTAVsNGPk.[N]	N-Term(TMT6plex); S10(Hex(2)HexNAc(2)); K14(TMT6plex)	1	1	GP_Myc_His	GP_Myc_His	0	3	0.456	0	1	1	885.44	2654.31	2654.31	-0.16	-0.00014	ETD (Electron Transfer Dissociation)	MS2	10.0849	197.6	68.997	80.5778	16788	211213_Lumos_(LC1200)_nanoFlex_Ieva_EBOV_GP_Myc_His_TMT_PNA_(16_17)_2h_ETD_HCD(45%)_95%.raw	F17	0.196274	0.635061	0.229713		856168	168043	543719	196673			3.86	S312 (Hex2HexNAc2)
		TRUE	High	Sequest HT (A22)	Unambiguous	[R].sEELSFTAVsNGPk.[N]	N-Term(TMT6plex); S10(Hex(2)HexNAc(2)); K14(TMT6plex)	1	1	GP_Myc_His	GP_Myc_His	0	2	0.174	0	1	1	1327.66	2654.31	2654.31	0.37	0.00049	HCD (High Energy Collision Dissociation)	MS2	0	95.1	86	80.6674	16806	211213_Lumos_(LC1200)_nanoFlex_Ieva_EBOV_GP_Myc_His_TMT_PNA_(16_17)_2h_ETD_HCD(45%)_95%.raw	F17	0.19643	0.691815	0.245417		136266	26766.6	94270.5	33441.8			3.62
		TRUE	High	Sequest HT (A22)	Unambiguous	[R].sEELSFTAVsNGPk.[N]	N-Term(TMT6plex); S10(Hex(2)HexNAc(2)); K14(TMT6plex)	1	1	GP_Myc_His	GP_Myc_His	0	3	0.1371	0	1	1	885.441	2654.31	2654.31	0.11	0.0001	HCD (High Energy Collision Dissociation)	MS2	5.69616	149.6	24.319	79.7876	16623	211213_Lumos_(LC1200)_nanoFlex_Ieva_EBOV_GP_Myc_His_TMT_PNA_(16_17)_2h_ETD_HCD(45%)_95%.raw	F17	0.34332	0.707882	0.49083		653269	224280	462437	320644			3.5
		TRUE	High	Sequest HT (A22)	Unambiguous	[R].sEELSFTAVsNGPk.[N]	N-Term(TMT6plex); S10(Hex(2)HexNAc(2)); K14(TMT6plex)	1	1	GP_Myc_His	GP_Myc_His	0	3	0.1579	0	1	1	885.44	2654.31	2654.31	-0.16	-0.00014	HCD (High Energy Collision Dissociation)	MS2	10.0849	197.6	30.532	80.5883	16789	211213_Lumos_(LC1200)_nanoFlex_Ieva_EBOV_GP_Myc_His_TMT_PNA_(16_17)_2h_ETD_HCD(45%)_95%.raw	F17	0.196274	0.635061	0.229713		856168	168043	543719	196673			3.42
		TRUE	High	Sequest HT (A3)	Unambiguous	[R].sEELSFtAVSNGPk.[N]	N-Term(TMT6plex); T7(Hex(2)HexNAc(2)); K14(TMT6plex)	1	1	GP_Myc_His	GP_Myc_His	0	3	0.168	0	1	1	885.441	2654.31	2654.31	0.11	0.0001	ETD (Electron Transfer Dissociation)	MS2	5.69616	149.6	66.3	79.7722	16620	211213_Lumos_(LC1200)_nanoFlex_Ieva_EBOV_GP_Myc_His_TMT_PNA_(16_17)_2h_ETD_HCD(45%)_95%.raw	F17	0.34332	0.707882	0.49083		653269	224280	462437	320644			2.44	T309 (Hex2HexNAc2)
	TRUE	High	[R].SEELSFTAVSNGPK.[N]	1xDeamidated [N11]; 1xHexNAc [T/S]; 1xTMT6plex [K14]; 1xTMT6plex [N-Term]; 1xHex(1)HexNAc(1) [T/S]; 1xHex(1)HexNAc(2) [S/T]	GP_Myc_His 1xHex(1)HexNAc(2) [S/T]	TRUE	1	1	9	GP_Myc_His	GP_Myc_His [303-316]	0	2493.24	0	0.482	0.905	0.824		91417.4	44104.4	82689.3	75282.6			Not Found	High	High	High	High	Not Found	High				2.81
		Checked	Confidence	Identifying Node	PSM Ambiguity	Annotated Sequence	Modifications	# Protein Groups	# Proteins	Master Protein Accessions	Protein Accessions	# Missed Cleavages	Charge	DeltaScore	DeltaCn	Rank	Search Engine Rank	m/z [Da]	MH+ [Da]	Theo. MH+ [Da]	DeltaM [ppm]	Deltam/z [Da]	Activation Type	MS Order	Isolation Interference [%]	Average Reporter S/N	Ion Inject Time [ms]	RT [min]	First Scan	Spectrum File	File ID	128/127	129/127	130/127	Abundance: 126	Abundance: 127	Abundance: 128	Abundance: 129	Abundance: 130	Abundance: 131	Quan Info	XCorr	Manual validation
		TRUE	High	Sequest HT (A22)	Unambiguous	[R].sEELSFTAVsnGPk.[N]	N-Term(TMT6plex); S10(Hex(1)HexNAc(2)); N11(Deamidated); K14(TMT6plex)	1	1	GP_Myc_His	GP_Myc_His	0	3	0.3025	0	1	1	831.756	2493.25	2493.24	6.39	0.00531	HCD (High Energy Collision Dissociation)	MS2	49.8917	60.3	54.591	81.4239	16965	211213_Lumos_(LC1200)_nanoFlex_Ieva_EBOV_GP_Myc_His_TMT_PNA_(16_17)_2h_ETD_HCD(45%)_95%.raw	F17	0.482451	0.904525	0.823504		91417.4	44104.4	82689.3	75282.6			2.81
	TRUE	High	[R].SEELSFTAVSNGPK.[N]	1xHex(1)HexNAc(2) [S/T]; 1xTMT6plex [K14]; 1xTMT6plex [N-Term]	GP_Myc_His 1xHex(1)HexNAc(2) [T/S]	TRUE	1	1	4	GP_Myc_His	GP_Myc_His [303-316]	0	2492.25	0	0.477	1.066	0.838		344510	164425	367346	288542			Not Found	High	High	High	High	Not Found	High				3.87
		Checked	Confidence	Identifying Node	PSM Ambiguity	Annotated Sequence	Modifications	# Protein Groups	# Proteins	Master Protein Accessions	Protein Accessions	# Missed Cleavages	Charge	DeltaScore	DeltaCn	Rank	Search Engine Rank	m/z [Da]	MH+ [Da]	Theo. MH+ [Da]	DeltaM [ppm]	Deltam/z [Da]	Activation Type	MS Order	Isolation Interference [%]	Average Reporter S/N	Ion Inject Time [ms]	RT [min]	First Scan	Spectrum File	File ID	128/127	129/127	130/127	Abundance: 126	Abundance: 127	Abundance: 128	Abundance: 129	Abundance: 130	Abundance: 131	Quan Info	XCorr	Manual validation
		TRUE	High	Sequest HT (A22)	Unambiguous	[R].sEELSFTAVsNGPk.[N]	N-Term(TMT6plex); S10(Hex(1)HexNAc(2)); K14(TMT6plex)	1	1	GP_Myc_His	GP_Myc_His	0	3	0.1473	0	1	1	831.423	2492.26	2492.25	0.45	0.00037	HCD (High Energy Collision Dissociation)	MS2	24.1397	135.4	69.867	80.3669	16743	211213_Lumos_(LC1200)_nanoFlex_Ieva_EBOV_GP_Myc_His_TMT_PNA_(16_17)_2h_ETD_HCD(45%)_95%.raw	F17	0.580615	1.07489	1.24051		133495	77509.4	143493	165602			3.87
		TRUE	High	Sequest HT (A22)	Unambiguous	[R].sEELSFTAVsNGPk.[N]	N-Term(TMT6plex); S10(Hex(1)HexNAc(2)); K14(TMT6plex)	1	1	GP_Myc_His	GP_Myc_His	0	3	0.1616	0	1	1	831.423	2492.26	2492.25	0.52	0.00043	HCD (High Energy Collision Dissociation)	MS2	14.4085	122.7	49.885	81.7059	17024	211213_Lumos_(LC1200)_nanoFlex_Ieva_EBOV_GP_Myc_His_TMT_PNA_(16_17)_2h_ETD_HCD(45%)_95%.raw	F17	0.411896	1.06084	0.582613		211014	86916.1	223853	122940			3.65
		TRUE	High	Sequest HT (A3)	Unambiguous	[R].sEELSFtAVSNGPk.[N]	N-Term(TMT6plex); T7(Hex(1)HexNAc(2)); K14(TMT6plex)	1	1	GP_Myc_His	GP_Myc_His	0	3	0.1896	0	1	1	831.423	2492.26	2492.25	0.45	0.00037	ETD (Electron Transfer Dissociation)	MS2	24.1397	135.4	107.092	80.3564	16741	211213_Lumos_(LC1200)_nanoFlex_Ieva_EBOV_GP_Myc_His_TMT_PNA_(16_17)_2h_ETD_HCD(45%)_95%.raw	F17	0.580615	1.07489	1.24051		133495	77509.4	143493	165602			2.69	T309 (Hex1HexNAc2)
		TRUE	High	Sequest HT (A3)	Unambiguous	[R].sEELSFTAVsNGPk.[N]	N-Term(TMT6plex); S10(Hex(1)HexNAc(2)); K14(TMT6plex)	1	1	GP_Myc_His	GP_Myc_His	0	3	0.1523	0	1	1	831.423	2492.26	2492.25	0.52	0.00043	ETD (Electron Transfer Dissociation)	MS2	14.4085	122.7	50.734	81.6913	17022	211213_Lumos_(LC1200)_nanoFlex_Ieva_EBOV_GP_Myc_His_TMT_PNA_(16_17)_2h_ETD_HCD(45%)_95%.raw	F17	0.411896	1.06084	0.582613		211014	86916.1	223853	122940			2.43	S312 (Hex1HexNAc2)
	TRUE	High	[R].SEELSFTAVSNGPK.[N]	1xDeamidated [N11]; 1xTMT6plex [K14]; 1xTMT6plex [N-Term]; 1xHex(1)HexNAc(1) [S10(100)]	GP_Myc_His 1xHex(1)HexNAc(1) [S312(100)]	TRUE	1	1	10	GP_Myc_His	GP_Myc_His [303-316]	0	2290.16	0	0.475	0.874	0.517		1.58407e+06	753154	1.38455e+06	818531			Not Found	High	High	High	High	Not Found	High				3.55
		Checked	Confidence	Identifying Node	PSM Ambiguity	Annotated Sequence	Modifications	# Protein Groups	# Proteins	Master Protein Accessions	Protein Accessions	# Missed Cleavages	Charge	DeltaScore	DeltaCn	Rank	Search Engine Rank	m/z [Da]	MH+ [Da]	Theo. MH+ [Da]	DeltaM [ppm]	Deltam/z [Da]	Activation Type	MS Order	Isolation Interference [%]	Average Reporter S/N	Ion Inject Time [ms]	RT [min]	First Scan	Spectrum File	File ID	128/127	129/127	130/127	Abundance: 126	Abundance: 127	Abundance: 128	Abundance: 129	Abundance: 130	Abundance: 131	Quan Info	XCorr	Manual validation
		TRUE	High	Sequest HT (A3)	Unambiguous	[R].sEELSFTAVsnGPk.[N]	N-Term(TMT6plex); S10(Hex(1)HexNAc(1)); N11(Deamidated); K14(TMT6plex)	1	1	GP_Myc_His	GP_Myc_His	0	3	0.1915	0	1	1	764.058	2290.16	2290.16	-0.06	-5e-05	ETD (Electron Transfer Dissociation)	MS2	8.49249	108.1	19.258	85.865	17891	211213_Lumos_(LC1200)_nanoFlex_Ieva_EBOV_GP_Myc_His_TMT_PNA_(16_17)_2h_ETD_HCD(45%)_95%.raw	F17	0.307128	0.773233	0.321022		650612	199821	503074	208861			3.55	S312 (Hex1HexNAc1)
		TRUE	High	Sequest HT (A22)	Unambiguous	[R].sEELSFTAVsnGPk.[N]	N-Term(TMT6plex); S10(Hex(1)HexNAc(1)); N11(Deamidated); K14(TMT6plex)	1	1	GP_Myc_His	GP_Myc_His	0	3	0.1686	0	1	1	764.058	2290.16	2290.16	-0.22	-0.00017	HCD (High Energy Collision Dissociation)	MS2	86.6918	237.6	27.254	85.4487	17805	211213_Lumos_(LC1200)_nanoFlex_Ieva_EBOV_GP_Myc_His_TMT_PNA_(16_17)_2h_ETD_HCD(45%)_95%.raw	F17	0.642445	0.991859	0.680239		702164	451102	696448	477640			3.5
		TRUE	High	Sequest HT (A22)	Unambiguous	[R].sEELSFTAVsnGPk.[N]	N-Term(TMT6plex); S10(Hex(1)HexNAc(1)); N11(Deamidated); K14(TMT6plex)	1	1	GP_Myc_His	GP_Myc_His	0	3	0.1584	0	1	1	764.058	2290.16	2290.16	-0.06	-5e-05	HCD (High Energy Collision Dissociation)	MS2	8.49249	108.1	18.127	85.8791	17893	211213_Lumos_(LC1200)_nanoFlex_Ieva_EBOV_GP_Myc_His_TMT_PNA_(16_17)_2h_ETD_HCD(45%)_95%.raw	F17	0.307128	0.773233	0.321022		650612	199821	503074	208861			3.41
		TRUE	High	Sequest HT (A22)	Unambiguous	[R].sEELSFTAVsnGPk.[N]	N-Term(TMT6plex); S10(Hex(1)HexNAc(1)); N11(Deamidated); K14(TMT6plex)	1	1	GP_Myc_His	GP_Myc_His	0	2	0.1941	0	1	1	1145.58	2290.16	2290.16	-0.11	-0.00013	HCD (High Energy Collision Dissociation)	MS2	4.90476	107.8	86	85.5908	17834	211213_Lumos_(LC1200)_nanoFlex_Ieva_EBOV_GP_Myc_His_TMT_PNA_(16_17)_2h_ETD_HCD(45%)_95%.raw	F17	0.321763	0.668701	0.331068		141810	45629.2	94828.4	46948.7			3.4
		TRUE	High	Sequest HT (A22)	Unambiguous	[R].sEELSFTAVsnGPk.[N]	N-Term(TMT6plex); S10(Hex(1)HexNAc(1)); N11(Deamidated); K14(TMT6plex)	1	1	GP_Myc_His	GP_Myc_His	0	3	0.1824	0	1	1	764.058	2290.16	2290.16	-0.06	-5e-05	HCD (High Energy Collision Dissociation)	MS2	28.3839	92.4	76.322	83.4277	17377	211213_Lumos_(LC1200)_nanoFlex_Ieva_EBOV_GP_Myc_His_TMT_PNA_(16_17)_2h_ETD_HCD(45%)_95%.raw	F17	0.632564	1.00804	0.95085		89479.7	56601.7	90199	85081.8			3.4
		TRUE	High	Sequest HT (A3)	Unambiguous	[R].sEELSFtAVSnGPk.[N]	N-Term(TMT6plex); T7(Hex(1)HexNAc(1)); N11(Deamidated); K14(TMT6plex)	1	1	GP_Myc_His	GP_Myc_His	0	3	0.0964	0	1	1	764.058	2290.16	2290.16	-0.06	-5e-05	ETD (Electron Transfer Dissociation)	MS2	28.3839	92.4	91.601	83.417	17375	211213_Lumos_(LC1200)_nanoFlex_Ieva_EBOV_GP_Myc_His_TMT_PNA_(16_17)_2h_ETD_HCD(45%)_95%.raw	F17	0.632564	1.00804	0.95085		89479.7	56601.7	90199	85081.8			2.8	T309 (Hex1HexNAc1)
	TRUE	High	[R].SEELSFTAVSNGPK.[N]	1xTMT6plex [K14]; 1xTMT6plex [N-Term]; 1xHex(1)HexNAc(1) [S10(100)]	GP_Myc_His 1xHex(1)HexNAc(1) [S312(100)]	TRUE	1	1	19	GP_Myc_His	GP_Myc_His [303-316]	0	2289.17	0	0.345	0.723	0.344		3.70014e+06	1.27722e+06	2.67526e+06	1.2723e+06			Not Found	High	High	High	High	Not Found	High				4.79
		Checked	Confidence	Identifying Node	PSM Ambiguity	Annotated Sequence	Modifications	# Protein Groups	# Proteins	Master Protein Accessions	Protein Accessions	# Missed Cleavages	Charge	DeltaScore	DeltaCn	Rank	Search Engine Rank	m/z [Da]	MH+ [Da]	Theo. MH+ [Da]	DeltaM [ppm]	Deltam/z [Da]	Activation Type	MS Order	Isolation Interference [%]	Average Reporter S/N	Ion Inject Time [ms]	RT [min]	First Scan	Spectrum File	File ID	128/127	129/127	130/127	Abundance: 126	Abundance: 127	Abundance: 128	Abundance: 129	Abundance: 130	Abundance: 131	Quan Info	XCorr	Manual validation
		TRUE	High	Sequest HT (A3)	Unambiguous	[R].sEELSFTAVsNGPk.[N]	N-Term(TMT6plex); S10(Hex(1)HexNAc(1)); K14(TMT6plex)	1	1	GP_Myc_His	GP_Myc_His	0	3	0.1253	0	1	1	763.73	2289.17	2289.17	-0.06	-5e-05	ETD (Electron Transfer Dissociation)	MS2	3.66434	172.4	35.021	83.6216	17418	211213_Lumos_(LC1200)_nanoFlex_Ieva_EBOV_GP_Myc_His_TMT_PNA_(16_17)_2h_ETD_HCD(45%)_95%.raw	F17	0.314501	0.683768	0.282819		1.86018e+06	585029	1.27193e+06	526094			4.79	S312 (Hex1HexNAc1)
		TRUE	High	Sequest HT (A3)	Unambiguous	[R].sEELSFtAVSNGPk.[N]	N-Term(TMT6plex); T7(Hex(1)HexNAc(1)); K14(TMT6plex)	1	1	GP_Myc_His	GP_Myc_His	0	3	0.1326	0	1	1	763.73	2289.17	2289.17	-0.22	-0.00017	ETD (Electron Transfer Dissociation)	MS2	14.9666	192.7	48.151	82.0348	17092	211213_Lumos_(LC1200)_nanoFlex_Ieva_EBOV_GP_Myc_His_TMT_PNA_(16_17)_2h_ETD_HCD(45%)_95%.raw	F17	0.608751	0.844443	0.769913		353122	214964	298192	271873			4.6	T309 (Hex1HexNAc1)
		TRUE	High	Sequest HT (A22)	Unambiguous	[R].sEELSFTAVsNGPk.[N]	N-Term(TMT6plex); S10(Hex(1)HexNAc(1)); K14(TMT6plex)	1	1	GP_Myc_His	GP_Myc_His	0	3	0.1912	0	1	1	763.73	2289.17	2289.17	-0.22	-0.00017	HCD (High Energy Collision Dissociation)	MS2	14.9666	192.7	44.948	82.0488	17094	211213_Lumos_(LC1200)_nanoFlex_Ieva_EBOV_GP_Myc_His_TMT_PNA_(16_17)_2h_ETD_HCD(45%)_95%.raw	F17	0.608751	0.844443	0.769913		353122	214964	298192	271873			4.34
		TRUE	High	Sequest HT (A22)	Unambiguous	[R].sEELSFTAVsNGPk.[N]	N-Term(TMT6plex); S10(Hex(1)HexNAc(1)); K14(TMT6plex)	1	1	GP_Myc_His	GP_Myc_His	0	3	0.2109	0	1	1	763.73	2289.17	2289.17	-0.06	-5e-05	HCD (High Energy Collision Dissociation)	MS2	3.66434	172.4	10.703	83.637	17420	211213_Lumos_(LC1200)_nanoFlex_Ieva_EBOV_GP_Myc_His_TMT_PNA_(16_17)_2h_ETD_HCD(45%)_95%.raw	F17	0.314501	0.683768	0.282819		1.86018e+06	585029	1.27193e+06	526094			4.03
		TRUE	High	Sequest HT (A3)	Unambiguous	[R].sEELSFTAVsNGPk.[N]	N-Term(TMT6plex); S10(Hex(1)HexNAc(1)); K14(TMT6plex)	1	1	GP_Myc_His	GP_Myc_His	0	3	0.1917	0	1	1	763.73	2289.18	2289.17	0.02	2e-05	ETD (Electron Transfer Dissociation)	MS2	27.5893	149.6	63.005	80.7205	16818	211213_Lumos_(LC1200)_nanoFlex_Ieva_EBOV_GP_Myc_His_TMT_PNA_(16_17)_2h_ETD_HCD(45%)_95%.raw	F17	0.375577	0.847583	0.417323		214156	80432.2	181515	89372.5			3.86	S312 (Hex1HexNAc1)
		TRUE	High	Sequest HT (A22)	Unambiguous	[R].sEELSFTAVsNGPk.[N]	N-Term(TMT6plex); S10(Hex(1)HexNAc(1)); K14(TMT6plex)	1	1	GP_Myc_His	GP_Myc_His	0	2	0.2145	0	1	1	1145.09	2289.17	2289.17	-0.48	-0.00055	HCD (High Energy Collision Dissociation)	MS2	0	325.9	86	80.708	16815	211213_Lumos_(LC1200)_nanoFlex_Ieva_EBOV_GP_Myc_His_TMT_PNA_(16_17)_2h_ETD_HCD(45%)_95%.raw	F17	0.208334	0.705634	0.228038		465607	97001.7	328548	106176			3.73
		TRUE	High	Sequest HT (A22)	Unambiguous	[R].sEELSFTAVsNGPk.[N]	N-Term(TMT6plex); S10(Hex(1)HexNAc(1)); K14(TMT6plex)	1	1	GP_Myc_His	GP_Myc_His	0	2	0.1821	0	1	1	1145.09	2289.18	2289.17	0.27	0.00031	HCD (High Energy Collision Dissociation)	MS2	5.18669	196	36.67	83.6904	17432	211213_Lumos_(LC1200)_nanoFlex_Ieva_EBOV_GP_Myc_His_TMT_PNA_(16_17)_2h_ETD_HCD(45%)_95%.raw	F17	0.320451	0.712173	0.291571		624594	200151	444819	182114			3.68
		TRUE	High	Sequest HT (A22)	Unambiguous	[R].sEELSFTAVsNGPk.[N]	N-Term(TMT6plex); S10(Hex(1)HexNAc(1)); K14(TMT6plex)	1	1	GP_Myc_His	GP_Myc_His	0	3	0.1657	0	1	1	763.73	2289.18	2289.17	0.02	2e-05	HCD (High Energy Collision Dissociation)	MS2	27.5893	149.6	71.563	80.731	16820	211213_Lumos_(LC1200)_nanoFlex_Ieva_EBOV_GP_Myc_His_TMT_PNA_(16_17)_2h_ETD_HCD(45%)_95%.raw	F17	0.375577	0.847583	0.417323		214156	80432.2	181515	89372.5			3.62
		TRUE	High	Sequest HT (A22)	Unambiguous	[R].sEELSFTAVsNGPk.[N]	N-Term(TMT6plex); S10(Hex(1)HexNAc(1)); K14(TMT6plex)	1	1	GP_Myc_His	GP_Myc_His	0	3	0.1472	0	1	1	763.73	2289.17	2289.17	-0.22	-0.00017	HCD (High Energy Collision Dissociation)	MS2	30.6736	64.5	44.957	84.0348	17508	211213_Lumos_(LC1200)_nanoFlex_Ieva_EBOV_GP_Myc_His_TMT_PNA_(16_17)_2h_ETD_HCD(45%)_95%.raw	F17	0.550042	0.825462	0.486823		133859	73628.2	110496	65165.7			3.6
		TRUE	High	Sequest HT (A22)	Unambiguous	[R].sEELSFTAVsNGPk.[N]	N-Term(TMT6plex); S10(Hex(1)HexNAc(1)); K14(TMT6plex)	1	1	GP_Myc_His	GP_Myc_His	0	2	0.1504	0	1	1	1145.09	2289.18	2289.17	0.37	0.00043	HCD (High Energy Collision Dissociation)	MS2	0	45.6	86	82.1795	17119	211213_Lumos_(LC1200)_nanoFlex_Ieva_EBOV_GP_Myc_His_TMT_PNA_(16_17)_2h_ETD_HCD(45%)_95%.raw	F17	0.535093	0.817713	0.647874		48623.4	26018	39760	31501.8			3.59
		TRUE	High	Sequest HT (A3)	Unambiguous	[R].sEELSFTAVsNGPk.[N]	N-Term(TMT6plex); S10(Hex(1)HexNAc(1)); K14(TMT6plex)	1	1	GP_Myc_His	GP_Myc_His	0	2	0.1017	0	1	1	1145.09	2289.18	2289.17	0.27	0.00031	ETD (Electron Transfer Dissociation)	MS2	5.18669	196	80.491	83.6797	17430	211213_Lumos_(LC1200)_nanoFlex_Ieva_EBOV_GP_Myc_His_TMT_PNA_(16_17)_2h_ETD_HCD(45%)_95%.raw	F17	0.320451	0.712173	0.291571		624594	200151	444819	182114			2.36	S312 (Hex1HexNAc1)
	TRUE	High	[R].SEELSFTAVSNGPK.[N]	1xHexNAc [S10]; 1xTMT6plex [K14]; 1xTMT6plex [N-Term]	GP_Myc_His 1xHexNAc [S312]	TRUE	1	1	2	GP_Myc_His	GP_Myc_His [303-316]	0	2127.12	0	0.375	0.766	0.34		390186	146232	299060	132564			Not Found	High	High	High	High	Not Found	High				3.74
		Checked	Confidence	Identifying Node	PSM Ambiguity	Annotated Sequence	Modifications	# Protein Groups	# Proteins	Master Protein Accessions	Protein Accessions	# Missed Cleavages	Charge	DeltaScore	DeltaCn	Rank	Search Engine Rank	m/z [Da]	MH+ [Da]	Theo. MH+ [Da]	DeltaM [ppm]	Deltam/z [Da]	Activation Type	MS Order	Isolation Interference [%]	Average Reporter S/N	Ion Inject Time [ms]	RT [min]	First Scan	Spectrum File	File ID	128/127	129/127	130/127	Abundance: 126	Abundance: 127	Abundance: 128	Abundance: 129	Abundance: 130	Abundance: 131	Quan Info	XCorr	Manual validation
		TRUE	High	Sequest HT (A22)	Unambiguous	[R].sEELSFTAVsNGPk.[N]	N-Term(TMT6plex); S10(HexNAc); K14(TMT6plex)	1	1	GP_Myc_His	GP_Myc_His	0	3	0.1551	0	1	1	709.712	2127.12	2127.12	0.32	0.00023	HCD (High Energy Collision Dissociation)	MS2	37.1746	157.9	43.536	83.8044	17456	211213_Lumos_(LC1200)_nanoFlex_Ieva_EBOV_GP_Myc_His_TMT_PNA_(16_17)_2h_ETD_HCD(45%)_95%.raw	F17	0.374775	0.766456	0.339747		390186	146232	299060	132564			3.74
		TRUE	High	Sequest HT (A3)	Unambiguous	[R].sEELSFTAVsNGPk.[N]	N-Term(TMT6plex); S10(HexNAc); K14(TMT6plex)	1	1	GP_Myc_His	GP_Myc_His	0	3	0.1433	0	1	1	709.712	2127.12	2127.12	0.32	0.00023	ETD (Electron Transfer Dissociation)	MS2	37.1746	157.9	46.772	83.7945	17454	211213_Lumos_(LC1200)_nanoFlex_Ieva_EBOV_GP_Myc_His_TMT_PNA_(16_17)_2h_ETD_HCD(45%)_95%.raw	F17	0.374775	0.766456	0.339747		390186	146232	299060	132564			3.21	S312 (HexNAc)
	TRUE	High	[K].NISGQSPARTSSDPETNTTNEDHK.[I]	1xDeamidated [N1]; 1xTMT6plex [K24]; 1xTMT6plex [N-Term]; 1xHex(1)HexNAc(1) [T/S]	GP_Myc_His 1xHex(1)HexNAc(1) [S/T]	TRUE	1	1	6	GP_Myc_His	GP_Myc_His [317-340]	1	3410.61	0	1.719	0.362	1.226		107981	185585	39093.1	132424			Not Found	High	High	High	High	Not Found	High				3.95
		Checked	Confidence	Identifying Node	PSM Ambiguity	Annotated Sequence	Modifications	# Protein Groups	# Proteins	Master Protein Accessions	Protein Accessions	# Missed Cleavages	Charge	DeltaScore	DeltaCn	Rank	Search Engine Rank	m/z [Da]	MH+ [Da]	Theo. MH+ [Da]	DeltaM [ppm]	Deltam/z [Da]	Activation Type	MS Order	Isolation Interference [%]	Average Reporter S/N	Ion Inject Time [ms]	RT [min]	First Scan	Spectrum File	File ID	128/127	129/127	130/127	Abundance: 126	Abundance: 127	Abundance: 128	Abundance: 129	Abundance: 130	Abundance: 131	Quan Info	XCorr	Manual validation
		TRUE	High	Sequest HT (A3)	Ambiguous	[K].nISGQSPARTsSDPETNTTNEDHk.[I]	N-Term(TMT6plex); N1(Deamidated); S11(Hex(1)HexNAc(1)); K24(TMT6plex)	1	1	GP_Myc_His	GP_Myc_His	1	4	0.0101	0	1	1	853.404	3410.6	3410.61	-3.73	-0.00318	ETD (Electron Transfer Dissociation)	MS2	45.4897	70.6	48.897	49.614	10041	211213_Lumos_(LC1200)_nanoFlex_Ieva_EBOV_GP_Myc_His_TMT_PNA_(16_17)_2h_ETD_HCD(45%)_95%.raw	F17	1.71868	0.362036	1.22636		107981	185585	39093.1	132424			3.95	326-328 (Hex1HexNAc1)
		TRUE	High	Sequest HT (A22)	Ambiguous	[K].nISGQSPARTSSDPETNtTNEDHk.[I]	N-Term(TMT6plex); N1(Deamidated); T18(Hex(1)HexNAc(1)); K24(TMT6plex)	1	1	GP_Myc_His	GP_Myc_His	1	4	0.0375	0	1	1	853.404	3410.6	3410.61	-3.73	-0.00318	HCD (High Energy Collision Dissociation)	MS2	45.4897	70.6	40.206	49.6275	10043	211213_Lumos_(LC1200)_nanoFlex_Ieva_EBOV_GP_Myc_His_TMT_PNA_(16_17)_2h_ETD_HCD(45%)_95%.raw	F17	1.71868	0.362036	1.22636		107981	185585	39093.1	132424			3.73
	TRUE	High	[K].NISGQSPARTSSDPETNTTNEDHK.[I]	2xDeamidated [N1; N17]; 1xTMT6plex [K24]; 1xTMT6plex [N-Term]; 1xHex(1)HexNAc(1) [T/S]	GP_Myc_His 1xHex(1)HexNAc(1) [S/T]	TRUE	1	1	9	GP_Myc_His	GP_Myc_His [317-340]	1	3411.59	0	1.255	0.326	1.251		1.15655e+06	1.45134e+06	377546	1.44682e+06			Not Found	High	High	High	High	Not Found	High				6.14
		Checked	Confidence	Identifying Node	PSM Ambiguity	Annotated Sequence	Modifications	# Protein Groups	# Proteins	Master Protein Accessions	Protein Accessions	# Missed Cleavages	Charge	DeltaScore	DeltaCn	Rank	Search Engine Rank	m/z [Da]	MH+ [Da]	Theo. MH+ [Da]	DeltaM [ppm]	Deltam/z [Da]	Activation Type	MS Order	Isolation Interference [%]	Average Reporter S/N	Ion Inject Time [ms]	RT [min]	First Scan	Spectrum File	File ID	128/127	129/127	130/127	Abundance: 126	Abundance: 127	Abundance: 128	Abundance: 129	Abundance: 130	Abundance: 131	Quan Info	XCorr	Manual validation
		TRUE	High	Sequest HT (A3)	Ambiguous	[K].nISGQSPARTsSDPETnTTNEDHk.[I]	N-Term(TMT6plex); N1(Deamidated); S11(Hex(1)HexNAc(1)); N17(Deamidated); K24(TMT6plex)	1	1	GP_Myc_His	GP_Myc_His	1	4	0.0212	0	1	1	853.654	3411.59	3411.59	0.02	2e-05	ETD (Electron Transfer Dissociation)	MS2	57.054	101	17.997	50.9745	10367	211213_Lumos_(LC1200)_nanoFlex_Ieva_EBOV_GP_Myc_His_TMT_PNA_(16_17)_2h_ETD_HCD(45%)_95%.raw	F17	1.23218	0.311198	1.22031		950053	1.17064e+06	295655	1159362			6.14	326-327 (Hex1HexNAc1)
		TRUE	High	Sequest HT (A3)	Ambiguous	[K].nISGQSPARTsSDPETnTTNEDHk.[I]	N-Term(TMT6plex); N1(Deamidated); S11(Hex(1)HexNAc(1)); N17(Deamidated); K24(TMT6plex)	1	1	GP_Myc_His	GP_Myc_His	1	4	0.0042	0	1	1	853.654	3411.59	3411.59	0.24	0.0002	ETD (Electron Transfer Dissociation)	MS2	17.5575	80.1	13.675	51.2237	10422	211213_Lumos_(LC1200)_nanoFlex_Ieva_EBOV_GP_Myc_His_TMT_PNA_(16_17)_2h_ETD_HCD(45%)_95%.raw	F17	1.35938	0.396575	1.39205		206497	280707	81891.6	287454			4.75	S327 (Hex1HexNAc1)
		TRUE	High	Sequest HT (A22)	Ambiguous	[K].nISGQSPARTSSDPETntTNEDHk.[I]	N-Term(TMT6plex); N1(Deamidated); N17(Deamidated); T18(Hex(1)HexNAc(1)); K24(TMT6plex)	1	1	GP_Myc_His	GP_Myc_His	1	4	0.0419	0	1	1	853.654	3411.59	3411.59	0.02	2e-05	HCD (High Energy Collision Dissociation)	MS2	57.054	101	7.659	50.9882	10369	211213_Lumos_(LC1200)_nanoFlex_Ieva_EBOV_GP_Myc_His_TMT_PNA_(16_17)_2h_ETD_HCD(45%)_95%.raw	F17	1.23218	0.311198	1.22031		950053	1.17064e+06	295655	1159362			4.54
		TRUE	High	Sequest HT (A22)	Unambiguous	[K].nISGQSPARTSSDPEtnTTNEDHk.[I]	N-Term(TMT6plex); N1(Deamidated); T16(Hex(1)HexNAc(1)); N17(Deamidated); K24(TMT6plex)	1	1	GP_Myc_His	GP_Myc_His	1	4	0.0545	0	1	1	853.654	3411.59	3411.59	0.24	0.0002	HCD (High Energy Collision Dissociation)	MS2	17.5575	80.1	25.209	51.2363	10424	211213_Lumos_(LC1200)_nanoFlex_Ieva_EBOV_GP_Myc_His_TMT_PNA_(16_17)_2h_ETD_HCD(45%)_95%.raw	F17	1.35938	0.396575	1.39205		206497	280707	81891.6	287454			4.04
	TRUE	High	[K].NISGQSPARTSSDPETNTTNEDHK.[I]	1xTMT6plex [K24]; 1xTMT6plex [N-Term]; 2xHex(1)HexNAc(1) [T/S]; 1xHex(2)HexNAc(2) [S/T]	GP_Myc_His 1xHex(2)HexNAc(2) [S/T]; 2xHex(1)HexNAc(1) [T/S]	TRUE	1	1	6	GP_Myc_His	GP_Myc_His [317-340]	1	3774.76	0	0.83	0.517	0.767		77157.3	64048.3	39904.2	59210.6			Not Found	High	High	High	High	Not Found	High				4.22
		Checked	Confidence	Identifying Node	PSM Ambiguity	Annotated Sequence	Modifications	# Protein Groups	# Proteins	Master Protein Accessions	Protein Accessions	# Missed Cleavages	Charge	DeltaScore	DeltaCn	Rank	Search Engine Rank	m/z [Da]	MH+ [Da]	Theo. MH+ [Da]	DeltaM [ppm]	Deltam/z [Da]	Activation Type	MS Order	Isolation Interference [%]	Average Reporter S/N	Ion Inject Time [ms]	RT [min]	First Scan	Spectrum File	File ID	128/127	129/127	130/127	Abundance: 126	Abundance: 127	Abundance: 128	Abundance: 129	Abundance: 130	Abundance: 131	Quan Info	XCorr	Manual validation
		TRUE	High	Sequest HT (A3)	Ambiguous	[K].nISGQSPARTsSDPETNTTNEDHk.[I]	N-Term(TMT6plex); S11(Hex(2)HexNAc(2)); K24(TMT6plex)	1	1	GP_Myc_His	GP_Myc_His	1	4	0.0332	0	1	1	944.443	3774.75	3774.76	-1.62	-0.00153	ETD (Electron Transfer Dissociation)	MS2	4.02107	74	85.663	47.4008	9557	211213_Lumos_(LC1200)_nanoFlex_Ieva_EBOV_GP_Myc_His_TMT_PNA_(16_17)_2h_ETD_HCD(45%)_95%.raw	F17	0.830101	0.51718	0.767402		77157.3	64048.3	39904.2	59210.6			4.22	326-327 (Hex2HexNAc2/2x Hex1HexNAc1)
		TRUE	High	Sequest HT (A22)	Unambiguous	[K].nISGQSPARTSSDPEtNTTNEDHk.[I]	N-Term(TMT6plex); T16(Hex(2)HexNAc(2)); K24(TMT6plex)	1	1	GP_Myc_His	GP_Myc_His	1	4	0.0594	0	1	1	944.443	3774.75	3774.76	-1.62	-0.00153	HCD (High Energy Collision Dissociation)	MS2	4.02107	74	81.431	47.4139	9559	211213_Lumos_(LC1200)_nanoFlex_Ieva_EBOV_GP_Myc_His_TMT_PNA_(16_17)_2h_ETD_HCD(45%)_95%.raw	F17	0.830101	0.51718	0.767402		77157.3	64048.3	39904.2	59210.6			3.87
	TRUE	High	[K].NISGQSPARTSSDPETNTTNEDHK.[I]	1xDeamidated [N]; 1xHex(2)HexNAc(2) [T/S]; 1xTMT6plex [K24]; 1xTMT6plex [N-Term]	GP_Myc_His 1xHex(2)HexNAc(2) [T/S]	TRUE	1	1	4	GP_Myc_His	GP_Myc_His [317-340]	1	3775.74	0	1.046	0.333	0.757		359492	375862	119712	272165			Not Found	High	High	High	High	Not Found	High				5.57
		Checked	Confidence	Identifying Node	PSM Ambiguity	Annotated Sequence	Modifications	# Protein Groups	# Proteins	Master Protein Accessions	Protein Accessions	# Missed Cleavages	Charge	DeltaScore	DeltaCn	Rank	Search Engine Rank	m/z [Da]	MH+ [Da]	Theo. MH+ [Da]	DeltaM [ppm]	Deltam/z [Da]	Activation Type	MS Order	Isolation Interference [%]	Average Reporter S/N	Ion Inject Time [ms]	RT [min]	First Scan	Spectrum File	File ID	128/127	129/127	130/127	Abundance: 126	Abundance: 127	Abundance: 128	Abundance: 129	Abundance: 130	Abundance: 131	Quan Info	XCorr	Manual validation
		TRUE	High	Sequest HT (A3)	Ambiguous	[K].nISGQSPARtSSDPETnTTNEDHk.[I]	N-Term(TMT6plex); T10(Hex(2)HexNAc(2)); N17(Deamidated); K24(TMT6plex)	1	1	GP_Myc_His	GP_Myc_His	1	4	0.0233	0	1	1	944.69	3775.74	3775.74	-0.3	-0.00028	ETD (Electron Transfer Dissociation)	MS2	1.70072	81.8	22.809	48.784	9850	211213_Lumos_(LC1200)_nanoFlex_Ieva_EBOV_GP_Myc_His_TMT_PNA_(16_17)_2h_ETD_HCD(45%)_95%.raw	F17	1.04554	0.333003	0.757082		359492	375862	119712	272165			5.57	326-327 (Hex2HexNAc2/2x Hex1HexNAc1)
		TRUE	High	Sequest HT (A22)	Ambiguous	[K].nISGQSPARTSSDPEtNTTNEDHk.[I]	N-Term(TMT6plex); N1(Deamidated); T16(Hex(2)HexNAc(2)); K24(TMT6plex)	1	1	GP_Myc_His	GP_Myc_His	1	4	0.0234	0	1	1	944.69	3775.74	3775.74	-0.3	-0.00028	HCD (High Energy Collision Dissociation)	MS2	1.70072	81.8	19.895	48.7969	9852	211213_Lumos_(LC1200)_nanoFlex_Ieva_EBOV_GP_Myc_His_TMT_PNA_(16_17)_2h_ETD_HCD(45%)_95%.raw	F17	1.04554	0.333003	0.757082		359492	375862	119712	272165			4.7
	TRUE	High	[K].NISGQSPARTSSDPETNTTNEDHK.[I]	2xDeamidated [N1; N17]; 1xHex(2)HexNAc(2) [T/S]; 1xTMT6plex [K24]; 1xTMT6plex [N-Term]; 2xHex(1)HexNAc(1) [T/S]	GP_Myc_His 1xHex(2)HexNAc(2) [S/T]; 2xHex(1)HexNAc(1) [T/S]	TRUE	1	1	46	GP_Myc_His	GP_Myc_His [317-340]	1	3776.72	0	0.809	0.259	0.751		1.50875e+06	1.22037e+06	391407	1.13363e+06	3289.08		Not Found	High	High	High	High	High	High				7.37
		Checked	Confidence	Identifying Node	PSM Ambiguity	Annotated Sequence	Modifications	# Protein Groups	# Proteins	Master Protein Accessions	Protein Accessions	# Missed Cleavages	Charge	DeltaScore	DeltaCn	Rank	Search Engine Rank	m/z [Da]	MH+ [Da]	Theo. MH+ [Da]	DeltaM [ppm]	Deltam/z [Da]	Activation Type	MS Order	Isolation Interference [%]	Average Reporter S/N	Ion Inject Time [ms]	RT [min]	First Scan	Spectrum File	File ID	128/127	129/127	130/127	Abundance: 126	Abundance: 127	Abundance: 128	Abundance: 129	Abundance: 130	Abundance: 131	Quan Info	XCorr	Manual validation
		TRUE	High	Sequest HT (A3)	Ambiguous	[K].nISGQSPARTsSDPETnTTNEDHk.[I]	N-Term(TMT6plex); N1(Deamidated); S11(Hex(2)HexNAc(2)); N17(Deamidated); K24(TMT6plex)	1	1	GP_Myc_His	GP_Myc_His	1	4	0.0244	0	1	1	944.937	3776.73	3776.72	0.25	0.00024	ETD (Electron Transfer Dissociation)	MS2	10.11	135.9	68.354	47.9423	9674	211213_Lumos_(LC1200)_nanoFlex_Ieva_EBOV_GP_Myc_His_TMT_PNA_(16_17)_2h_ETD_HCD(45%)_95%.raw	F17	0.978409	0.0577669	0.772666		417867	408844	24138.8	322871	3289.08		7.37	326-327 (Hex2HexNAc2/2x Hex1HexNAc1)
		TRUE	High	Sequest HT (A3)	Ambiguous	[K].nISGQSPARtSSDPETnTTNEDHk.[I]	N-Term(TMT6plex); N1(Deamidated); T10(Hex(2)HexNAc(2)); N17(Deamidated); K24(TMT6plex)	1	1	GP_Myc_His	GP_Myc_His	1	4	0.0121	0	1	1	944.938	3776.73	3776.72	1.41	0.00133	ETD (Electron Transfer Dissociation)	MS2	13.307	120.7	118	48.5257	9795	211213_Lumos_(LC1200)_nanoFlex_Ieva_EBOV_GP_Myc_His_TMT_PNA_(16_17)_2h_ETD_HCD(45%)_95%.raw	F17	0.700612	0.863726	0.581956		323427	226597	279352	188220			6.61	326-332 (Hex2HexNAc2/2x Hex1HexNAc1)
		TRUE	High	Sequest HT (A3)	Ambiguous	[K].nISGQSPARTsSDPETnTTNEDHk.[I]	N-Term(TMT6plex); N1(Deamidated); S11(Hex(2)HexNAc(2)); N17(Deamidated); K24(TMT6plex)	1	1	GP_Myc_His	GP_Myc_His	1	4	0.0467	0	1	1	944.936	3776.72	3776.72	-0.78	-0.00074	ETD (Electron Transfer Dissociation)	MS2	0	61.9	19.038	50.4315	10236	211213_Lumos_(LC1200)_nanoFlex_Ieva_EBOV_GP_Myc_His_TMT_PNA_(16_17)_2h_ETD_HCD(45%)_95%.raw	F17	0.864774	0.137519	0.8418		189584	163947	26071.3	159592			6.42	326-327 (Hex2HexNAc2/2x Hex1HexNAc1)
		TRUE	High	Sequest HT (A3)	Ambiguous	[K].nISGQSPARTsSDPETnTTNEDHk.[I]	N-Term(TMT6plex); N1(Deamidated); S11(Hex(2)HexNAc(2)); N17(Deamidated); K24(TMT6plex)	1	1	GP_Myc_His	GP_Myc_His	1	4	0.0018	0	1	1	944.937	3776.72	3776.72	0.06	5e-05	ETD (Electron Transfer Dissociation)	MS2	40.7593	49	29.686	49.3867	9986	211213_Lumos_(LC1200)_nanoFlex_Ieva_EBOV_GP_Myc_His_TMT_PNA_(16_17)_2h_ETD_HCD(45%)_95%.raw	F17	0.585851	0.181286	0.646535		181124	106112	32835.2	117103			5.68	326-328 (Hex2HexNAc2/2x Hex1HexNAc1)
		TRUE	High	Sequest HT (A22)	Ambiguous	[K].nISGQSPARTSSDPEtnTTNEDHk.[I]	N-Term(TMT6plex); N1(Deamidated); T16(Hex(2)HexNAc(2)); N17(Deamidated); K24(TMT6plex)	1	1	GP_Myc_His	GP_Myc_His	1	4	0.0443	0	1	1	944.938	3776.73	3776.72	1.41	0.00133	HCD (High Energy Collision Dissociation)	MS2	13.307	120.7	31.317	48.5423	9797	211213_Lumos_(LC1200)_nanoFlex_Ieva_EBOV_GP_Myc_His_TMT_PNA_(16_17)_2h_ETD_HCD(45%)_95%.raw	F17	0.700612	0.863726	0.581956		323427	226597	279352	188220			4.97
		TRUE	High	Sequest HT (A22)	Ambiguous	[K].nISGQSPARTSSDPEtnTTNEDHk.[I]	N-Term(TMT6plex); N1(Deamidated); T16(Hex(2)HexNAc(2)); N17(Deamidated); K24(TMT6plex)	1	1	GP_Myc_His	GP_Myc_His	1	4	0.0189	0	1	1	944.937	3776.73	3776.72	0.25	0.00024	HCD (High Energy Collision Dissociation)	MS2	10.11	135.9	30.454	47.96	9676	211213_Lumos_(LC1200)_nanoFlex_Ieva_EBOV_GP_Myc_His_TMT_PNA_(16_17)_2h_ETD_HCD(45%)_95%.raw	F17	0.978409	0.0577669	0.772666		417867	408844	24138.8	322871	3289.08		4.77
		TRUE	High	Sequest HT (A22)	Ambiguous	[K].nISGQSPARTSSDPEtnTTNEDHk.[I]	N-Term(TMT6plex); N1(Deamidated); T16(Hex(2)HexNAc(2)); N17(Deamidated); K24(TMT6plex)	1	1	GP_Myc_His	GP_Myc_His	1	4	0.0268	0	1	1	944.936	3776.72	3776.72	-0.78	-0.00074	HCD (High Energy Collision Dissociation)	MS2	0	61.9	30.153	50.4429	10238	211213_Lumos_(LC1200)_nanoFlex_Ieva_EBOV_GP_Myc_His_TMT_PNA_(16_17)_2h_ETD_HCD(45%)_95%.raw	F17	0.864774	0.137519	0.8418		189584	163947	26071.3	159592			4.11
		TRUE	High	Sequest HT (A3)	Ambiguous	[K].nISGQSPARTsSDPETnTTNEDHk.[I]	N-Term(TMT6plex); N1(Deamidated); S11(Hex(2)HexNAc(2)); N17(Deamidated); K24(TMT6plex)	1	1	GP_Myc_His	GP_Myc_His	1	3	0.0418	0	1	1	1259.58	3776.73	3776.72	0.2	0.00026	ETD (Electron Transfer Dissociation)	MS2	10.7315	93.2	23.631	50.1758	10169	211213_Lumos_(LC1200)_nanoFlex_Ieva_EBOV_GP_Myc_His_TMT_PNA_(16_17)_2h_ETD_HCD(45%)_95%.raw	F17	0.793613	0.0731169	0.871685		396750	314866	29009.1	345841			3.83	326-327 (Hex2HexNAc2/2x Hex1HexNAc1)
		TRUE	High	Sequest HT (A22)	Ambiguous	[K].nISGQSPARtSsDPETnTTNEDHk.[I]	N-Term(TMT6plex); N1(Deamidated); T10(Hex(1)HexNAc(1)); S12(Hex(1)HexNAc(1)); N17(Deamidated); K24(TMT6plex)	1	1	GP_Myc_His	GP_Myc_His	1	3	0.0026	0	1	1	1259.58	3776.73	3776.72	0.2	0.00026	HCD (High Energy Collision Dissociation)	MS2	10.7315	93.2	22.156	50.1868	10171	211213_Lumos_(LC1200)_nanoFlex_Ieva_EBOV_GP_Myc_His_TMT_PNA_(16_17)_2h_ETD_HCD(45%)_95%.raw	F17	0.793613	0.0731169	0.871685		396750	314866	29009.1	345841			3.82
		TRUE	High	Sequest HT (A22)	Ambiguous	[K].nISGQSPARTSSDPETntTNEDHk.[I]	N-Term(TMT6plex); N1(Deamidated); N17(Deamidated); T18(Hex(2)HexNAc(2)); K24(TMT6plex)	1	1	GP_Myc_His	GP_Myc_His	1	4	0.028	0	1	1	944.937	3776.72	3776.72	0.06	5e-05	HCD (High Energy Collision Dissociation)	MS2	40.7593	49	29.507	49.3967	9988	211213_Lumos_(LC1200)_nanoFlex_Ieva_EBOV_GP_Myc_His_TMT_PNA_(16_17)_2h_ETD_HCD(45%)_95%.raw	F17	0.585851	0.181286	0.646535		181124	106112	32835.2	117103			3.22
	TRUE	High	[K].NISGQSPARTSSDPETNTTNEDHK.[I]	2xDeamidated [N1; N17]; HexNAc [T]; 1xHex(1)HexNAc(2) [S/T]; 1xTMT6plex [K24]; 1xTMT6plex [N-Term]; 1xHex(1)HexNAc(1) [S/T]	GP_Myc_His 1xHexNAc []; 1xHex(1)HexNAc(2) [S/T]; 1xHex(1)HexNAc(1) [T/S]	TRUE	1	1	18	GP_Myc_His	GP_Myc_His [317-340]	1	3817.75	0	0.898	0.367	0.953		35150.2	31554.8	12902.8	33491.4			Not Found	High	High	High	High	Not Found	High				3.34
		Checked	Confidence	Identifying Node	PSM Ambiguity	Annotated Sequence	Modifications	# Protein Groups	# Proteins	Master Protein Accessions	Protein Accessions	# Missed Cleavages	Charge	DeltaScore	DeltaCn	Rank	Search Engine Rank	m/z [Da]	MH+ [Da]	Theo. MH+ [Da]	DeltaM [ppm]	Deltam/z [Da]	Activation Type	MS Order	Isolation Interference [%]	Average Reporter S/N	Ion Inject Time [ms]	RT [min]	First Scan	Spectrum File	File ID	128/127	129/127	130/127	Abundance: 126	Abundance: 127	Abundance: 128	Abundance: 129	Abundance: 130	Abundance: 131	Quan Info	XCorr	Manual validation
		TRUE	High	Sequest HT (A3)	Ambiguous	[K].nISGQSPARTssDPETnTTNEDHk.[I]	N-Term(TMT6plex); N1(Deamidated); S11(HexNAc); S12(Hex(1)HexNAc(2)); N17(Deamidated); K24(TMT6plex)	1	1	GP_Myc_His	GP_Myc_His	1	4	0.003	0	1	1	955.193	3817.75	3817.75	0.26	0.00025	ETD (Electron Transfer Dissociation)	MS2	27.3276	36.6	97.677	47.7166	9624	211213_Lumos_(LC1200)_nanoFlex_Ieva_EBOV_GP_Myc_His_TMT_PNA_(16_17)_2h_ETD_HCD(45%)_95%.raw	F17	0.897712	0.367075	0.952807		35150.2	31554.8	12902.8	33491.4			3.34	326-328 (1x Hex1HexNAc2, 1x HexNAc/1x Hex1HexNAc1, 2x HexNAc)
		TRUE	High	Sequest HT (A22)	Ambiguous	[K].nISGQSPARtSsDPETnTTNEDHk.[I]	N-Term(TMT6plex); N1(Deamidated); T10(Hex(1)HexNAc(2)); S12(HexNAc); N17(Deamidated); K24(TMT6plex)	1	1	GP_Myc_His	GP_Myc_His	1	4	0.0067	0	1	1	955.193	3817.75	3817.75	0.26	0.00025	HCD (High Energy Collision Dissociation)	MS2	27.3276	36.6	86	47.7267	9626	211213_Lumos_(LC1200)_nanoFlex_Ieva_EBOV_GP_Myc_His_TMT_PNA_(16_17)_2h_ETD_HCD(45%)_95%.raw	F17	0.897712	0.367075	0.952807		35150.2	31554.8	12902.8	33491.4			2.98
	TRUE	High	[K].NISGQSPARTSSDPETNTTNEDHK.[I]	1xDeamidated [N1]; 1xHex(1)HexNAc(2) [T/S]; 1xHex(2)HexNAc(2) [S/T]; 1xTMT6plex [K24]; 1xTMT6plex [N-Term]; 1xHexNAc [S/T]; Hex(1)HexNAc(1) [S]	GP_Myc_His 1xHex(1)HexNAc(2) [T/S]; 1xHex(2)HexNAc(2) [S/T]; 2xHex(1)HexNAc(1) []; 1xHexNAc [S/T]	TRUE	1	1	14	GP_Myc_His	GP_Myc_His [317-340]	1	4343.95	0	1.036	0.059	1.493		148653	154034	8816	221933			Not Found	High	High	High	High	Not Found	High				4.36
		Checked	Confidence	Identifying Node	PSM Ambiguity	Annotated Sequence	Modifications	# Protein Groups	# Proteins	Master Protein Accessions	Protein Accessions	# Missed Cleavages	Charge	DeltaScore	DeltaCn	Rank	Search Engine Rank	m/z [Da]	MH+ [Da]	Theo. MH+ [Da]	DeltaM [ppm]	Deltam/z [Da]	Activation Type	MS Order	Isolation Interference [%]	Average Reporter S/N	Ion Inject Time [ms]	RT [min]	First Scan	Spectrum File	File ID	128/127	129/127	130/127	Abundance: 126	Abundance: 127	Abundance: 128	Abundance: 129	Abundance: 130	Abundance: 131	Quan Info	XCorr	Manual validation
		TRUE	High	Sequest HT (A3)	Ambiguous	[K].nISGQSPARtsSDPETNTTNEDHk.[I]	N-Term(TMT6plex); N1(Deamidated); T10(Hex(1)HexNAc(2)); S11(Hex(2)HexNAc(2)); K24(TMT6plex)	1	1	GP_Myc_His	GP_Myc_His	1	5	0.0344	0	1	1	869.595	4343.94	4343.95	-1.67	-0.00145	ETD (Electron Transfer Dissociation)	MS2	11.6759	56	32.564	44.9962	9048	211213_Lumos_(LC1200)_nanoFlex_Ieva_EBOV_GP_Myc_His_TMT_PNA_(16_17)_2h_ETD_HCD(45%)_95%.raw	F17	1.0362	0.0593058	1.49296		148653	154034	8816	221933			4.36	T326 (Hex1HexNAc2), S327 (Hex2HexNAc2)
		TRUE	High	Sequest HT (A22)	Ambiguous	[K].nISGQSPARtSsDPETNTTNEDHk.[I]	N-Term(TMT6plex); N1(Deamidated); T10(Hex(2)HexNAc(2)); S12(Hex(1)HexNAc(2)); K24(TMT6plex)	1	1	GP_Myc_His	GP_Myc_His	1	5	0.0027	0	1	1	869.595	4343.94	4343.95	-1.67	-0.00145	HCD (High Energy Collision Dissociation)	MS2	11.6759	56	27.035	45.0074	9050	211213_Lumos_(LC1200)_nanoFlex_Ieva_EBOV_GP_Myc_His_TMT_PNA_(16_17)_2h_ETD_HCD(45%)_95%.raw	F17	1.0362	0.0593058	1.49296		148653	154034	8816	221933			3.67
	TRUE	High	[K].NISGQSPARTSSDPETNTTNEDHK.[I]	2xDeamidated [N1; N17]; Hex(1)HexNAc(2) [T]; 1xTMT6plex [K24]; 1xTMT6plex [N-Term]; HexNAc [S]; 1xHex(1)HexNAc(1) [S/T]; 1xHex(2)HexNAc(2) [S/T]	GP_Myc_His 1xHexNAc []; 1xHex(1)HexNAc(2) []; 1xHex(1)HexNAc(1) [S/T]; 1xHex(2)HexNAc(2) [S/T]	TRUE	1	1	13	GP_Myc_His	GP_Myc_His [317-340]	1	4182.88	0	1.211	0.128	1.951		58247.2	70562.6	7456.84	113655			Not Found	High	High	High	High	Not Found	High				7.87
		Checked	Confidence	Identifying Node	PSM Ambiguity	Annotated Sequence	Modifications	# Protein Groups	# Proteins	Master Protein Accessions	Protein Accessions	# Missed Cleavages	Charge	DeltaScore	DeltaCn	Rank	Search Engine Rank	m/z [Da]	MH+ [Da]	Theo. MH+ [Da]	DeltaM [ppm]	Deltam/z [Da]	Activation Type	MS Order	Isolation Interference [%]	Average Reporter S/N	Ion Inject Time [ms]	RT [min]	First Scan	Spectrum File	File ID	128/127	129/127	130/127	Abundance: 126	Abundance: 127	Abundance: 128	Abundance: 129	Abundance: 130	Abundance: 131	Quan Info	XCorr	Manual validation
		TRUE	High	Sequest HT (A3)	Ambiguous	[K].nISGQSPARtssDPETnTTNEDHk.[I]	N-Term(TMT6plex); N1(Deamidated); T10(Hex(1)HexNAc(2)); S11(HexNAc); S12(Hex(1)HexNAc(1)); N17(Deamidated); K24(TMT6plex)	1	1	GP_Myc_His	GP_Myc_His	1	5	0.0064	0	1	1	837.382	4182.88	4182.88	-0.62	-0.00052	ETD (Electron Transfer Dissociation)	MS2	7.4879	70.5	64.977	45.6561	9187	211213_Lumos_(LC1200)_nanoFlex_Ieva_EBOV_GP_Myc_His_TMT_PNA_(16_17)_2h_ETD_HCD(45%)_95%.raw	F17	1.21143	0.128021	1.95125		58247.2	70562.6	7456.84	113655			7.87	T326 (Hex1HexNAc2), 327-328 (Hex1HexNAc2/1x Hex1HexNAc1, 1x HexNAc)
		TRUE	High	Sequest HT (A22)	Ambiguous	[K].nISGQSPARtssDPETnTTNEDHk.[I]	N-Term(TMT6plex); N1(Deamidated); T10(HexNAc); S11(Hex(2)HexNAc(2)); S12(HexNAc); N17(Deamidated); K24(TMT6plex)	1	1	GP_Myc_His	GP_Myc_His	1	5	0.0085	0	1	1	837.382	4182.88	4182.88	-0.62	-0.00052	HCD (High Energy Collision Dissociation)	MS2	7.4879	70.5	75.423	45.6664	9188	211213_Lumos_(LC1200)_nanoFlex_Ieva_EBOV_GP_Myc_His_TMT_PNA_(16_17)_2h_ETD_HCD(45%)_95%.raw	F17	1.21143	0.128021	1.95125		58247.2	70562.6	7456.84	113655			4.7
	TRUE	High	[K].NISGQSPARTSSDPETNTTNEDHK.[I]	2xDeamidated [N1; N17]; 1xHex(1)HexNAc(2) [T/S]; 1xTMT6plex [K24]; 1xTMT6plex [N-Term]; Hex(1)HexNAc(1) [S]; 1xHexNAc [T/S]; 1xHex(2)HexNAc(2) [S/T]	GP_Myc_His 1xHex(1)HexNAc(2) [T/S]; 1xHex(2)HexNAc(2) [S/T]; 1xHexNAc [T/S]; 1xHex(1)HexNAc(1) []	TRUE	1	1	20	GP_Myc_His	GP_Myc_His [317-340]	1	4344.94	0	0.795	0.295	1.176		58395.9	46423.2	17236.9	68653.8			Not Found	High	High	High	High	Not Found	High				3.88
		Checked	Confidence	Identifying Node	PSM Ambiguity	Annotated Sequence	Modifications	# Protein Groups	# Proteins	Master Protein Accessions	Protein Accessions	# Missed Cleavages	Charge	DeltaScore	DeltaCn	Rank	Search Engine Rank	m/z [Da]	MH+ [Da]	Theo. MH+ [Da]	DeltaM [ppm]	Deltam/z [Da]	Activation Type	MS Order	Isolation Interference [%]	Average Reporter S/N	Ion Inject Time [ms]	RT [min]	First Scan	Spectrum File	File ID	128/127	129/127	130/127	Abundance: 126	Abundance: 127	Abundance: 128	Abundance: 129	Abundance: 130	Abundance: 131	Quan Info	XCorr	Manual validation
		TRUE	High	Sequest HT (A3)	Ambiguous	[K].nISGQSPARtsSDPETnTTNEDHk.[I]	N-Term(TMT6plex); N1(Deamidated); T10(Hex(1)HexNAc(2)); S11(Hex(2)HexNAc(2)); N17(Deamidated); K24(TMT6plex)	1	1	GP_Myc_His	GP_Myc_His	1	4	0.0026	0	1	1	1086.99	4344.94	4344.94	0.24	0.00026	ETD (Electron Transfer Dissociation)	MS2	13.0875	42	63.411	45.2084	9091	211213_Lumos_(LC1200)_nanoFlex_Ieva_EBOV_GP_Myc_His_TMT_PNA_(16_17)_2h_ETD_HCD(45%)_95%.raw	F17	0.794974	0.295172	1.17566		58395.9	46423.2	17236.9	68653.8			3.88	T326 (Hex1HexNAc2/Hex2HexNAc2), S327 (Hex1HexNAc2/Hex2HexNAc2)
		TRUE	High	Sequest HT (A22)	Ambiguous	[K].nISGQSPARtssDPETnTTNEDHk.[I]	N-Term(TMT6plex); N1(Deamidated); T10(Hex(1)HexNAc(1)); S11(Hex(2)HexNAc(2)); S12(HexNAc); N17(Deamidated); K24(TMT6plex)	1	1	GP_Myc_His	GP_Myc_His	1	4	0.0037	0	1	1	1086.99	4344.94	4344.94	0.24	0.00026	HCD (High Energy Collision Dissociation)	MS2	13.0875	42	60.784	45.2226	9093	211213_Lumos_(LC1200)_nanoFlex_Ieva_EBOV_GP_Myc_His_TMT_PNA_(16_17)_2h_ETD_HCD(45%)_95%.raw	F17	0.794974	0.295172	1.17566		58395.9	46423.2	17236.9	68653.8			2.73
	TRUE	High	[K].NISGQSPARTSSDPETNTTNEDHK.[I]	1xDeamidated [N17]; Hex(2)HexNAc(2) [S]; 1xTMT6plex [K24]; 1xTMT6plex [N-Term]; 2xHex(1)HexNAc(1) [S/T]	GP_Myc_His 1xHex(2)HexNAc(2) []; 2xHex(1)HexNAc(1) [S/T]	TRUE	1	1	8	GP_Myc_His	GP_Myc_His [317-340]	1	4506	0	0.595	0.051	0.475		77058.8	45880.9	3932.99	36610.3			Not Found	High	High	High	High	Not Found	High				5.38
		Checked	Confidence	Identifying Node	PSM Ambiguity	Annotated Sequence	Modifications	# Protein Groups	# Proteins	Master Protein Accessions	Protein Accessions	# Missed Cleavages	Charge	DeltaScore	DeltaCn	Rank	Search Engine Rank	m/z [Da]	MH+ [Da]	Theo. MH+ [Da]	DeltaM [ppm]	Deltam/z [Da]	Activation Type	MS Order	Isolation Interference [%]	Average Reporter S/N	Ion Inject Time [ms]	RT [min]	First Scan	Spectrum File	File ID	128/127	129/127	130/127	Abundance: 126	Abundance: 127	Abundance: 128	Abundance: 129	Abundance: 130	Abundance: 131	Quan Info	XCorr	Manual validation
		TRUE	High	Sequest HT (A3)	Ambiguous	[K].nISGQSPARtssDPETnTTNEDHk.[I]	N-Term(TMT6plex); T10(Hex(2)HexNAc(2)); S11(Hex(1)HexNAc(1)); S12(Hex(1)HexNAc(1)); N17(Deamidated); K24(TMT6plex)	1	1	GP_Myc_His	GP_Myc_His	1	4	0.0074	0	1	1	1127.26	4506.01	4506	1	0.00113	ETD (Electron Transfer Dissociation)	MS2	16.207	52.7	114.876	43.1118	8665	211213_Lumos_(LC1200)_nanoFlex_Ieva_EBOV_GP_Myc_His_TMT_PNA_(16_17)_2h_ETD_HCD(45%)_95%.raw	F17	0.595401	0.0510388	0.475096		77058.8	45880.9	3932.99	36610.3			5.38	326-328 (2x Hex2HexNAc2/1x Hex2HexNAc2, 2x Hex1HexNAc1)
		TRUE	High	Sequest HT (A22)	Ambiguous	[K].nISGQSPARTssDPETnTTNEDHk.[I]	N-Term(TMT6plex); S11(Hex(2)HexNAc(2)); S12(Hex(2)HexNAc(2)); N17(Deamidated); K24(TMT6plex)	1	1	GP_Myc_His	GP_Myc_His	1	4	0.0159	0	1	1	1127.26	4506.01	4506	1	0.00113	HCD (High Energy Collision Dissociation)	MS2	16.207	52.7	86	43.1286	8668	211213_Lumos_(LC1200)_nanoFlex_Ieva_EBOV_GP_Myc_His_TMT_PNA_(16_17)_2h_ETD_HCD(45%)_95%.raw	F17	0.595401	0.0510388	0.475096		77058.8	45880.9	3932.99	36610.3			3.78
	TRUE	High	[K].NISGQSPARTSSDPETNTTNEDHK.[I]	2xDeamidated [N1; N17]; Hex(2)HexNAc(2) [T]; 1xTMT6plex [K24]; 1xTMT6plex [N-Term]; 2xHex(1)HexNAc(1) [T/S]	GP_Myc_His 1xHex(2)HexNAc(2) []; 2xHex(1)HexNAc(1) [S/T]	TRUE	1	1	14	GP_Myc_His	GP_Myc_His [317-340]	1	4506.99	0	0.494	0.03	0.509		1.40619e+06	694992	42282.4	715196			Not Found	High	High	High	High	Not Found	High				7.45
		Checked	Confidence	Identifying Node	PSM Ambiguity	Annotated Sequence	Modifications	# Protein Groups	# Proteins	Master Protein Accessions	Protein Accessions	# Missed Cleavages	Charge	DeltaScore	DeltaCn	Rank	Search Engine Rank	m/z [Da]	MH+ [Da]	Theo. MH+ [Da]	DeltaM [ppm]	Deltam/z [Da]	Activation Type	MS Order	Isolation Interference [%]	Average Reporter S/N	Ion Inject Time [ms]	RT [min]	First Scan	Spectrum File	File ID	128/127	129/127	130/127	Abundance: 126	Abundance: 127	Abundance: 128	Abundance: 129	Abundance: 130	Abundance: 131	Quan Info	XCorr	Manual validation
		TRUE	High	Sequest HT (A3)	Ambiguous	[K].nISGQSPARtSsDPETnTTNEDHk.[I]	N-Term(TMT6plex); N1(Deamidated); T10(Hex(2)HexNAc(2)); S12(Hex(2)HexNAc(2)); N17(Deamidated); K24(TMT6plex)	1	1	GP_Myc_His	GP_Myc_His	1	5	0.0658	0	1	1	902.203	4506.99	4506.99	-0.2	-0.00018	ETD (Electron Transfer Dissociation)	MS2	0	85.2	101.38	44.3257	8912	211213_Lumos_(LC1200)_nanoFlex_Ieva_EBOV_GP_Myc_His_TMT_PNA_(16_17)_2h_ETD_HCD(45%)_95%.raw	F17	0.472147	0.0332355	0.489111		518180	244657	17222	253448			7.45	T326 (Hex2HexNAc2), 327-328 (Hex2HexNAc2/2x Hex1HexNAc1)
		TRUE	High	Sequest HT (A3)	Ambiguous	[K].nISGQSPARtssDPETnTTNEDHk.[I]	N-Term(TMT6plex); N1(Deamidated); T10(Hex(2)HexNAc(2)); S11(Hex(1)HexNAc(1)); S12(Hex(1)HexNAc(1)); N17(Deamidated); K24(TMT6plex)	1	1	GP_Myc_His	GP_Myc_His	1	4	0.0147	0	1	1	1127.5	4506.99	4506.99	0	-1e-05	ETD (Electron Transfer Dissociation)	MS2	0	77.1	30.359	44.293	8905	211213_Lumos_(LC1200)_nanoFlex_Ieva_EBOV_GP_Myc_His_TMT_PNA_(16_17)_2h_ETD_HCD(45%)_95%.raw	F17	0.507128	0.0282209	0.519981		888010	450334	25060.4	461748			6.14	T326 (Hex2HexNAc2), 327-328 (Hex2HexNAc2/2x Hex1HexNAc1)
		TRUE	High	Sequest HT (A22)	Ambiguous	[K].nISGQSPARtssDPETnTTNEDHk.[I]	N-Term(TMT6plex); N1(Deamidated); T10(Hex(1)HexNAc(1)); S11(Hex(2)HexNAc(2)); S12(Hex(1)HexNAc(1)); N17(Deamidated); K24(TMT6plex)	1	1	GP_Myc_His	GP_Myc_His	1	4	0.0022	0	1	1	1127.5	4506.99	4506.99	0	-1e-05	HCD (High Energy Collision Dissociation)	MS2	0	77.1	11.201	44.3049	8907	211213_Lumos_(LC1200)_nanoFlex_Ieva_EBOV_GP_Myc_His_TMT_PNA_(16_17)_2h_ETD_HCD(45%)_95%.raw	F17	0.507128	0.0282209	0.519981		888010	450334	25060.4	461748			4.56
		TRUE	High	Sequest HT (A22)	Ambiguous	[K].nISGQSPARtSsDPETnTTNEDHk.[I]	N-Term(TMT6plex); N1(Deamidated); T10(Hex(2)HexNAc(2)); S12(Hex(2)HexNAc(2)); N17(Deamidated); K24(TMT6plex)	1	1	GP_Myc_His	GP_Myc_His	1	5	0.0023	0	1	1	902.203	4506.99	4506.99	-0.2	-0.00018	HCD (High Energy Collision Dissociation)	MS2	0	85.2	22.044	44.3389	8913	211213_Lumos_(LC1200)_nanoFlex_Ieva_EBOV_GP_Myc_His_TMT_PNA_(16_17)_2h_ETD_HCD(45%)_95%.raw	F17	0.472147	0.0332355	0.489111		518180	244657	17222	253448			4.43
	TRUE	High	[K].NISGQSPARTSSDPETNTTNEDHK.[I]	2xDeamidated [N1; N17]; 1xHexNAc [T/S]; 1xHex(2)HexNAc(2) [T16]; 1xTMT6plex [K24]; 1xTMT6plex [N-Term]; 1xHex(1)HexNAc(2) [T10]; 1xHex(1)HexNAc(1) [S11]	GP_Myc_His 1xHex(1)HexNAc(2) [T326]; 1xHex(1)HexNAc(1) [S327]; 1xHexNAc [S/T]; 1xHex(2)HexNAc(2) [T332]	TRUE	1	1	4	GP_Myc_His	GP_Myc_His [317-340]	1	3979.8	0	1.093	0.317	1.473		57280.2	62620	18165.5	84377			Not Found	High	High	High	High	Not Found	High				6.3
		Checked	Confidence	Identifying Node	PSM Ambiguity	Annotated Sequence	Modifications	# Protein Groups	# Proteins	Master Protein Accessions	Protein Accessions	# Missed Cleavages	Charge	DeltaScore	DeltaCn	Rank	Search Engine Rank	m/z [Da]	MH+ [Da]	Theo. MH+ [Da]	DeltaM [ppm]	Deltam/z [Da]	Activation Type	MS Order	Isolation Interference [%]	Average Reporter S/N	Ion Inject Time [ms]	RT [min]	First Scan	Spectrum File	File ID	128/127	129/127	130/127	Abundance: 126	Abundance: 127	Abundance: 128	Abundance: 129	Abundance: 130	Abundance: 131	Quan Info	XCorr	Manual validation
		TRUE	High	Sequest HT (A3)	Unambiguous	[K].nISGQSPARtsSDPETnTTNEDHk.[I]	N-Term(TMT6plex); N1(Deamidated); T10(Hex(1)HexNAc(2)); S11(Hex(1)HexNAc(1)); N17(Deamidated); K24(TMT6plex)	1	1	GP_Myc_His	GP_Myc_His	1	5	0.0667	0	1	1	796.766	3979.8	3979.8	-0.85	-0.00067	ETD (Electron Transfer Dissociation)	MS2	19.4155	51.5	68.088	46.6719	9399	211213_Lumos_(LC1200)_nanoFlex_Ieva_EBOV_GP_Myc_His_TMT_PNA_(16_17)_2h_ETD_HCD(45%)_95%.raw	F17	1.09322	0.317133	1.47306		57280.2	62620	18165.5	84377			6.3	T326 (Hex1HexNAc2), S327 (Hex1HexNAc1)
		TRUE	High	Sequest HT (A22)	Ambiguous	[K].nISGQSPARTsSDPEtnTTNEDHk.[I]	N-Term(TMT6plex); N1(Deamidated); S11(HexNAc); T16(Hex(2)HexNAc(2)); N17(Deamidated); K24(TMT6plex)	1	1	GP_Myc_His	GP_Myc_His	1	5	0.005	0	1	1	796.766	3979.8	3979.8	-0.85	-0.00067	HCD (High Energy Collision Dissociation)	MS2	19.4155	51.5	62.574	46.6878	9401	211213_Lumos_(LC1200)_nanoFlex_Ieva_EBOV_GP_Myc_His_TMT_PNA_(16_17)_2h_ETD_HCD(45%)_95%.raw	F17	1.09322	0.317133	1.47306		57280.2	62620	18165.5	84377			3.98
	TRUE	High	[K].NISGQSPARTSSDPETNTTNEDHK.[I]	2xDeamidated [N1; N17]; 1xHex(2)HexNAc(2) [S/T]; 1xTMT6plex [K24]; 1xTMT6plex [N-Term]; Hex(1)HexNAc(1) [T]	GP_Myc_His 1xHex(2)HexNAc(2) [T/S]; 1xHex(1)HexNAc(1) []	TRUE	1	1	12	GP_Myc_His	GP_Myc_His [317-340]	1	4141.86	0	0.719	0.037	0.483		348639	250559	13020.6	168383			Not Found	High	High	High	High	Not Found	High				7.8
		Checked	Confidence	Identifying Node	PSM Ambiguity	Annotated Sequence	Modifications	# Protein Groups	# Proteins	Master Protein Accessions	Protein Accessions	# Missed Cleavages	Charge	DeltaScore	DeltaCn	Rank	Search Engine Rank	m/z [Da]	MH+ [Da]	Theo. MH+ [Da]	DeltaM [ppm]	Deltam/z [Da]	Activation Type	MS Order	Isolation Interference [%]	Average Reporter S/N	Ion Inject Time [ms]	RT [min]	First Scan	Spectrum File	File ID	128/127	129/127	130/127	Abundance: 126	Abundance: 127	Abundance: 128	Abundance: 129	Abundance: 130	Abundance: 131	Quan Info	XCorr	Manual validation
		TRUE	High	Sequest HT (A3)	Ambiguous	[K].nISGQSPARtsSDPETnTTNEDHk.[I]	N-Term(TMT6plex); N1(Deamidated); T10(Hex(2)HexNAc(2)); S11(Hex(1)HexNAc(1)); N17(Deamidated); K24(TMT6plex)	1	1	GP_Myc_His	GP_Myc_His	1	4	0.0192	0	1	1	1036.22	4141.86	4141.86	0.67	0.00069	ETD (Electron Transfer Dissociation)	MS2	6.14097	98.1	82.494	46.0507	9268	211213_Lumos_(LC1200)_nanoFlex_Ieva_EBOV_GP_Myc_His_TMT_PNA_(16_17)_2h_ETD_HCD(45%)_95%.raw	F17	0.718677	0.0373471	0.482972		348639	250559	13020.6	168383			7.8	T326 (Hex2HexNAc2), S327 (Hex1HexNAc1)
		TRUE	High	Sequest HT (A22)	Ambiguous	[K].nISGQSPARtsSDPETnTTNEDHk.[I]	N-Term(TMT6plex); N1(Deamidated); T10(Hex(2)HexNAc(2)); S11(Hex(1)HexNAc(1)); N17(Deamidated); K24(TMT6plex)	1	1	GP_Myc_His	GP_Myc_His	1	4	0.0021	0	1	1	1036.22	4141.86	4141.86	0.67	0.00069	HCD (High Energy Collision Dissociation)	MS2	6.14097	98.1	33.077	46.0674	9271	211213_Lumos_(LC1200)_nanoFlex_Ieva_EBOV_GP_Myc_His_TMT_PNA_(16_17)_2h_ETD_HCD(45%)_95%.raw	F17	0.718677	0.0373471	0.482972		348639	250559	13020.6	168383			4.67
	TRUE	High	[K].NISGQSPARTSSD.[P]	1xDeamidated [N1]; 1xHex(2)HexNAc(2) [S/T]; 1xTMT6plex [N-Term]; 2xHex(1)HexNAc(1) [S11; S12]		TRUE	1	1	10	GP_Myc_His	GP_Myc_His [317-329]	1	2280.03	0	0.663	0.084	0.746		261559	173377	21863	195154			Not Found	High	High	High	High	Not Found	High				3.53
		Checked	Confidence	Identifying Node	PSM Ambiguity	Annotated Sequence	Modifications	# Protein Groups	# Proteins	Master Protein Accessions	Protein Accessions	# Missed Cleavages	Charge	DeltaScore	DeltaCn	Rank	Search Engine Rank	m/z [Da]	MH+ [Da]	Theo. MH+ [Da]	DeltaM [ppm]	Deltam/z [Da]	Activation Type	MS Order	Isolation Interference [%]	Average Reporter S/N	Ion Inject Time [ms]	RT [min]	First Scan	Spectrum File	File ID	128/127	129/127	130/127	Abundance: 126	Abundance: 127	Abundance: 128	Abundance: 129	Abundance: 130	Abundance: 131	Quan Info	XCorr	Manual validation
		TRUE	High	Sequest HT (A21)	Ambiguous	[K].nISGQSPARTsSD.[P]	N-Term(TMT6plex); N1(Deamidated); S11(Hex(2)HexNAc(2))	1	1	GP_Myc_His	GP_Myc_His	1	3	0.0595	0	1	1	760.681	2280.03	2280.03	-0.53	-0.00041	ETD (Electron Transfer Dissociation)	MS2	3.64694	81.6	118	44.0931	8864	211213_Lumos_(LC1200)_nanoFlex_Ieva_EBOV_GP_Myc_His_TMT_PNA_(16_17)_2h_ETD_HCD(45%)_95%.raw	F17	0.647787	0.102848	0.70579		178457	115602	18354	125953			3.53	S327 (Hex2HexNAc2)
		TRUE	High	Sequest HT (A23)	Ambiguous	[K].nISGQSPARTSsD.[P]	N-Term(TMT6plex); N1(Deamidated); S12(Hex(2)HexNAc(2))	1	1	GP_Myc_His	GP_Myc_His	1	3	0.0214	0	1	1	760.681	2280.03	2280.03	-0.53	-0.00041	HCD (High Energy Collision Dissociation)	MS2	3.64694	81.6	49.822	44.1116	8866	211213_Lumos_(LC1200)_nanoFlex_Ieva_EBOV_GP_Myc_His_TMT_PNA_(16_17)_2h_ETD_HCD(45%)_95%.raw	F17	0.647787	0.102848	0.70579		178457	115602	18354	125953			2.34
	TRUE	High	[R].TSSDPETNTTNEDHKIMASENSSAMVQVHSQGR.[K]	2xDeamidated [N11; N]; 1xOxidation [M17]; 1xTMT6plex [K15]; 1xTMT6plex [N-Term]; 2xHex(1)HexNAc(1) [S]; 1xHex(2)HexNAc(2) [S]	GP_Myc_His 1xHex(2)HexNAc(2) [S]; 2xHex(1)HexNAc(1) [S]	TRUE	1	1	7	GP_Myc_His	GP_Myc_His [326-358]	1	4795.15	0	0.232	1.175	1.35		83494.8	19344.5	98115.7	112760			Not Found	High	High	High	High	Not Found	High				5.82
		Checked	Confidence	Identifying Node	PSM Ambiguity	Annotated Sequence	Modifications	# Protein Groups	# Proteins	Master Protein Accessions	Protein Accessions	# Missed Cleavages	Charge	DeltaScore	DeltaCn	Rank	Search Engine Rank	m/z [Da]	MH+ [Da]	Theo. MH+ [Da]	DeltaM [ppm]	Deltam/z [Da]	Activation Type	MS Order	Isolation Interference [%]	Average Reporter S/N	Ion Inject Time [ms]	RT [min]	First Scan	Spectrum File	File ID	128/127	129/127	130/127	Abundance: 126	Abundance: 127	Abundance: 128	Abundance: 129	Abundance: 130	Abundance: 131	Quan Info	XCorr	Manual validation
		TRUE	High	Sequest HT (A22)	Ambiguous	[R].tSSDPETNTTnEDHkImAsEnSSAMVQVHSQGR.[K]	N-Term(TMT6plex); N11(Deamidated); K15(TMT6plex); M17(Oxidation); S19(Hex(2)HexNAc(2)); N21(Deamidated)	1	1	GP_Myc_His	GP_Myc_His	1	5	0.0034	0	1	1	959.835	4795.15	4795.15	0.5	0.00048	HCD (High Energy Collision Dissociation)	MS2	24.864	57.1	50.38	64.4932	13374	211213_Lumos_(LC1200)_nanoFlex_Ieva_EBOV_GP_Myc_His_TMT_PNA_(16_17)_2h_ETD_HCD(45%)_95%.raw	F17	0.231685	1.17511	1.3505		83494.8	19344.5	98115.7	112760			5.82
		TRUE	High	Sequest HT (A3)	Ambiguous	[R].tSSDPETNTTnEDHkImASEnSsAMVQVHSQGR.[K]	N-Term(TMT6plex); N11(Deamidated); K15(TMT6plex); M17(Oxidation); N21(Deamidated); S23(Hex(2)HexNAc(2))	1	1	GP_Myc_His	GP_Myc_His	1	5	0.0163	0	1	1	959.835	4795.15	4795.15	0.5	0.00048	ETD (Electron Transfer Dissociation)	MS2	24.864	57.1	24.184	64.4756	13371	211213_Lumos_(LC1200)_nanoFlex_Ieva_EBOV_GP_Myc_His_TMT_PNA_(16_17)_2h_ETD_HCD(45%)_95%.raw	F17	0.231685	1.17511	1.3505		83494.8	19344.5	98115.7	112760			5.52	S348 (Hex2HexNAc2)
	TRUE	High	[R].TSSDPETNTTNEDHKIMASENSSAMVQVHSQGR.[K]	1xDeamidated [N]; 2xOxidation [M17; M25]; 1xHex(2)HexNAc(2) [S]; 1xTMT6plex [K15]; 1xTMT6plex [N-Term]; 2xHex(1)HexNAc(1) [S]	GP_Myc_His 2xHex(1)HexNAc(1) [S]; 1xHex(2)HexNAc(2) [S]	TRUE	1	1	11	GP_Myc_His	GP_Myc_His [326-358]	1	4810.16	0	0.135	1.295	1.147		235622	31723.9	305158	270252			Not Found	High	High	High	High	Not Found	High				5.99
		Checked	Confidence	Identifying Node	PSM Ambiguity	Annotated Sequence	Modifications	# Protein Groups	# Proteins	Master Protein Accessions	Protein Accessions	# Missed Cleavages	Charge	DeltaScore	DeltaCn	Rank	Search Engine Rank	m/z [Da]	MH+ [Da]	Theo. MH+ [Da]	DeltaM [ppm]	Deltam/z [Da]	Activation Type	MS Order	Isolation Interference [%]	Average Reporter S/N	Ion Inject Time [ms]	RT [min]	First Scan	Spectrum File	File ID	128/127	129/127	130/127	Abundance: 126	Abundance: 127	Abundance: 128	Abundance: 129	Abundance: 130	Abundance: 131	Quan Info	XCorr	Manual validation
		TRUE	High	Sequest HT (A22)	Ambiguous	[R].tSSDPETnTTNEDHkImASENSsAmVQVHSQGR.[K]	N-Term(TMT6plex); N8(Deamidated); K15(TMT6plex); M17(Oxidation); S23(Hex(2)HexNAc(2)); M25(Oxidation)	1	1	GP_Myc_His	GP_Myc_His	1	5	0.02	0	1	1	962.834	4810.14	4810.16	-3.42	-0.00329	HCD (High Energy Collision Dissociation)	MS2	12.5343	81.1	25.581	58.0569	11954	211213_Lumos_(LC1200)_nanoFlex_Ieva_EBOV_GP_Myc_His_TMT_PNA_(16_17)_2h_ETD_HCD(45%)_95%.raw	F17	0.134639	1.29512	1.14697		235622	31723.9	305158	270252			5.99
		TRUE	High	Sequest HT (A3)	Ambiguous	[R].tSSDPETNTTNEDHkImASEnssAmVQVHSQGR.[K]	N-Term(TMT6plex); K15(TMT6plex); M17(Oxidation); N21(Deamidated); S22(Hex(1)HexNAc(1)); S23(Hex(1)HexNAc(1)); M25(Oxidation)	1	1	GP_Myc_His	GP_Myc_His	1	5	0.004	0	1	1	962.834	4810.14	4810.16	-3.42	-0.00329	ETD (Electron Transfer Dissociation)	MS2	12.5343	81.1	25.546	58.0461	11952	211213_Lumos_(LC1200)_nanoFlex_Ieva_EBOV_GP_Myc_His_TMT_PNA_(16_17)_2h_ETD_HCD(45%)_95%.raw	F17	0.134639	1.29512	1.14697		235622	31723.9	305158	270252			4.97	S347 (Hex1HexNAc1), S348 (Hex1HexNAc1)
	TRUE	High	[R].TSSDPETNTTNEDHK.[I]	1xDeamidated [N8]; 1xTMT6plex [K15]; 1xTMT6plex [N-Term]; 1xHex(1)HexNAc(1) [S/T]		TRUE	1	1	21	GP_Myc_His	GP_Myc_His [326-340]	0	2500.15	0	0.669	0.087	0.644		3.09571e+06	2.07145e+06	267926	1.99227e+06			Not Found	High	High	High	High	Not Found	High				5.53
		Checked	Confidence	Identifying Node	PSM Ambiguity	Annotated Sequence	Modifications	# Protein Groups	# Proteins	Master Protein Accessions	Protein Accessions	# Missed Cleavages	Charge	DeltaScore	DeltaCn	Rank	Search Engine Rank	m/z [Da]	MH+ [Da]	Theo. MH+ [Da]	DeltaM [ppm]	Deltam/z [Da]	Activation Type	MS Order	Isolation Interference [%]	Average Reporter S/N	Ion Inject Time [ms]	RT [min]	First Scan	Spectrum File	File ID	128/127	129/127	130/127	Abundance: 126	Abundance: 127	Abundance: 128	Abundance: 129	Abundance: 130	Abundance: 131	Quan Info	XCorr	Manual validation
		TRUE	High	Sequest HT (A3)	Ambiguous	[R].tsSDPETnTTNEDHk.[I]	N-Term(TMT6plex); S2(Hex(1)HexNAc(1)); N8(Deamidated); K15(TMT6plex)	1	1	GP_Myc_His	GP_Myc_His	0	4	0.0452	0	1	1	625.792	2500.15	2500.15	0.25	0.00015	ETD (Electron Transfer Dissociation)	MS2	5.80664	150	94.254	44.1493	8875	211213_Lumos_(LC1200)_nanoFlex_Ieva_EBOV_GP_Myc_His_TMT_PNA_(16_17)_2h_ETD_HCD(45%)_95%.raw	F17	0.860348	0.0607381	0.776435		353211	303884	21453.4	274245			5.53	S327 (Hex1HexNAc1)
		TRUE	High	Sequest HT (A22)	Ambiguous	[R].tSSDPETnTtNEDHk.[I]	N-Term(TMT6plex); N8(Deamidated); T10(Hex(1)HexNAc(1)); K15(TMT6plex)	1	1	GP_Myc_His	GP_Myc_His	0	4	0.0359	0	1	1	625.792	2500.15	2500.15	0.25	0.00015	HCD (High Energy Collision Dissociation)	MS2	5.80664	150	42.171	44.1639	8877	211213_Lumos_(LC1200)_nanoFlex_Ieva_EBOV_GP_Myc_His_TMT_PNA_(16_17)_2h_ETD_HCD(45%)_95%.raw	F17	0.860348	0.0607381	0.776435		353211	303884	21453.4	274245			3.9
		TRUE	High	Sequest HT (A22)	Ambiguous	[R].tSSDPETnTtNEDHk.[I]	N-Term(TMT6plex); N8(Deamidated); T10(Hex(1)HexNAc(1)); K15(TMT6plex)	1	1	GP_Myc_His	GP_Myc_His	0	3	0.0272	0	1	1	834.053	2500.14	2500.15	-0.75	-0.00062	HCD (High Energy Collision Dissociation)	MS2	8.35323	185.4	25.781	43.451	8730	211213_Lumos_(LC1200)_nanoFlex_Ieva_EBOV_GP_Myc_His_TMT_PNA_(16_17)_2h_ETD_HCD(45%)_95%.raw	F17	0.36834	0.0472821	0.355293		1.07856e+06	397276	50996.5	383204			3.67
		TRUE	High	Sequest HT (A3)	Ambiguous	[R].tsSDPETnTTNEDHk.[I]	N-Term(TMT6plex); S2(Hex(1)HexNAc(1)); N8(Deamidated); K15(TMT6plex)	1	1	GP_Myc_His	GP_Myc_His	0	3	0.0799	0	1	1	834.054	2500.15	2500.15	0.13	0.00011	ETD (Electron Transfer Dissociation)	MS2	21.9135	186.9	66.349	44.0221	8850	211213_Lumos_(LC1200)_nanoFlex_Ieva_EBOV_GP_Myc_His_TMT_PNA_(16_17)_2h_ETD_HCD(45%)_95%.raw	F17	0.920809	0.0554487	0.828269		1.40646e+06	1.29508e+06	77986.4	1164928			3.63	326-327 (Hex1HexNAc1)
		TRUE	High	Sequest HT (A3)	Ambiguous	[R].tSSDPETnTTNEDHk.[I]	N-Term(TMT6plex); T1(Hex(1)HexNAc(1)); N8(Deamidated); K15(TMT6plex)	1	1	GP_Myc_His	GP_Myc_His	0	3	0.0621	0	1	1	834.053	2500.14	2500.15	-0.75	-0.00062	ETD (Electron Transfer Dissociation)	MS2	8.35323	185.4	28.797	43.4376	8728	211213_Lumos_(LC1200)_nanoFlex_Ieva_EBOV_GP_Myc_His_TMT_PNA_(16_17)_2h_ETD_HCD(45%)_95%.raw	F17	0.36834	0.0472821	0.355293		1.07856e+06	397276	50996.5	383204			3.38	326-327 (Hex1HexNAc1)
		TRUE	High	Sequest HT (A22)	Ambiguous	[R].tSSDPETntTNEDHk.[I]	N-Term(TMT6plex); N8(Deamidated); T9(Hex(1)HexNAc(1)); K15(TMT6plex)	1	1	GP_Myc_His	GP_Myc_His	0	3	0.0215	0	1	1	834.054	2500.15	2500.15	0.13	0.00011	HCD (High Energy Collision Dissociation)	MS2	21.9135	186.9	12.302	44.0347	8852	211213_Lumos_(LC1200)_nanoFlex_Ieva_EBOV_GP_Myc_His_TMT_PNA_(16_17)_2h_ETD_HCD(45%)_95%.raw	F17	0.920809	0.0554487	0.828269		1.40646e+06	1.29508e+06	77986.4	1164928			3.25
		TRUE	High	Sequest HT (A22)	Ambiguous	[R].tSSDPETnTtNEDHk.[I]	N-Term(TMT6plex); N8(Deamidated); T10(Hex(1)HexNAc(1)); K15(TMT6plex)	1	1	GP_Myc_His	GP_Myc_His	0	3	0.0034	0	1	1	834.053	2500.15	2500.15	-0.31	-0.00026	HCD (High Energy Collision Dissociation)	MS2	45.761	104.2	43.649	44.5222	8950	211213_Lumos_(LC1200)_nanoFlex_Ieva_EBOV_GP_Myc_His_TMT_PNA_(16_17)_2h_ETD_HCD(45%)_95%.raw	F17	0.292108	0.45631	0.659817		257478	75211.6	117490	169889			2.92
	TRUE	High	[R].TSSDPETNTTNEDHK.[I]	1xDeamidated [N8]; 1xHex(2)HexNAc(2) [S/T]; 1xTMT6plex [K15]; 1xTMT6plex [N-Term]; 1xHex(1)HexNAc(1) [S/T]		TRUE	1	1	12	GP_Myc_His	GP_Myc_His [326-340]	0	3230.41	0	0.022	0.029	0.046		163278	3649	4689.06	7492.36			Not Found	High	High	High	High	Not Found	High				2.67
		Checked	Confidence	Identifying Node	PSM Ambiguity	Annotated Sequence	Modifications	# Protein Groups	# Proteins	Master Protein Accessions	Protein Accessions	# Missed Cleavages	Charge	DeltaScore	DeltaCn	Rank	Search Engine Rank	m/z [Da]	MH+ [Da]	Theo. MH+ [Da]	DeltaM [ppm]	Deltam/z [Da]	Activation Type	MS Order	Isolation Interference [%]	Average Reporter S/N	Ion Inject Time [ms]	RT [min]	First Scan	Spectrum File	File ID	128/127	129/127	130/127	Abundance: 126	Abundance: 127	Abundance: 128	Abundance: 129	Abundance: 130	Abundance: 131	Quan Info	XCorr	Manual validation
		TRUE	High	Sequest HT (A22)	Ambiguous	[R].tSSDPETnttNEDHk.[I]	N-Term(TMT6plex); N8(Deamidated); T9(Hex(1)HexNAc(1)); T10(Hex(2)HexNAc(2)); K15(TMT6plex)	1	1	GP_Myc_His	GP_Myc_His	0	3	0.0187	0	1	1	1077.47	3230.41	3230.41	-0.2	-0.00021	HCD (High Energy Collision Dissociation)	MS2	3.5456	60.1	86	43.0193	8646	211213_Lumos_(LC1200)_nanoFlex_Ieva_EBOV_GP_Myc_His_TMT_PNA_(16_17)_2h_ETD_HCD(45%)_95%.raw	F17	0.0223484	0.0287182	0.0458871		163278	3649	4689.06	7492.36			2.67
	TRUE	High	[R].TSSDPETNTTNEDHK.[I]	2xDeamidated [N8; N11]; 1xHex(2)HexNAc(2) [S/T]; 1xTMT6plex [K15]; 1xTMT6plex [N-Term]	GP_Myc_His 1xHex(2)HexNAc(2) [S/T]	TRUE	1	1	4	GP_Myc_His	GP_Myc_His [326-340]	0	2866.26	0	0.347	0.067	0.378		285504	99071.4	19098.1	107982			Not Found	High	High	High	High	Not Found	High				3.02
		Checked	Confidence	Identifying Node	PSM Ambiguity	Annotated Sequence	Modifications	# Protein Groups	# Proteins	Master Protein Accessions	Protein Accessions	# Missed Cleavages	Charge	DeltaScore	DeltaCn	Rank	Search Engine Rank	m/z [Da]	MH+ [Da]	Theo. MH+ [Da]	DeltaM [ppm]	Deltam/z [Da]	Activation Type	MS Order	Isolation Interference [%]	Average Reporter S/N	Ion Inject Time [ms]	RT [min]	First Scan	Spectrum File	File ID	128/127	129/127	130/127	Abundance: 126	Abundance: 127	Abundance: 128	Abundance: 129	Abundance: 130	Abundance: 131	Quan Info	XCorr	Manual validation
		TRUE	High	Sequest HT (A22)	Ambiguous	[R].tSSDPETntTnEDHk.[I]	N-Term(TMT6plex); N8(Deamidated); T9(Hex(2)HexNAc(2)); N11(Deamidated); K15(TMT6plex)	1	1	GP_Myc_His	GP_Myc_His	0	3	0.0232	0	1	1	956.093	2866.26	2866.26	0.71	0.00068	HCD (High Energy Collision Dissociation)	MS2	9.06205	146.9	75.789	44.3838	8922	211213_Lumos_(LC1200)_nanoFlex_Ieva_EBOV_GP_Myc_His_TMT_PNA_(16_17)_2h_ETD_HCD(45%)_95%.raw	F17	0.347006	0.0668926	0.378218		285504	99071.4	19098.1	107982			3.02
		TRUE	High	Sequest HT (A3)	Ambiguous	[R].tsSDPETnTTnEDHk.[I]	N-Term(TMT6plex); S2(Hex(2)HexNAc(2)); N8(Deamidated); N11(Deamidated); K15(TMT6plex)	1	1	GP_Myc_His	GP_Myc_His	0	3	0.2118	0	1	1	956.093	2866.26	2866.26	0.71	0.00068	ETD (Electron Transfer Dissociation)	MS2	9.06205	146.9	117.994	44.3716	8920	211213_Lumos_(LC1200)_nanoFlex_Ieva_EBOV_GP_Myc_His_TMT_PNA_(16_17)_2h_ETD_HCD(45%)_95%.raw	F17	0.347006	0.0668926	0.378218		285504	99071.4	19098.1	107982			2.88	326-327 (Hex2HexNAc2/2x Hex1HexNAc1)
	TRUE	High	[R].TSSDPETNTTNEDHK.[I]	1xDeamidated [N]; 1xHex(2)HexNAc(2) [T/S]; 1xTMT6plex [K15]; 1xTMT6plex [N-Term]		TRUE	1	1	17	GP_Myc_His	GP_Myc_His [326-340]	0	2865.28	0	0.414	0.098	0.473		440129	182100	43091.2	208082			Not Found	High	High	High	High	Not Found	High				3.32
		Checked	Confidence	Identifying Node	PSM Ambiguity	Annotated Sequence	Modifications	# Protein Groups	# Proteins	Master Protein Accessions	Protein Accessions	# Missed Cleavages	Charge	DeltaScore	DeltaCn	Rank	Search Engine Rank	m/z [Da]	MH+ [Da]	Theo. MH+ [Da]	DeltaM [ppm]	Deltam/z [Da]	Activation Type	MS Order	Isolation Interference [%]	Average Reporter S/N	Ion Inject Time [ms]	RT [min]	First Scan	Spectrum File	File ID	128/127	129/127	130/127	Abundance: 126	Abundance: 127	Abundance: 128	Abundance: 129	Abundance: 130	Abundance: 131	Quan Info	XCorr	Manual validation
		TRUE	High	Sequest HT (A22)	Ambiguous	[R].tSSDPETntTNEDHk.[I]	N-Term(TMT6plex); N8(Deamidated); T9(Hex(2)HexNAc(2)); K15(TMT6plex)	1	1	GP_Myc_His	GP_Myc_His	0	3	0.0482	0	1	1	955.764	2865.28	2865.28	0.14	0.00013	HCD (High Energy Collision Dissociation)	MS2	30.5575	96.3	86	41.8624	8418	211213_Lumos_(LC1200)_nanoFlex_Ieva_EBOV_GP_Myc_His_TMT_PNA_(16_17)_2h_ETD_HCD(45%)_95%.raw	F17	0.301636	0.101346	0.38845		166753	50298.8	16899.8	64775.4			3.32
		TRUE	High	Sequest HT (A22)	Ambiguous	[R].tSSDPETntTNEDHk.[I]	N-Term(TMT6plex); N8(Deamidated); T9(Hex(2)HexNAc(2)); K15(TMT6plex)	1	1	GP_Myc_His	GP_Myc_His	0	3	0.0035	0	1	1	955.765	2865.28	2865.28	1.03	0.00099	HCD (High Energy Collision Dissociation)	MS2	17.3446	145.9	86	41.4049	8328	211213_Lumos_(LC1200)_nanoFlex_Ieva_EBOV_GP_Myc_His_TMT_PNA_(16_17)_2h_ETD_HCD(45%)_95%.raw	F17	0.545856	0.0690569	0.524822		203607	111140	14060.5	106858			2.84
		TRUE	High	Sequest HT (A3)	Ambiguous	[R].tSSDPETnTTNEDHk.[I]	N-Term(TMT6plex); T1(Hex(2)HexNAc(2)); N8(Deamidated); K15(TMT6plex)	1	1	GP_Myc_His	GP_Myc_His	0	3	0.0146	0	1	1	955.764	2865.28	2865.28	0.14	0.00013	ETD (Electron Transfer Dissociation)	MS2	30.5575	96.3	118	41.8517	8417	211213_Lumos_(LC1200)_nanoFlex_Ieva_EBOV_GP_Myc_His_TMT_PNA_(16_17)_2h_ETD_HCD(45%)_95%.raw	F17	0.301636	0.101346	0.38845		166753	50298.8	16899.8	64775.4			2.74	326-327 (Hex2HexNAc2/2x Hex1HexNAc1)
		TRUE	High	Sequest HT (A22)	Ambiguous	[R].tSSDPETntTNEDHk.[I]	N-Term(TMT6plex); N8(Deamidated); T9(Hex(2)HexNAc(2)); K15(TMT6plex)	1	1	GP_Myc_His	GP_Myc_His	0	3	0.0418	0	1	1	955.765	2865.28	2865.28	0.2	0.00019	HCD (High Energy Collision Dissociation)	MS2	72.4682	45.4	86	43.724	8786	211213_Lumos_(LC1200)_nanoFlex_Ieva_EBOV_GP_Myc_His_TMT_PNA_(16_17)_2h_ETD_HCD(45%)_95%.raw	F17	0.296141	0.173875	0.522426		69768	20661.2	12130.9	36448.6			2.63
		TRUE	High	Sequest HT (A3)	Ambiguous	[R].tsSDPETNTTnEDHk.[I]	N-Term(TMT6plex); S2(Hex(2)HexNAc(2)); N11(Deamidated); K15(TMT6plex)	1	1	GP_Myc_His	GP_Myc_His	0	3	0.0163	0	1	1	955.765	2865.28	2865.28	1.03	0.00099	ETD (Electron Transfer Dissociation)	MS2	17.3446	145.9	118	41.3932	8326	211213_Lumos_(LC1200)_nanoFlex_Ieva_EBOV_GP_Myc_His_TMT_PNA_(16_17)_2h_ETD_HCD(45%)_95%.raw	F17	0.545856	0.0690569	0.524822		203607	111140	14060.5	106858			2.46	S327 (Hex2HexNAc2)
	TRUE	High	[R].TSSDPETNTTNEDHK.[I]	1xHex(2)HexNAc(2) [T/S]; 1xTMT6plex [K15]; 1xTMT6plex [N-Term]; 2xHex(1)HexNAc(1) [T/S]	GP_Myc_His 2xHex(1)HexNAc(1) [T/S]; 1xHex(2)HexNAc(2) [T/S]	TRUE	1	1	17	GP_Myc_His	GP_Myc_His [326-340]	0	2864.29	0	0.139	0.581	0.815		1.78179e+06	248396	1.03436e+06	1.45158e+06			Not Found	High	High	High	High	Not Found	High				4.9
		Checked	Confidence	Identifying Node	PSM Ambiguity	Annotated Sequence	Modifications	# Protein Groups	# Proteins	Master Protein Accessions	Protein Accessions	# Missed Cleavages	Charge	DeltaScore	DeltaCn	Rank	Search Engine Rank	m/z [Da]	MH+ [Da]	Theo. MH+ [Da]	DeltaM [ppm]	Deltam/z [Da]	Activation Type	MS Order	Isolation Interference [%]	Average Reporter S/N	Ion Inject Time [ms]	RT [min]	First Scan	Spectrum File	File ID	128/127	129/127	130/127	Abundance: 126	Abundance: 127	Abundance: 128	Abundance: 129	Abundance: 130	Abundance: 131	Quan Info	XCorr	Manual validation
		TRUE	High	Sequest HT (A3)	Unambiguous	[R].tSSDPETNtTNEDHk.[I]	N-Term(TMT6plex); T9(Hex(2)HexNAc(2)); K15(TMT6plex)	1	1	GP_Myc_His	GP_Myc_His	0	4	0.0653	0	1	1	716.829	2864.29	2864.29	0.05	4e-05	ETD (Electron Transfer Dissociation)	MS2	9.05363	81.5	48.603	39.837	8013	211213_Lumos_(LC1200)_nanoFlex_Ieva_EBOV_GP_Myc_His_TMT_PNA_(16_17)_2h_ETD_HCD(45%)_95%.raw	F17	0.0736228	0.696296	0.884166		409958	30182.3	285452	362471			4.9	T334 (Hex2HexNAc2)
		TRUE	High	Sequest HT (A22)	Ambiguous	[R].tSSDPETNtTNEDHk.[I]	N-Term(TMT6plex); T9(Hex(2)HexNAc(2)); K15(TMT6plex)	1	1	GP_Myc_His	GP_Myc_His	0	4	0.0284	0	1	1	716.829	2864.29	2864.29	0.05	4e-05	HCD (High Energy Collision Dissociation)	MS2	9.05363	81.5	19.864	39.8528	8015	211213_Lumos_(LC1200)_nanoFlex_Ieva_EBOV_GP_Myc_His_TMT_PNA_(16_17)_2h_ETD_HCD(45%)_95%.raw	F17	0.0736228	0.696296	0.884166		409958	30182.3	285452	362471			3.87
		TRUE	High	Sequest HT (A22)	Ambiguous	[R].tSSDPETNtTNEDHk.[I]	N-Term(TMT6plex); T9(Hex(2)HexNAc(2)); K15(TMT6plex)	1	1	GP_Myc_His	GP_Myc_His	0	3	0.0031	0	1	1	955.436	2864.29	2864.29	0.01	1e-05	HCD (High Energy Collision Dissociation)	MS2	6.55171	236.3	21.676	39.8115	8007	211213_Lumos_(LC1200)_nanoFlex_Ieva_EBOV_GP_Myc_His_TMT_PNA_(16_17)_2h_ETD_HCD(45%)_95%.raw	F17	0.0695263	0.669851	0.895036		1.0771e+06	74886.9	721497	964043			3.23
		TRUE	High	Sequest HT (A22)	Ambiguous	[R].tSSDPEtNTTNEDHk.[I]	N-Term(TMT6plex); T7(Hex(2)HexNAc(2)); K15(TMT6plex)	1	1	GP_Myc_His	GP_Myc_His	0	3	0.0124	0	1	1	955.435	2864.29	2864.29	-1.65	-0.00158	HCD (High Energy Collision Dissociation)	MS2	11.4358	187	86	41.461	8339	211213_Lumos_(LC1200)_nanoFlex_Ieva_EBOV_GP_Myc_His_TMT_PNA_(16_17)_2h_ETD_HCD(45%)_95%.raw	F17	0.486291	0.0929866	0.424348		294734	143327	27406.4	125070			3.22
		TRUE	High	Sequest HT (A3)	Ambiguous	[R].tsSDPETNTTNEDHk.[I]	N-Term(TMT6plex); S2(Hex(2)HexNAc(2)); K15(TMT6plex)	1	1	GP_Myc_His	GP_Myc_His	0	3	0.019	0	1	1	955.435	2864.29	2864.29	-1.65	-0.00158	ETD (Electron Transfer Dissociation)	MS2	11.4358	187	118	41.4482	8337	211213_Lumos_(LC1200)_nanoFlex_Ieva_EBOV_GP_Myc_His_TMT_PNA_(16_17)_2h_ETD_HCD(45%)_95%.raw	F17	0.486291	0.0929866	0.424348		294734	143327	27406.4	125070			3.15	S327 (Hex2HexNAc2)
		TRUE	High	Sequest HT (A3)	Ambiguous	[R].tSSDPETNttNEDHk.[I]	N-Term(TMT6plex); T9(Hex(1)HexNAc(1)); T10(Hex(1)HexNAc(1)); K15(TMT6plex)	1	1	GP_Myc_His	GP_Myc_His	0	3	0.0035	0	1	1	955.436	2864.29	2864.29	0.01	1e-05	ETD (Electron Transfer Dissociation)	MS2	6.55171	236.3	118	39.7989	8005	211213_Lumos_(LC1200)_nanoFlex_Ieva_EBOV_GP_Myc_His_TMT_PNA_(16_17)_2h_ETD_HCD(45%)_95%.raw	F17	0.0695263	0.669851	0.895036		1.0771e+06	74886.9	721497	964043			2.84	334-335 (Hex2HexNAc2/2x Hex1HexNAc1)
	TRUE	High	[R].TSSDPETNTTNEDHK.[I]	1xDeamidated [N8]; 1xHex(1)HexNAc(2) [T/S]; 1xTMT6plex [K15]; 1xTMT6plex [N-Term]; 1xHexNAc [S/T]; 1xHex(1)HexNAc(1) [T/S]	GP_Myc_His 1xHex(1)HexNAc(2) [T/S]; 1xHexNAc [T/S]; 1xHex(1)HexNAc(1) [T/S]	TRUE	1	1	21	GP_Myc_His	GP_Myc_His [326-340]	0	2703.23	0	0.723	0.111	1.399		3.12585e+06	2.25902e+06	346067	4.37188e+06			Not Found	High	High	High	High	Not Found	High				5.07
		Checked	Confidence	Identifying Node	PSM Ambiguity	Annotated Sequence	Modifications	# Protein Groups	# Proteins	Master Protein Accessions	Protein Accessions	# Missed Cleavages	Charge	DeltaScore	DeltaCn	Rank	Search Engine Rank	m/z [Da]	MH+ [Da]	Theo. MH+ [Da]	DeltaM [ppm]	Deltam/z [Da]	Activation Type	MS Order	Isolation Interference [%]	Average Reporter S/N	Ion Inject Time [ms]	RT [min]	First Scan	Spectrum File	File ID	128/127	129/127	130/127	Abundance: 126	Abundance: 127	Abundance: 128	Abundance: 129	Abundance: 130	Abundance: 131	Quan Info	XCorr	Manual validation
		TRUE	High	Sequest HT (A3)	Ambiguous	[R].tsSDPETnTTNEDHk.[I]	N-Term(TMT6plex); S2(Hex(1)HexNAc(2)); N8(Deamidated); K15(TMT6plex)	1	1	GP_Myc_His	GP_Myc_His	0	4	0.0237	0	1	1	676.561	2703.22	2703.23	-0.87	-0.00058	ETD (Electron Transfer Dissociation)	MS2	22.5354	122.4	92.601	43.4427	8729	211213_Lumos_(LC1200)_nanoFlex_Ieva_EBOV_GP_Myc_His_TMT_PNA_(16_17)_2h_ETD_HCD(45%)_95%.raw	F17	0.417176	0.235057	0.430187		273726	114192	64341.2	117754			5.07	S327 (Hex1HexNAc2)
		TRUE	High	Sequest HT (A3)	Ambiguous	[R].tsSDPETnTTNEDHk.[I]	N-Term(TMT6plex); S2(Hex(1)HexNAc(2)); N8(Deamidated); K15(TMT6plex)	1	1	GP_Myc_His	GP_Myc_His	0	3	0.0109	0	1	1	901.747	2703.23	2703.23	0.79	0.00071	ETD (Electron Transfer Dissociation)	MS2	1.96527	143.1	11.701	43.7597	8794	211213_Lumos_(LC1200)_nanoFlex_Ieva_EBOV_GP_Myc_His_TMT_PNA_(16_17)_2h_ETD_HCD(45%)_95%.raw	F17	0.759161	0.0878311	1.49618		2804072	2.12874e+06	246285	4195399			3.68	326-327 (Hex1HexNAc2/1x Hex1HexNAc1, 1x HexNAc)
		TRUE	High	Sequest HT (A22)	Ambiguous	[R].tSSDPETntTNEDHk.[I]	N-Term(TMT6plex); N8(Deamidated); T9(Hex(1)HexNAc(2)); K15(TMT6plex)	1	1	GP_Myc_His	GP_Myc_His	0	4	0.0187	0	1	1	676.561	2703.22	2703.23	-0.87	-0.00058	HCD (High Energy Collision Dissociation)	MS2	22.5354	122.4	57.841	43.4639	8732	211213_Lumos_(LC1200)_nanoFlex_Ieva_EBOV_GP_Myc_His_TMT_PNA_(16_17)_2h_ETD_HCD(45%)_95%.raw	F17	0.417176	0.235057	0.430187		273726	114192	64341.2	117754			3.21
		TRUE	High	Sequest HT (A22)	Ambiguous	[R].tSSDPETntTNEDHk.[I]	N-Term(TMT6plex); N8(Deamidated); T9(Hex(1)HexNAc(2)); K15(TMT6plex)	1	1	GP_Myc_His	GP_Myc_His	0	3	0.0315	0	1	1	901.747	2703.23	2703.23	0.79	0.00071	HCD (High Energy Collision Dissociation)	MS2	1.96527	143.1	4.045	43.7733	8796	211213_Lumos_(LC1200)_nanoFlex_Ieva_EBOV_GP_Myc_His_TMT_PNA_(16_17)_2h_ETD_HCD(45%)_95%.raw	F17	0.759161	0.0878311	1.49618		2804072	2.12874e+06	246285	4195399			3.17
		TRUE	High	Sequest HT (A22)	Ambiguous	[R].tSSDPETntTNEDHk.[I]	N-Term(TMT6plex); N8(Deamidated); T9(Hex(1)HexNAc(2)); K15(TMT6plex)	1	1	GP_Myc_His	GP_Myc_His	0	3	0.0128	0	1	1	901.747	2703.23	2703.23	0.38	0.00034	HCD (High Energy Collision Dissociation)	MS2	18.1433	52.6	86	42.0737	8460	211213_Lumos_(LC1200)_nanoFlex_Ieva_EBOV_GP_Myc_His_TMT_PNA_(16_17)_2h_ETD_HCD(45%)_95%.raw	F17	0.334791	0.737542	1.22218		48052.7	16087.6	35440.9	58728.8			2.34
	TRUE	High	[R].TSSDPETNTTNEDHK.[I]	1xTMT6plex [K15]; 1xTMT6plex [N-Term]; 1xHex(1)HexNAc(2) [T/S]; 1xHexNAc [T9(99.8)]; 1xHex(1)HexNAc(1) [T/S]	GP_Myc_His 1xHexNAc [T334(99.8)]; 1xHex(1)HexNAc(1) [T/S]	TRUE	1	1	14	GP_Myc_His	GP_Myc_His [326-340]	0	2702.24	0	0.188	1.073	2.109		219846	41342.9	235979	463581			Not Found	High	High	High	High	Not Found	High				3.52
		Checked	Confidence	Identifying Node	PSM Ambiguity	Annotated Sequence	Modifications	# Protein Groups	# Proteins	Master Protein Accessions	Protein Accessions	# Missed Cleavages	Charge	DeltaScore	DeltaCn	Rank	Search Engine Rank	m/z [Da]	MH+ [Da]	Theo. MH+ [Da]	DeltaM [ppm]	Deltam/z [Da]	Activation Type	MS Order	Isolation Interference [%]	Average Reporter S/N	Ion Inject Time [ms]	RT [min]	First Scan	Spectrum File	File ID	128/127	129/127	130/127	Abundance: 126	Abundance: 127	Abundance: 128	Abundance: 129	Abundance: 130	Abundance: 131	Quan Info	XCorr	Manual validation
		TRUE	High	Sequest HT (A22)	Ambiguous	[R].tSSDPEtNTTNEDHk.[I]	N-Term(TMT6plex); T7(Hex(1)HexNAc(2)); K15(TMT6plex)	1	1	GP_Myc_His	GP_Myc_His	0	3	0.0227	0	1	1	901.419	2702.24	2702.24	0.32	0.00029	HCD (High Energy Collision Dissociation)	MS2	2.14972	89.8	42.057	40.2405	8092	211213_Lumos_(LC1200)_nanoFlex_Ieva_EBOV_GP_Myc_His_TMT_PNA_(16_17)_2h_ETD_HCD(45%)_95%.raw	F17	0.189065	1.14005	2.74085		108128	20443.3	123272	296363			3.52
		TRUE	High	Sequest HT (A22)	Ambiguous	[R].tSSDPEtNTTNEDHk.[I]	N-Term(TMT6plex); T7(Hex(1)HexNAc(2)); K15(TMT6plex)	1	1	GP_Myc_His	GP_Myc_His	0	3	0.0065	0	1	1	901.416	2702.23	2702.24	-2.73	-0.00246	HCD (High Energy Collision Dissociation)	MS2		111	71.771	41.9979	8444	211213_Lumos_(LC1200)_nanoFlex_Ieva_EBOV_GP_Myc_His_TMT_PNA_(16_17)_2h_ETD_HCD(45%)_95%.raw	F17	0.187076	1.00886	1.49679		111717	20899.6	112707	167217			3.08
		TRUE	High	Sequest HT (A3)	Unambiguous	[R].tSSDPETNtTNEDHk.[I]	N-Term(TMT6plex); T9(Hex(1)HexNAc(2)); K15(TMT6plex)	1	1	GP_Myc_His	GP_Myc_His	0	3	0.1155	0	1	1	901.419	2702.24	2702.24	0.32	0.00029	ETD (Electron Transfer Dissociation)	MS2	2.14972	89.8	36.485	40.2219	8090	211213_Lumos_(LC1200)_nanoFlex_Ieva_EBOV_GP_Myc_His_TMT_PNA_(16_17)_2h_ETD_HCD(45%)_95%.raw	F17	0.189065	1.14005	2.74085		108128	20443.3	123272	296363			2.51	T334 (Hex1HexNAc2)
	TRUE	High	[R].TSSDPETNTTNEDHK.[I]	2xDeamidated [N8; N11]; 1xTMT6plex [K15]; 1xTMT6plex [N-Term]; 1xHex(1)HexNAc(1) [T/S]	GP_Myc_His 1xHex(1)HexNAc(1) [S/T]	TRUE	1	1	13	GP_Myc_His	GP_Myc_His [326-340]	0	2501.13	0	0.886	0.117	0.838		338505	299871	39634.1	283791			Not Found	High	High	High	High	Not Found	High				3.27
		Checked	Confidence	Identifying Node	PSM Ambiguity	Annotated Sequence	Modifications	# Protein Groups	# Proteins	Master Protein Accessions	Protein Accessions	# Missed Cleavages	Charge	DeltaScore	DeltaCn	Rank	Search Engine Rank	m/z [Da]	MH+ [Da]	Theo. MH+ [Da]	DeltaM [ppm]	Deltam/z [Da]	Activation Type	MS Order	Isolation Interference [%]	Average Reporter S/N	Ion Inject Time [ms]	RT [min]	First Scan	Spectrum File	File ID	128/127	129/127	130/127	Abundance: 126	Abundance: 127	Abundance: 128	Abundance: 129	Abundance: 130	Abundance: 131	Quan Info	XCorr	Manual validation
		TRUE	High	Sequest HT (A22)	Ambiguous	[R].tSSDPETntTnEDHk.[I]	N-Term(TMT6plex); N8(Deamidated); T9(Hex(1)HexNAc(1)); N11(Deamidated); K15(TMT6plex)	1	1	GP_Myc_His	GP_Myc_His	0	3	0.0275	0	1	1	834.383	2501.13	2501.13	1.45	0.00121	HCD (High Energy Collision Dissociation)	MS2	15.3773	112.6	46.644	45.2419	9098	211213_Lumos_(LC1200)_nanoFlex_Ieva_EBOV_GP_Myc_His_TMT_PNA_(16_17)_2h_ETD_HCD(45%)_95%.raw	F17	0.898649	0.0682983	0.832403		232835	209237	15902.2	193812			3.27
		TRUE	High	Sequest HT (A3)	Ambiguous	[R].tsSDPETnTTnEDHk.[I]	N-Term(TMT6plex); S2(Hex(1)HexNAc(1)); N8(Deamidated); N11(Deamidated); K15(TMT6plex)	1	1	GP_Myc_His	GP_Myc_His	0	3	0.121	0	1	1	834.383	2501.13	2501.13	1.45	0.00121	ETD (Electron Transfer Dissociation)	MS2	15.3773	112.6	86.649	45.2314	9096	211213_Lumos_(LC1200)_nanoFlex_Ieva_EBOV_GP_Myc_His_TMT_PNA_(16_17)_2h_ETD_HCD(45%)_95%.raw	F17	0.898649	0.0682983	0.832403		232835	209237	15902.2	193812			3.14	326-327 (Hex1HexNAc1)
		TRUE	High	Sequest HT (A22)	Ambiguous	[R].tSSDPETntTnEDHk.[I]	N-Term(TMT6plex); N8(Deamidated); T9(Hex(1)HexNAc(1)); N11(Deamidated); K15(TMT6plex)	1	1	GP_Myc_His	GP_Myc_His	0	3	0.0378	0	1	1	834.382	2501.13	2501.13	0.05	5e-05	HCD (High Energy Collision Dissociation)	MS2	12.768	68.3	80.653	45.7612	9208	211213_Lumos_(LC1200)_nanoFlex_Ieva_EBOV_GP_Myc_His_TMT_PNA_(16_17)_2h_ETD_HCD(45%)_95%.raw	F17	0.770895	0.25707	0.847463		76445.2	58931.2	19651.8	64784.4			2.91
		TRUE	High	Sequest HT (A3)	Ambiguous	[R].tsSDPETnTTnEDHk.[I]	N-Term(TMT6plex); S2(Hex(1)HexNAc(1)); N8(Deamidated); N11(Deamidated); K15(TMT6plex)	1	1	GP_Myc_His	GP_Myc_His	0	3	0.1705	0	1	1	834.382	2501.13	2501.13	0.05	5e-05	ETD (Electron Transfer Dissociation)	MS2	12.768	68.3	110.587	45.7474	9206	211213_Lumos_(LC1200)_nanoFlex_Ieva_EBOV_GP_Myc_His_TMT_PNA_(16_17)_2h_ETD_HCD(45%)_95%.raw	F17	0.770895	0.25707	0.847463		76445.2	58931.2	19651.8	64784.4			2.64	326-327 (Hex1HexNAc1)
	TRUE	High	[R].TSSDPETNTTNEDHK.[I]	1xTMT6plex [K15]; 1xTMT6plex [N-Term]; 1xHex(1)HexNAc(1) [T]	GP_Myc_His 1xHex(1)HexNAc(1) [T]	TRUE	1	1	4	GP_Myc_His	GP_Myc_His [326-340]	0	2499.16	0	0.269	0.72	1.323		178715	48009.3	128703	236514			Not Found	High	High	High	High	Not Found	High				3.75
		Checked	Confidence	Identifying Node	PSM Ambiguity	Annotated Sequence	Modifications	# Protein Groups	# Proteins	Master Protein Accessions	Protein Accessions	# Missed Cleavages	Charge	DeltaScore	DeltaCn	Rank	Search Engine Rank	m/z [Da]	MH+ [Da]	Theo. MH+ [Da]	DeltaM [ppm]	Deltam/z [Da]	Activation Type	MS Order	Isolation Interference [%]	Average Reporter S/N	Ion Inject Time [ms]	RT [min]	First Scan	Spectrum File	File ID	128/127	129/127	130/127	Abundance: 126	Abundance: 127	Abundance: 128	Abundance: 129	Abundance: 130	Abundance: 131	Quan Info	XCorr	Manual validation
		TRUE	High	Sequest HT (A22)	Ambiguous	[R].tSSDPETNtTNEDHk.[I]	N-Term(TMT6plex); T9(Hex(1)HexNAc(1)); K15(TMT6plex)	1	1	GP_Myc_His	GP_Myc_His	0	3	0.0347	0	1	1	833.726	2499.16	2499.16	0.43	0.00036	HCD (High Energy Collision Dissociation)	MS2	0.740644	121.1	54.974	41.4926	8345	211213_Lumos_(LC1200)_nanoFlex_Ieva_EBOV_GP_Myc_His_TMT_PNA_(16_17)_2h_ETD_HCD(45%)_95%.raw	F17	0.268636	0.720159	1.32341		178715	48009.3	128703	236514			3.75
		TRUE	High	Sequest HT (A3)	Unambiguous	[R].tSSDPETNtTNEDHk.[I]	N-Term(TMT6plex); T9(Hex(1)HexNAc(1)); K15(TMT6plex)	1	1	GP_Myc_His	GP_Myc_His	0	3	0.1836	0	1	1	833.726	2499.16	2499.16	0.43	0.00036	ETD (Electron Transfer Dissociation)	MS2	0.740644	121.1	53.552	41.4775	8343	211213_Lumos_(LC1200)_nanoFlex_Ieva_EBOV_GP_Myc_His_TMT_PNA_(16_17)_2h_ETD_HCD(45%)_95%.raw	F17	0.268636	0.720159	1.32341		178715	48009.3	128703	236514			3.54	T334 (Hex1HexNAc1)
	TRUE	High	[R].TSSDPETNTTNEDHK.[I]	1xDeamidated [N8]; 1xHexNAc [S/T]; 1xTMT6plex [K15]; 1xTMT6plex [N-Term]	GP_Myc_His 1xHexNAc [S/T]	TRUE	1	1	8	GP_Myc_His	GP_Myc_His [326-340]	0	2338.09	0	0.487	0.059	0.507		767668	373819	45489.5	388942			Not Found	High	High	High	High	Not Found	High				5.19
		Checked	Confidence	Identifying Node	PSM Ambiguity	Annotated Sequence	Modifications	# Protein Groups	# Proteins	Master Protein Accessions	Protein Accessions	# Missed Cleavages	Charge	DeltaScore	DeltaCn	Rank	Search Engine Rank	m/z [Da]	MH+ [Da]	Theo. MH+ [Da]	DeltaM [ppm]	Deltam/z [Da]	Activation Type	MS Order	Isolation Interference [%]	Average Reporter S/N	Ion Inject Time [ms]	RT [min]	First Scan	Spectrum File	File ID	128/127	129/127	130/127	Abundance: 126	Abundance: 127	Abundance: 128	Abundance: 129	Abundance: 130	Abundance: 131	Quan Info	XCorr	Manual validation
		TRUE	High	Sequest HT (A3)	Unambiguous	[R].tsSDPETnTTNEDHk.[I]	N-Term(TMT6plex); S2(HexNAc); N8(Deamidated); K15(TMT6plex)	1	1	GP_Myc_His	GP_Myc_His	0	4	0.0597	0	1	1	585.279	2338.09	2338.09	0.3	0.00018	ETD (Electron Transfer Dissociation)	MS2	75.1366	83.5	37.454	44.1879	8883	211213_Lumos_(LC1200)_nanoFlex_Ieva_EBOV_GP_Myc_His_TMT_PNA_(16_17)_2h_ETD_HCD(45%)_95%.raw	F17	0.911473	0.0792944	0.866093		209842	191265	16639.3	181743			5.19	S327 (HexNAc)
		TRUE	High	Sequest HT (A3)	Ambiguous	[R].tsSDPETnTTNEDHk.[I]	N-Term(TMT6plex); S2(HexNAc); N8(Deamidated); K15(TMT6plex)	1	1	GP_Myc_His	GP_Myc_His	0	3	0.0177	0	1	1	780.036	2338.09	2338.09	0.02	2e-05	ETD (Electron Transfer Dissociation)	MS2	19.0169	190.4	118	43.4027	8721	211213_Lumos_(LC1200)_nanoFlex_Ieva_EBOV_GP_Myc_His_TMT_PNA_(16_17)_2h_ETD_HCD(45%)_95%.raw	F17	0.327259	0.0517189	0.371442		557825	182553	28850.1	207200			3.96	S327 (HexNAc)
		TRUE	High	Sequest HT (A22)	Ambiguous	[R].tSSDPETnTtNEDHk.[I]	N-Term(TMT6plex); N8(Deamidated); T10(HexNAc); K15(TMT6plex)	1	1	GP_Myc_His	GP_Myc_His	0	3	0.0188	0	1	1	780.036	2338.09	2338.09	0.02	2e-05	HCD (High Energy Collision Dissociation)	MS2	19.0169	190.4	51.058	43.4185	8723	211213_Lumos_(LC1200)_nanoFlex_Ieva_EBOV_GP_Myc_His_TMT_PNA_(16_17)_2h_ETD_HCD(45%)_95%.raw	F17	0.327259	0.0517189	0.371442		557825	182553	28850.1	207200			3.73
		TRUE	High	Sequest HT (A22)	Ambiguous	[R].tSSDPETnTtNEDHk.[I]	N-Term(TMT6plex); N8(Deamidated); T10(HexNAc); K15(TMT6plex)	1	1	GP_Myc_His	GP_Myc_His	0	4	0.0036	0	1	1	585.279	2338.09	2338.09	0.3	0.00018	HCD (High Energy Collision Dissociation)	MS2	75.1366	83.5	36.793	44.1991	8885	211213_Lumos_(LC1200)_nanoFlex_Ieva_EBOV_GP_Myc_His_TMT_PNA_(16_17)_2h_ETD_HCD(45%)_95%.raw	F17	0.911473	0.0792944	0.866093		209842	191265	16639.3	181743			2.8
	TRUE	High	[K].IMASENSSAMVQVHSQGRK.[A]	1xDeamidated [N6]; 2xOxidation [M2; M10]; Hex(2)HexNAc(2) [S]; 1xTMT6plex [K19]; 1xTMT6plex [N-Term]; 2xHex(1)HexNAc(1) [S7; S8]	GP_Myc_His 2xHex(2)HexNAc(2) []; 2xHex(1)HexNAc(1) [S347; S348]	TRUE	1	1	3	GP_Myc_His	GP_Myc_His [341-359]	1	4011.83	0	0.171	0.86	0.475		96320.1	16502.3	82863.9	45748.3			Not Found	High	High	High	High	Not Found	High				3.68
		Checked	Confidence	Identifying Node	PSM Ambiguity	Annotated Sequence	Modifications	# Protein Groups	# Proteins	Master Protein Accessions	Protein Accessions	# Missed Cleavages	Charge	DeltaScore	DeltaCn	Rank	Search Engine Rank	m/z [Da]	MH+ [Da]	Theo. MH+ [Da]	DeltaM [ppm]	Deltam/z [Da]	Activation Type	MS Order	Isolation Interference [%]	Average Reporter S/N	Ion Inject Time [ms]	RT [min]	First Scan	Spectrum File	File ID	128/127	129/127	130/127	Abundance: 126	Abundance: 127	Abundance: 128	Abundance: 129	Abundance: 130	Abundance: 131	Quan Info	XCorr	Manual validation
		TRUE	High	Sequest HT (A3)	Ambiguous	[K].imASEnSsAmVQVHsQGRk.[A]	N-Term(TMT6plex); M2(Oxidation); N6(Deamidated); S8(Hex(2)HexNAc(2)); M10(Oxidation); S15(Hex(2)HexNAc(2)); K19(TMT6plex)	1	1	GP_Myc_His	GP_Myc_His	1	4	0.0408	0	1	1	1003.71	4011.83	4011.83	0.44	0.00044	ETD (Electron Transfer Dissociation)	MS2	34.5475	42	74.791	47.65	9609	211213_Lumos_(LC1200)_nanoFlex_Ieva_EBOV_GP_Myc_His_TMT_PNA_(16_17)_2h_ETD_HCD(45%)_95%.raw	F17	0.171328	0.860297	0.474961		96320.1	16502.3	82863.9	45748.3			3.68	S348 (Hex2HexNAc2), T355 (Hex2HexNAc2)
		TRUE	High	Sequest HT (A22)	Unambiguous	[K].imASEnssAmVQVHSQGRk.[A]	N-Term(TMT6plex); M2(Oxidation); N6(Deamidated); S7(Hex(2)HexNAc(2)); S8(Hex(2)HexNAc(2)); M10(Oxidation); K19(TMT6plex)	1	1	GP_Myc_His	GP_Myc_His	1	4	0.1626	0	1	1	1003.71	4011.83	4011.83	0.44	0.00044	HCD (High Energy Collision Dissociation)	MS2	34.5475	42	46.42	47.6605	9611	211213_Lumos_(LC1200)_nanoFlex_Ieva_EBOV_GP_Myc_His_TMT_PNA_(16_17)_2h_ETD_HCD(45%)_95%.raw	F17	0.171328	0.860297	0.474961		96320.1	16502.3	82863.9	45748.3			2.46
	TRUE	High	[K].IMASENSSAMVQVHSQGR.[K]	1xDeamidated [N6]; 1xHex(2)HexNAc(2) [S7(99.8)]; 1xTMT6plex [N-Term]; 2xHex(1)HexNAc(1) [S7(100); S8(99.8)]	GP_Myc_His 1xHex(2)HexNAc(2) [S347(99.8)]; 2xHex(1)HexNAc(1) [S347(100); S348(99.8)]	TRUE	1	1	16	GP_Myc_His	GP_Myc_His [341-358]	0	2892.32	0	0.299	0.793	0.803		296090	88588.5	234881	237616			Not Found	High	High	High	High	Not Found	High				5.63
		Checked	Confidence	Identifying Node	PSM Ambiguity	Annotated Sequence	Modifications	# Protein Groups	# Proteins	Master Protein Accessions	Protein Accessions	# Missed Cleavages	Charge	DeltaScore	DeltaCn	Rank	Search Engine Rank	m/z [Da]	MH+ [Da]	Theo. MH+ [Da]	DeltaM [ppm]	Deltam/z [Da]	Activation Type	MS Order	Isolation Interference [%]	Average Reporter S/N	Ion Inject Time [ms]	RT [min]	First Scan	Spectrum File	File ID	128/127	129/127	130/127	Abundance: 126	Abundance: 127	Abundance: 128	Abundance: 129	Abundance: 130	Abundance: 131	Quan Info	XCorr	Manual validation
		TRUE	High	Sequest HT (A3)	Unambiguous	[K].iMASEnSsAMVQVHSQGR.[K]	N-Term(TMT6plex); N6(Deamidated); S8(Hex(2)HexNAc(2))	1	1	GP_Myc_His	GP_Myc_His	0	4	0.071	0	1	1	723.835	2892.32	2892.32	-0.18	-0.00013	ETD (Electron Transfer Dissociation)	MS2	10.1417	30.6	64.726	65.7932	13656	211213_Lumos_(LC1200)_nanoFlex_Ieva_EBOV_GP_Myc_His_TMT_PNA_(16_17)_2h_ETD_HCD(45%)_95%.raw	F17	0.197	0.904128	0.803331		159815	31483.5	144493	128384			5.63	S348 (Hex2HexNAc2)
		TRUE	High	Sequest HT (A22)	Ambiguous	[K].iMASEnSsAMVQVHSQGR.[K]	N-Term(TMT6plex); N6(Deamidated); S8(Hex(2)HexNAc(2))	1	1	GP_Myc_His	GP_Myc_His	0	4	0.0343	0	1	1	723.835	2892.32	2892.32	-0.18	-0.00013	HCD (High Energy Collision Dissociation)	MS2	10.1417	30.6	18.008	65.8094	13658	211213_Lumos_(LC1200)_nanoFlex_Ieva_EBOV_GP_Myc_His_TMT_PNA_(16_17)_2h_ETD_HCD(45%)_95%.raw	F17	0.197	0.904128	0.803331		159815	31483.5	144493	128384			4.67
		TRUE	High	Sequest HT (A22)	Ambiguous	[K].iMASEnSSAMVQVHsQGR.[K]	N-Term(TMT6plex); N6(Deamidated); S15(Hex(2)HexNAc(2))	1	1	GP_Myc_His	GP_Myc_His	0	3	0.0109	0	1	1	964.777	2892.32	2892.32	0.04	4e-05	HCD (High Energy Collision Dissociation)	MS2	1.3995	60.6	69.584	66.1715	13735	211213_Lumos_(LC1200)_nanoFlex_Ieva_EBOV_GP_Myc_His_TMT_PNA_(16_17)_2h_ETD_HCD(45%)_95%.raw	F17	0.225539	0.750749	0.795532		84349.1	19024	63325.1	67102.5			3.66
		TRUE	High	Sequest HT (A22)	Ambiguous	[K].iMASEnSsAMVQVHSQGR.[K]	N-Term(TMT6plex); N6(Deamidated); S8(Hex(2)HexNAc(2))	1	1	GP_Myc_His	GP_Myc_His	0	3	0.0424	0	1	1	964.777	2892.32	2892.32	-0.21	-0.00021	HCD (High Energy Collision Dissociation)	MS2	18.0008	51.1	86	66.8284	13879	211213_Lumos_(LC1200)_nanoFlex_Ieva_EBOV_GP_Myc_His_TMT_PNA_(16_17)_2h_ETD_HCD(45%)_95%.raw	F17	0.733367	0.521183	0.811337		51926.3	38081	27063.1	42129.7			3.54
		TRUE	High	Sequest HT (A3)	Unambiguous	[K].iMAsEnSSAMVQVHSQGR.[K]	N-Term(TMT6plex); S4(Hex(2)HexNAc(2)); N6(Deamidated)	1	1	GP_Myc_His	GP_Myc_His	0	3	0.2906	0	1	1	964.777	2892.32	2892.32	-0.21	-0.00021	ETD (Electron Transfer Dissociation)	MS2	18.0008	51.1	118	66.8174	13877	211213_Lumos_(LC1200)_nanoFlex_Ieva_EBOV_GP_Myc_His_TMT_PNA_(16_17)_2h_ETD_HCD(45%)_95%.raw	F17	0.733367	0.521183	0.811337		51926.3	38081	27063.1	42129.7			3.51	S344 (Hex2HexNAc2)
	TRUE	High	[K].IMASENSSAMVQVHSQGR.[K]	1xTMT6plex [N-Term]; 2xHex(1)HexNAc(1) [S7(99.5); S8(99.5)]; 1xHex(2)HexNAc(2) [S]	GP_Myc_His 2xHex(1)HexNAc(1) [S347(99.5); S348(99.5)]; 1xHex(2)HexNAc(2) [S]	TRUE	1	1	5	GP_Myc_His	GP_Myc_His [341-358]	0	2891.33	0	0.074	0.687	0.744		531441	39227.5	365190	395245			Not Found	High	High	High	High	Not Found	High				3.41
		Checked	Confidence	Identifying Node	PSM Ambiguity	Annotated Sequence	Modifications	# Protein Groups	# Proteins	Master Protein Accessions	Protein Accessions	# Missed Cleavages	Charge	DeltaScore	DeltaCn	Rank	Search Engine Rank	m/z [Da]	MH+ [Da]	Theo. MH+ [Da]	DeltaM [ppm]	Deltam/z [Da]	Activation Type	MS Order	Isolation Interference [%]	Average Reporter S/N	Ion Inject Time [ms]	RT [min]	First Scan	Spectrum File	File ID	128/127	129/127	130/127	Abundance: 126	Abundance: 127	Abundance: 128	Abundance: 129	Abundance: 130	Abundance: 131	Quan Info	XCorr	Manual validation
		TRUE	High	Sequest HT (A22)	Ambiguous	[K].iMASENsSAMVQVHSQGR.[K]	N-Term(TMT6plex); S7(Hex(2)HexNAc(2))	1	1	GP_Myc_His	GP_Myc_His	0	3	0.0411	0	1	1	964.444	2891.32	2891.33	-5.59	-0.00539	HCD (High Energy Collision Dissociation)	MS2	47.1735	89.8	17.684	65.709	13637	211213_Lumos_(LC1200)_nanoFlex_Ieva_EBOV_GP_Myc_His_TMT_PNA_(16_17)_2h_ETD_HCD(45%)_95%.raw	F17	0.0738135	0.68717	0.743724		531441	39227.5	365190	395245			3.41
	TRUE	High	[K].IMASENSSAMVQVHSQGR.[K]	2xOxidation [M2; M10]; 1xHexNAc [S]; 1xTMT6plex [N-Term]; 1xHex(1)HexNAc(1) [S]; 1xHex(1)HexNAc(2) [S]	GP_Myc_His 1xHex(1)HexNAc(2) [S]; 1xHexNAc [S]; 1xHex(1)HexNAc(1) [S]	TRUE	1	1	18	GP_Myc_His	GP_Myc_His [341-358]	0	2761.27	0	0.25	0.887	1.486		104920	26188.4	93095.9	155869			Not Found	High	High	High	High	Not Found	High				4.46
		Checked	Confidence	Identifying Node	PSM Ambiguity	Annotated Sequence	Modifications	# Protein Groups	# Proteins	Master Protein Accessions	Protein Accessions	# Missed Cleavages	Charge	DeltaScore	DeltaCn	Rank	Search Engine Rank	m/z [Da]	MH+ [Da]	Theo. MH+ [Da]	DeltaM [ppm]	Deltam/z [Da]	Activation Type	MS Order	Isolation Interference [%]	Average Reporter S/N	Ion Inject Time [ms]	RT [min]	First Scan	Spectrum File	File ID	128/127	129/127	130/127	Abundance: 126	Abundance: 127	Abundance: 128	Abundance: 129	Abundance: 130	Abundance: 131	Quan Info	XCorr	Manual validation
		TRUE	High	Sequest HT (A3)	Unambiguous	[K].imASENSsAmVQVHSQGR.[K]	N-Term(TMT6plex); M2(Oxidation); S8(Hex(1)HexNAc(2)); M10(Oxidation)	1	1	GP_Myc_His	GP_Myc_His	0	4	0.0538	0	1	1	691.073	2761.27	2761.27	0.31	0.00021	ETD (Electron Transfer Dissociation)	MS2	4.04668	40.9	81.068	44.169	8879	211213_Lumos_(LC1200)_nanoFlex_Ieva_EBOV_GP_Myc_His_TMT_PNA_(16_17)_2h_ETD_HCD(45%)_95%.raw	F17	0.277114	0.729924	1.25933		37849.5	10488.6	27627.3	47664.9			4.46	S348 (Hex1HexNAc2)
		TRUE	High	Sequest HT (A3)	Ambiguous	[K].imASENSsAmVQVHSQGR.[K]	N-Term(TMT6plex); M2(Oxidation); S8(Hex(1)HexNAc(2)); M10(Oxidation)	1	1	GP_Myc_His	GP_Myc_His	0	4	0.0072	0	1	1	691.073	2761.27	2761.27	-0.05	-3e-05	ETD (Electron Transfer Dissociation)	MS2	0	46.6	80.148	44.7911	9006	211213_Lumos_(LC1200)_nanoFlex_Ieva_EBOV_GP_Myc_His_TMT_PNA_(16_17)_2h_ETD_HCD(45%)_95%.raw	F17	0.234078	0.976115	1.61329		67070.6	15699.7	65468.6	108204			4.19	347-348 (Hex1HexNAc2/1x Hex1HexNAc1, 1x HexNAc)
		TRUE	High	Sequest HT (A22)	Ambiguous	[K].imAsENSSAmVQVHSQGR.[K]	N-Term(TMT6plex); M2(Oxidation); S4(Hex(1)HexNAc(2)); M10(Oxidation)	1	1	GP_Myc_His	GP_Myc_His	0	4	0.0362	0	1	1	691.073	2761.27	2761.27	0.31	0.00021	HCD (High Energy Collision Dissociation)	MS2	4.04668	40.9	86	44.1791	8880	211213_Lumos_(LC1200)_nanoFlex_Ieva_EBOV_GP_Myc_His_TMT_PNA_(16_17)_2h_ETD_HCD(45%)_95%.raw	F17	0.277114	0.729924	1.25933		37849.5	10488.6	27627.3	47664.9			2.76
		TRUE	High	Sequest HT (A22)	Ambiguous	[K].imASENsSAmVQVHSQGR.[K]	N-Term(TMT6plex); M2(Oxidation); S7(Hex(1)HexNAc(2)); M10(Oxidation)	1	1	GP_Myc_His	GP_Myc_His	0	4	0.0038	0	1	1	691.073	2761.27	2761.27	-0.05	-3e-05	HCD (High Energy Collision Dissociation)	MS2	0	46.6	48.342	44.8017	9008	211213_Lumos_(LC1200)_nanoFlex_Ieva_EBOV_GP_Myc_His_TMT_PNA_(16_17)_2h_ETD_HCD(45%)_95%.raw	F17	0.234078	0.976115	1.61329		67070.6	15699.7	65468.6	108204			2.63
	TRUE	High	[K].IMASENSSAMVQVHSQGR.[K]	1xOxidation [M]; 1xHex(2)HexNAc(2) [S]; 1xTMT6plex [N-Term]; 2xHex(1)HexNAc(1) [S7; S8]	GP_Myc_His 2xHex(1)HexNAc(1) [S347; S348]; 1xHex(2)HexNAc(2) [S]	TRUE	1	1	14	GP_Myc_His	GP_Myc_His [341-358]	0	2907.33	0	0.255	0.602	0.766		613200	156246	369396	469538			Not Found	High	High	High	High	Not Found	High				4.27
		Checked	Confidence	Identifying Node	PSM Ambiguity	Annotated Sequence	Modifications	# Protein Groups	# Proteins	Master Protein Accessions	Protein Accessions	# Missed Cleavages	Charge	DeltaScore	DeltaCn	Rank	Search Engine Rank	m/z [Da]	MH+ [Da]	Theo. MH+ [Da]	DeltaM [ppm]	Deltam/z [Da]	Activation Type	MS Order	Isolation Interference [%]	Average Reporter S/N	Ion Inject Time [ms]	RT [min]	First Scan	Spectrum File	File ID	128/127	129/127	130/127	Abundance: 126	Abundance: 127	Abundance: 128	Abundance: 129	Abundance: 130	Abundance: 131	Quan Info	XCorr	Manual validation
		TRUE	High	Sequest HT (A3)	Unambiguous	[K].imASENSsAMVQVHSQGR.[K]	N-Term(TMT6plex); M2(Oxidation); S8(Hex(2)HexNAc(2))	1	1	GP_Myc_His	GP_Myc_His	0	4	0.1054	0	1	1	727.587	2907.33	2907.33	-0.23	-0.00017	ETD (Electron Transfer Dissociation)	MS2	22.3823	54.5	61.649	51.0444	10382	211213_Lumos_(LC1200)_nanoFlex_Ieva_EBOV_GP_Myc_His_TMT_PNA_(16_17)_2h_ETD_HCD(45%)_95%.raw	F17	0.110332	0.633722	0.772349		247560	27313.8	156884	191203			4.27	S348 (Hex2HexNAc2)
		TRUE	High	Sequest HT (A3)	Ambiguous	[K].iMASENssAmVQVHSQGR.[K]	N-Term(TMT6plex); S7(Hex(1)HexNAc(1)); S8(Hex(1)HexNAc(1)); M10(Oxidation)	1	1	GP_Myc_His	GP_Myc_His	0	4	0.0047	0	1	1	727.588	2907.33	2907.33	0.53	0.00038	ETD (Electron Transfer Dissociation)	MS2	1.93946	48.6	31.5	49.4646	10005	211213_Lumos_(LC1200)_nanoFlex_Ieva_EBOV_GP_Myc_His_TMT_PNA_(16_17)_2h_ETD_HCD(45%)_95%.raw	F17	0.147228	0.609439	0.835639		209504	30845	127680	175070			4.24	347-348 (Hex2HexNAc2/2x Hex1HexNAc1)
		TRUE	High	Sequest HT (A22)	Unambiguous	[K].iMASENSsAmVQVHSQGR.[K]	N-Term(TMT6plex); S8(Hex(2)HexNAc(2)); M10(Oxidation)	1	1	GP_Myc_His	GP_Myc_His	0	3	0.0865	0	1	1	969.781	2907.33	2907.33	-0.43	-0.00042	HCD (High Energy Collision Dissociation)	MS2	17.2352	68	86	54.6199	11179	211213_Lumos_(LC1200)_nanoFlex_Ieva_EBOV_GP_Myc_His_TMT_PNA_(16_17)_2h_ETD_HCD(45%)_95%.raw	F17	0.749823	0.594176	0.610832		69565	52161.4	41333.8	42492.5			3.7
		TRUE	High	Sequest HT (A22)	Unambiguous	[K].imAsENSSAMVQVHSQGR.[K]	N-Term(TMT6plex); M2(Oxidation); S4(Hex(2)HexNAc(2))	1	1	GP_Myc_His	GP_Myc_His	0	3	0.1518	0	1	1	969.782	2907.33	2907.33	1.08	0.00104	HCD (High Energy Collision Dissociation)	MS2	3.85776	74.6	86	57.3394	11784	211213_Lumos_(LC1200)_nanoFlex_Ieva_EBOV_GP_Myc_His_TMT_PNA_(16_17)_2h_ETD_HCD(45%)_95%.raw	F17	0.530505	0.502464	0.702004		86569.9	45925.8	43498.3	60772.5			3.36
		TRUE	High	Sequest HT (A22)	Unambiguous	[K].imAsENSSAMVQVHSQGR.[K]	N-Term(TMT6plex); M2(Oxidation); S4(Hex(2)HexNAc(2))	1	1	GP_Myc_His	GP_Myc_His	0	4	0.061	0	1	1	727.587	2907.33	2907.33	-0.23	-0.00017	HCD (High Energy Collision Dissociation)	MS2	22.3823	54.5	22.759	51.0598	10384	211213_Lumos_(LC1200)_nanoFlex_Ieva_EBOV_GP_Myc_His_TMT_PNA_(16_17)_2h_ETD_HCD(45%)_95%.raw	F17	0.110332	0.633722	0.772349		247560	27313.8	156884	191203			3.28
		TRUE	High	Sequest HT (A22)	Ambiguous	[K].iMASENSsAmVQVHSQGR.[K]	N-Term(TMT6plex); S8(Hex(2)HexNAc(2)); M10(Oxidation)	1	1	GP_Myc_His	GP_Myc_His	0	4	0.0062	0	1	1	727.588	2907.33	2907.33	0.53	0.00038	HCD (High Energy Collision Dissociation)	MS2	1.93946	48.6	22.953	49.4739	10007	211213_Lumos_(LC1200)_nanoFlex_Ieva_EBOV_GP_Myc_His_TMT_PNA_(16_17)_2h_ETD_HCD(45%)_95%.raw	F17	0.147228	0.609439	0.835639		209504	30845	127680	175070			3.22
		TRUE	High	Sequest HT (A3)	Ambiguous	[K].iMAsENSSAmVQVHSQGR.[K]	N-Term(TMT6plex); S4(Hex(2)HexNAc(2)); M10(Oxidation)	1	1	GP_Myc_His	GP_Myc_His	0	3	0.0303	0	1	1	969.781	2907.33	2907.33	-0.43	-0.00042	ETD (Electron Transfer Dissociation)	MS2	17.2352	68	101.281	54.6097	11178	211213_Lumos_(LC1200)_nanoFlex_Ieva_EBOV_GP_Myc_His_TMT_PNA_(16_17)_2h_ETD_HCD(45%)_95%.raw	F17	0.749823	0.594176	0.610832		69565	52161.4	41333.8	42492.5			2.64	S344 (Hex2HexNAc2)
		TRUE	High	Sequest HT (A3)	Unambiguous	[K].imAsENSSAMVQVHSQGR.[K]	N-Term(TMT6plex); M2(Oxidation); S4(Hex(2)HexNAc(2))	1	1	GP_Myc_His	GP_Myc_His	0	3	0.0544	0	1	1	969.782	2907.33	2907.33	1.08	0.00104	ETD (Electron Transfer Dissociation)	MS2	3.85776	74.6	118	57.328	11782	211213_Lumos_(LC1200)_nanoFlex_Ieva_EBOV_GP_Myc_His_TMT_PNA_(16_17)_2h_ETD_HCD(45%)_95%.raw	F17	0.530505	0.502464	0.702004		86569.9	45925.8	43498.3	60772.5			2.39	S344 (Hex2HexNAc2)
	TRUE	High	[K].IMASENSSAMVQVHSQGR.[K]	1xDeamidated [N6]; 2xOxidation [M2; M10]; 3xHexNAc [S4; S7; S8]; 1xTMT6plex [N-Term]	GP_Myc_His 3xHexNAc [S344; S347; S348]	TRUE	1	1	6	GP_Myc_His	GP_Myc_His [341-358]	0	2803.28	0	0.163	0.915	1.58		328359	53493.7	300576	518670			Not Found	High	High	High	High	Not Found	High				4.85
		Checked	Confidence	Identifying Node	PSM Ambiguity	Annotated Sequence	Modifications	# Protein Groups	# Proteins	Master Protein Accessions	Protein Accessions	# Missed Cleavages	Charge	DeltaScore	DeltaCn	Rank	Search Engine Rank	m/z [Da]	MH+ [Da]	Theo. MH+ [Da]	DeltaM [ppm]	Deltam/z [Da]	Activation Type	MS Order	Isolation Interference [%]	Average Reporter S/N	Ion Inject Time [ms]	RT [min]	First Scan	Spectrum File	File ID	128/127	129/127	130/127	Abundance: 126	Abundance: 127	Abundance: 128	Abundance: 129	Abundance: 130	Abundance: 131	Quan Info	XCorr	Manual validation
		TRUE	High	Sequest HT (A3)	Unambiguous	[K].imAsEnssAmVQVHSQGR.[K]	N-Term(TMT6plex); M2(Oxidation); S4(HexNAc); N6(Deamidated); S7(HexNAc); S8(HexNAc); M10(Oxidation)	1	1	GP_Myc_His	GP_Myc_His	0	4	0.6186	0	1	1	701.576	2803.28	2803.28	0.1	7e-05	ETD (Electron Transfer Dissociation)	MS2	3.69807	53.1	64.203	44.1549	8876	211213_Lumos_(LC1200)_nanoFlex_Ieva_EBOV_GP_Myc_His_TMT_PNA_(16_17)_2h_ETD_HCD(45%)_95%.raw	F17	0.165291	0.913663	1.44287		89641.5	14816.9	81902.2	129341			4.85	S344 (HexNAc), S347 (HexNAc), S348 (HexNAc)
		TRUE	High	Sequest HT (A3)	Unambiguous	[K].imAsEnssAmVQVHSQGR.[K]	N-Term(TMT6plex); M2(Oxidation); S4(HexNAc); N6(Deamidated); S7(HexNAc); S8(HexNAc); M10(Oxidation)	1	1	GP_Myc_His	GP_Myc_His	0	4	0.5991	0	1	1	701.576	2803.28	2803.28	0.19	0.00013	ETD (Electron Transfer Dissociation)	MS2	0	40.2	49.22	44.5816	8963	211213_Lumos_(LC1200)_nanoFlex_Ieva_EBOV_GP_Myc_His_TMT_PNA_(16_17)_2h_ETD_HCD(45%)_95%.raw	F17	0.240771	0.868394	1.2707		46977.4	11310.8	40794.8	59694.1			4.69	S344 (HexNAc), S347 (HexNAc), S348 (HexNAc)
		TRUE	High	Sequest HT (A3)	Unambiguous	[K].imAsEnssAmVQVHSQGR.[K]	N-Term(TMT6plex); M2(Oxidation); S4(HexNAc); N6(Deamidated); S7(HexNAc); S8(HexNAc); M10(Oxidation)	1	1	GP_Myc_His	GP_Myc_His	0	4	0.1894	0	1	1	701.576	2803.28	2803.28	0.1	7e-05	ETD (Electron Transfer Dissociation)	MS2	3.02471	50.8	27.335	44.9916	9047	211213_Lumos_(LC1200)_nanoFlex_Ieva_EBOV_GP_Myc_His_TMT_PNA_(16_17)_2h_ETD_HCD(45%)_95%.raw	F17	0.142724	0.927708	1.71917		191740	27366	177879	329635			3.59	S344 (HexNAc), S347 (HexNAc), S348 (HexNAc)
		TRUE	High	Sequest HT (A22)	Unambiguous	[K].imAsEnssAmVQVHSQGR.[K]	N-Term(TMT6plex); M2(Oxidation); S4(HexNAc); N6(Deamidated); S7(HexNAc); S8(HexNAc); M10(Oxidation)	1	1	GP_Myc_His	GP_Myc_His	0	4	0.4911	0	1	1	701.576	2803.28	2803.28	0.1	7e-05	HCD (High Energy Collision Dissociation)	MS2	3.69807	53.1	46.048	44.1673	8878	211213_Lumos_(LC1200)_nanoFlex_Ieva_EBOV_GP_Myc_His_TMT_PNA_(16_17)_2h_ETD_HCD(45%)_95%.raw	F17	0.165291	0.913663	1.44287		89641.5	14816.9	81902.2	129341			2.81
		TRUE	High	Sequest HT (A22)	Unambiguous	[K].imAsEnssAmVQVHSQGR.[K]	N-Term(TMT6plex); M2(Oxidation); S4(HexNAc); N6(Deamidated); S7(HexNAc); S8(HexNAc); M10(Oxidation)	1	1	GP_Myc_His	GP_Myc_His	0	4	0.5097	0	1	1	701.576	2803.28	2803.28	0.19	0.00013	HCD (High Energy Collision Dissociation)	MS2	0	40.2	66.381	44.5958	8965	211213_Lumos_(LC1200)_nanoFlex_Ieva_EBOV_GP_Myc_His_TMT_PNA_(16_17)_2h_ETD_HCD(45%)_95%.raw	F17	0.240771	0.868394	1.2707		46977.4	11310.8	40794.8	59694.1			2.59
		TRUE	High	Sequest HT (A22)	Unambiguous	[K].imAsEnssAmVQVHSQGR.[K]	N-Term(TMT6plex); M2(Oxidation); S4(HexNAc); N6(Deamidated); S7(HexNAc); S8(HexNAc); M10(Oxidation)	1	1	GP_Myc_His	GP_Myc_His	0	4	0.4393	0	1	1	701.576	2803.28	2803.28	0.1	7e-05	HCD (High Energy Collision Dissociation)	MS2	3.02471	50.8	17.698	45.0041	9049	211213_Lumos_(LC1200)_nanoFlex_Ieva_EBOV_GP_Myc_His_TMT_PNA_(16_17)_2h_ETD_HCD(45%)_95%.raw	F17	0.142724	0.927708	1.71917		191740	27366	177879	329635			2.39
	TRUE	High	[K].IMASENSSAMVQVHSQGR.[K]	1xDeamidated [N6]; 1xOxidation [M]; 1xTMT6plex [N-Term]; 2xHex(1)HexNAc(1) [S7(100); S8(100)]; 1xHex(2)HexNAc(2) [S]	GP_Myc_His 1xHex(2)HexNAc(2) [S]; 2xHex(1)HexNAc(1) [S347(100); S348(100)]	TRUE	1	1	73	GP_Myc_His	GP_Myc_His [341-358]	0	2908.31	0	0.109	0.783	0.872		7.5465e+06	825583	5.91191e+06	6.57787e+06			Not Found	High	High	High	High	Not Found	High				5.83
		Checked	Confidence	Identifying Node	PSM Ambiguity	Annotated Sequence	Modifications	# Protein Groups	# Proteins	Master Protein Accessions	Protein Accessions	# Missed Cleavages	Charge	DeltaScore	DeltaCn	Rank	Search Engine Rank	m/z [Da]	MH+ [Da]	Theo. MH+ [Da]	DeltaM [ppm]	Deltam/z [Da]	Activation Type	MS Order	Isolation Interference [%]	Average Reporter S/N	Ion Inject Time [ms]	RT [min]	First Scan	Spectrum File	File ID	128/127	129/127	130/127	Abundance: 126	Abundance: 127	Abundance: 128	Abundance: 129	Abundance: 130	Abundance: 131	Quan Info	XCorr	Manual validation
		TRUE	High	Sequest HT (A3)	Unambiguous	[K].imASEnSsAMVQVHSQGR.[K]	N-Term(TMT6plex); M2(Oxidation); N6(Deamidated); S8(Hex(2)HexNAc(2))	1	1	GP_Myc_His	GP_Myc_His	0	4	0.0823	0	1	1	727.834	2908.31	2908.31	0.31	0.00023	ETD (Electron Transfer Dissociation)	MS2	7.82745	46.6	35.317	58.8915	12143	211213_Lumos_(LC1200)_nanoFlex_Ieva_EBOV_GP_Myc_His_TMT_PNA_(16_17)_2h_ETD_HCD(45%)_95%.raw	F17	0.0982141	0.766874	0.92712		300069	29471	230115	278200			5.83	S348 (Hex2HexNAc2)
		TRUE	High	Sequest HT (A3)	Ambiguous	[K].iMASEnSsAmVQVHSQGR.[K]	N-Term(TMT6plex); N6(Deamidated); S8(Hex(2)HexNAc(2)); M10(Oxidation)	1	1	GP_Myc_His	GP_Myc_His	0	4	0.0471	0	1	1	727.834	2908.31	2908.31	0.15	0.00011	ETD (Electron Transfer Dissociation)	MS2	32.7211	50.6	39.12	56.4759	11589	211213_Lumos_(LC1200)_nanoFlex_Ieva_EBOV_GP_Myc_His_TMT_PNA_(16_17)_2h_ETD_HCD(45%)_95%.raw	F17	0.225215	0.865805	0.867782		294152	66247.4	254678	255260			5.1	S348 (Hex2HexNAc2)
		TRUE	High	Sequest HT (A3)	Unambiguous	[K].imASEnSsAMVQVHSQGR.[K]	N-Term(TMT6plex); M2(Oxidation); N6(Deamidated); S8(Hex(2)HexNAc(2))	1	1	GP_Myc_His	GP_Myc_His	0	4	0.051	0	1	1	727.834	2908.31	2908.31	0.23	0.00017	ETD (Electron Transfer Dissociation)	MS2	13.3349	43.8	33.133	59.3009	12237	211213_Lumos_(LC1200)_nanoFlex_Ieva_EBOV_GP_Myc_His_TMT_PNA_(16_17)_2h_ETD_HCD(45%)_95%.raw	F17	0.32671	0.82004	0.922019		88765.9	29000.7	72791.6	81843.8			4.71	S348 (Hex2HexNAc2)
		TRUE	High	Sequest HT (A22)	Unambiguous	[K].iMASEnSsAmVQVHSQGR.[K]	N-Term(TMT6plex); N6(Deamidated); S8(Hex(2)HexNAc(2)); M10(Oxidation)	1	1	GP_Myc_His	GP_Myc_His	0	4	0.0571	0	1	1	727.834	2908.31	2908.31	0.15	0.00011	HCD (High Energy Collision Dissociation)	MS2	17.9203	32.9	9.387	56.8605	11678	211213_Lumos_(LC1200)_nanoFlex_Ieva_EBOV_GP_Myc_His_TMT_PNA_(16_17)_2h_ETD_HCD(45%)_95%.raw	F17	0.107748	0.793202	0.80292		348739	37575.9	276621	280010			4.55
		TRUE	High	Sequest HT (A3)	Ambiguous	[K].iMASEnSsAmVQVHSQGR.[K]	N-Term(TMT6plex); N6(Deamidated); S8(Hex(2)HexNAc(2)); M10(Oxidation)	1	1	GP_Myc_His	GP_Myc_His	0	4	0.0089	0	1	1	727.834	2908.31	2908.31	0.15	0.00011	ETD (Electron Transfer Dissociation)	MS2	17.9203	32.9	12.836	56.8477	11676	211213_Lumos_(LC1200)_nanoFlex_Ieva_EBOV_GP_Myc_His_TMT_PNA_(16_17)_2h_ETD_HCD(45%)_95%.raw	F17	0.107748	0.793202	0.80292		348739	37575.9	276621	280010			4.47	S348 (Hex2HexNAc2)
		TRUE	High	Sequest HT (A22)	Unambiguous	[K].iMASEnSsAmVQVHSQGR.[K]	N-Term(TMT6plex); N6(Deamidated); S8(Hex(2)HexNAc(2)); M10(Oxidation)	1	1	GP_Myc_His	GP_Myc_His	0	4	0.0659	0	1	1	727.834	2908.31	2908.31	0.15	0.00011	HCD (High Energy Collision Dissociation)	MS2	32.7211	50.6	15.76	56.4872	11591	211213_Lumos_(LC1200)_nanoFlex_Ieva_EBOV_GP_Myc_His_TMT_PNA_(16_17)_2h_ETD_HCD(45%)_95%.raw	F17	0.225215	0.865805	0.867782		294152	66247.4	254678	255260			4.25
		TRUE	High	Sequest HT (A22)	Ambiguous	[K].imASEnSsAMVQVHSQGR.[K]	N-Term(TMT6plex); M2(Oxidation); N6(Deamidated); S8(Hex(2)HexNAc(2))	1	1	GP_Myc_His	GP_Myc_His	0	4	0.0048	0	1	1	727.834	2908.31	2908.31	0.31	0.00023	HCD (High Energy Collision Dissociation)	MS2	7.82745	46.6	14.363	58.9034	12145	211213_Lumos_(LC1200)_nanoFlex_Ieva_EBOV_GP_Myc_His_TMT_PNA_(16_17)_2h_ETD_HCD(45%)_95%.raw	F17	0.0982141	0.766874	0.92712		300069	29471	230115	278200			4.18
		TRUE	High	Sequest HT (A22)	Unambiguous	[K].iMASEnSsAmVQVHSQGR.[K]	N-Term(TMT6plex); N6(Deamidated); S8(Hex(2)HexNAc(2)); M10(Oxidation)	1	1	GP_Myc_His	GP_Myc_His	0	3	0.0558	0	1	1	970.109	2908.31	2908.31	0.19	0.00019	HCD (High Energy Collision Dissociation)	MS2	1.5432	90.6	10.78	56.4334	11579	211213_Lumos_(LC1200)_nanoFlex_Ieva_EBOV_GP_Myc_His_TMT_PNA_(16_17)_2h_ETD_HCD(45%)_95%.raw	F17	0.0576609	0.756207	0.839756		835880	48197.6	632098	701936			4.12
		TRUE	High	Sequest HT (A22)	Ambiguous	[K].iMASEnSsAmVQVHSQGR.[K]	N-Term(TMT6plex); N6(Deamidated); S8(Hex(2)HexNAc(2)); M10(Oxidation)	1	1	GP_Myc_His	GP_Myc_His	0	3	0.0474	0	1	1	970.11	2908.31	2908.31	0.51	0.00049	HCD (High Energy Collision Dissociation)	MS2	1.88541	66.4	2.538	56.8144	11667	211213_Lumos_(LC1200)_nanoFlex_Ieva_EBOV_GP_Myc_His_TMT_PNA_(16_17)_2h_ETD_HCD(45%)_95%.raw	F17	0.0892799	0.801382	0.878165		2.55426e+06	228044	2.04694e+06	2.24306e+06			4.01
		TRUE	High	Sequest HT (A22)	Ambiguous	[K].imASEnSsAMVQVHSQGR.[K]	N-Term(TMT6plex); M2(Oxidation); N6(Deamidated); S8(Hex(2)HexNAc(2))	1	1	GP_Myc_His	GP_Myc_His	0	4	0.0102	0	1	1	727.834	2908.31	2908.31	0.23	0.00017	HCD (High Energy Collision Dissociation)	MS2	13.3349	43.8	41.418	59.3152	12239	211213_Lumos_(LC1200)_nanoFlex_Ieva_EBOV_GP_Myc_His_TMT_PNA_(16_17)_2h_ETD_HCD(45%)_95%.raw	F17	0.32671	0.82004	0.922019		88765.9	29000.7	72791.6	81843.8			3.91
		TRUE	High	Sequest HT (A3)	Unambiguous	[K].iMASEnSsAmVQVHSQGR.[K]	N-Term(TMT6plex); N6(Deamidated); S8(Hex(2)HexNAc(2)); M10(Oxidation)	1	1	GP_Myc_His	GP_Myc_His	0	3	0.0986	0	1	1	970.109	2908.31	2908.31	0.19	0.00019	ETD (Electron Transfer Dissociation)	MS2	1.5432	90.6	29.059	56.4186	11577	211213_Lumos_(LC1200)_nanoFlex_Ieva_EBOV_GP_Myc_His_TMT_PNA_(16_17)_2h_ETD_HCD(45%)_95%.raw	F17	0.0576609	0.756207	0.839756		835880	48197.6	632098	701936			3.55	S348 (Hex2HexNAc2)
		TRUE	High	Sequest HT (A3)	Ambiguous	[K].imAsEnSSAMVQVHSQGR.[K]	N-Term(TMT6plex); M2(Oxidation); S4(Hex(2)HexNAc(2)); N6(Deamidated)	1	1	GP_Myc_His	GP_Myc_His	0	3	0.0411	0	1	1	970.109	2908.31	2908.31	0.38	0.00037	ETD (Electron Transfer Dissociation)	MS2	7.36084	75.8	83.747	60.8186	12572	211213_Lumos_(LC1200)_nanoFlex_Ieva_EBOV_GP_Myc_His_TMT_PNA_(16_17)_2h_ETD_HCD(45%)_95%.raw	F17	0.729778	0.436536	0.67412		152022	110942	66362.9	102481			3.41	S344 (Hex2HexNAc2)
		TRUE	High	Sequest HT (A3)	Ambiguous	[K].imASEnSsAMVQVHSQGR.[K]	N-Term(TMT6plex); M2(Oxidation); N6(Deamidated); S8(Hex(2)HexNAc(2))	1	1	GP_Myc_His	GP_Myc_His	0	3	0.0411	0	1	1	970.109	2908.31	2908.31	0.26	0.00025	ETD (Electron Transfer Dissociation)	MS2	35.7846	49.4	102.019	59.7207	12332	211213_Lumos_(LC1200)_nanoFlex_Ieva_EBOV_GP_Myc_His_TMT_PNA_(16_17)_2h_ETD_HCD(45%)_95%.raw	F17	0.414574	0.813025	0.814951		81988.4	33990.3	66658.6	66816.6			3.41	S348 (Hex2HexNAc2)
		TRUE	High	Sequest HT (A3)	Ambiguous	[K].imASEnSsAMVQVHSQGR.[K]	N-Term(TMT6plex); M2(Oxidation); N6(Deamidated); S8(Hex(2)HexNAc(2))	1	1	GP_Myc_His	GP_Myc_His	0	3	0.0471	0	1	1	970.109	2908.31	2908.31	0.26	0.00025	ETD (Electron Transfer Dissociation)	MS2	1.52701	55.5	1.959	59.2049	12215	211213_Lumos_(LC1200)_nanoFlex_Ieva_EBOV_GP_Myc_His_TMT_PNA_(16_17)_2h_ETD_HCD(45%)_95%.raw	F17	0.0535869	0.796766	0.900406		2.21542e+06	118717	1.76517e+06	1994777			3.4	S348 (Hex2HexNAc2)
		TRUE	High	Sequest HT (A22)	Unambiguous	[K].imAsEnSSAMVQVHSQGR.[K]	N-Term(TMT6plex); M2(Oxidation); S4(Hex(2)HexNAc(2)); N6(Deamidated)	1	1	GP_Myc_His	GP_Myc_His	0	3	0.1219	0	1	1	970.109	2908.31	2908.31	0.38	0.00037	HCD (High Energy Collision Dissociation)	MS2	27.8837	147.9	24.319	58.8131	12124	211213_Lumos_(LC1200)_nanoFlex_Ieva_EBOV_GP_Myc_His_TMT_PNA_(16_17)_2h_ETD_HCD(45%)_95%.raw	F17	0.128015	0.747465	0.852538		602047	77071.2	450009	513268			3.2
		TRUE	High	Sequest HT (A22)	Ambiguous	[K].imASEnSsAMVQVHSQGR.[K]	N-Term(TMT6plex); M2(Oxidation); N6(Deamidated); S8(Hex(2)HexNAc(2))	1	1	GP_Myc_His	GP_Myc_His	0	3	0.0096	0	1	1	970.109	2908.31	2908.31	0.26	0.00025	HCD (High Energy Collision Dissociation)	MS2	1.52701	55.5	2.367	59.218	12217	211213_Lumos_(LC1200)_nanoFlex_Ieva_EBOV_GP_Myc_His_TMT_PNA_(16_17)_2h_ETD_HCD(45%)_95%.raw	F17	0.0535869	0.796766	0.900406		2.21542e+06	118717	1.76517e+06	1994777			3.11
		TRUE	High	Sequest HT (A22)	Ambiguous	[K].imASEnsSAMVQVHSQGR.[K]	N-Term(TMT6plex); M2(Oxidation); N6(Deamidated); S7(Hex(2)HexNAc(2))	1	1	GP_Myc_His	GP_Myc_His	0	3	0.0097	0	1	1	970.109	2908.31	2908.31	0.38	0.00037	HCD (High Energy Collision Dissociation)	MS2	7.36084	75.8	47.33	60.8296	12574	211213_Lumos_(LC1200)_nanoFlex_Ieva_EBOV_GP_Myc_His_TMT_PNA_(16_17)_2h_ETD_HCD(45%)_95%.raw	F17	0.729778	0.436536	0.67412		152022	110942	66362.9	102481			3.09
		TRUE	High	Sequest HT (A22)	Unambiguous	[K].imAsEnSSAMVQVHSQGR.[K]	N-Term(TMT6plex); M2(Oxidation); S4(Hex(2)HexNAc(2)); N6(Deamidated)	1	1	GP_Myc_His	GP_Myc_His	0	3	0.0828	0	1	1	970.109	2908.31	2908.31	0.26	0.00025	HCD (High Energy Collision Dissociation)	MS2	35.7846	49.4	53.209	59.731	12334	211213_Lumos_(LC1200)_nanoFlex_Ieva_EBOV_GP_Myc_His_TMT_PNA_(16_17)_2h_ETD_HCD(45%)_95%.raw	F17	0.414574	0.813025	0.814951		81988.4	33990.3	66658.6	66816.6			3.02
		TRUE	High	Sequest HT (A3)	Ambiguous	[K].iMASEnSsAmVQVHSQGR.[K]	N-Term(TMT6plex); N6(Deamidated); S8(Hex(2)HexNAc(2)); M10(Oxidation)	1	1	GP_Myc_His	GP_Myc_His	0	3	0.0066	0	1	1	970.11	2908.31	2908.31	0.51	0.00049	ETD (Electron Transfer Dissociation)	MS2	1.88541	66.4	4.073	56.8023	11665	211213_Lumos_(LC1200)_nanoFlex_Ieva_EBOV_GP_Myc_His_TMT_PNA_(16_17)_2h_ETD_HCD(45%)_95%.raw	F17	0.0892799	0.801382	0.878165		2.55426e+06	228044	2.04694e+06	2.24306e+06			3.01	S348 (Hex2HexNAc2)
	TRUE	High	[K].IMASENSSAMVQVHSQGR.[K]	1xDeamidated [N6]; 1xOxidation [M]; 1xHexNAc [S]; 1xHex(2)HexNAc(2) [S]; 1xTMT6plex [N-Term]; 1xHex(1)HexNAc(2) [S]; Hex(1)HexNAc(1) [S]	GP_Myc_His 1xHexNAc [S]; 1xHex(2)HexNAc(2) [S]; 2xHex(1)HexNAc(1) []; 1xHex(1)HexNAc(2) [S]	TRUE	1	1	21	GP_Myc_His	GP_Myc_His [341-358]	0	3111.39	0	0.242	0.91	0.731		191562	46394	174341	140082			Not Found	High	High	High	High	Not Found	High				4.49
		Checked	Confidence	Identifying Node	PSM Ambiguity	Annotated Sequence	Modifications	# Protein Groups	# Proteins	Master Protein Accessions	Protein Accessions	# Missed Cleavages	Charge	DeltaScore	DeltaCn	Rank	Search Engine Rank	m/z [Da]	MH+ [Da]	Theo. MH+ [Da]	DeltaM [ppm]	Deltam/z [Da]	Activation Type	MS Order	Isolation Interference [%]	Average Reporter S/N	Ion Inject Time [ms]	RT [min]	First Scan	Spectrum File	File ID	128/127	129/127	130/127	Abundance: 126	Abundance: 127	Abundance: 128	Abundance: 129	Abundance: 130	Abundance: 131	Quan Info	XCorr	Manual validation
		TRUE	High	Sequest HT (A3)	Ambiguous	[K].imASEnssAMVQVHSQGR.[K]	N-Term(TMT6plex); M2(Oxidation); N6(Deamidated); S7(HexNAc); S8(Hex(2)HexNAc(2))	1	1	GP_Myc_His	GP_Myc_His	0	4	0.0022	0	1	1	778.603	3111.39	3111.39	-0.19	-0.00014	ETD (Electron Transfer Dissociation)	MS2	32.4232	43.8	66.848	44.7481	8997	211213_Lumos_(LC1200)_nanoFlex_Ieva_EBOV_GP_Myc_His_TMT_PNA_(16_17)_2h_ETD_HCD(45%)_95%.raw	F17	0.098121	1.01272	0.723045		107830	10580.4	109202	77965.8			4.49	S347 (HexNAc/Hex2HexNAc2), S348 (HexNAc/Hex2HexNAc2)
		TRUE	High	Sequest HT (A3)	Ambiguous	[K].imASEnssAMVQVHSQGR.[K]	N-Term(TMT6plex); M2(Oxidation); N6(Deamidated); S7(Hex(2)HexNAc(2)); S8(HexNAc)	1	1	GP_Myc_His	GP_Myc_His	0	4	0.0094	0	1	1	778.603	3111.39	3111.39	-0.42	-0.00033	ETD (Electron Transfer Dissociation)	MS2	35.3143	58	83.594	44.1154	8868	211213_Lumos_(LC1200)_nanoFlex_Ieva_EBOV_GP_Myc_His_TMT_PNA_(16_17)_2h_ETD_HCD(45%)_95%.raw	F17	0.427715	0.77795	0.741847		83732.5	35813.7	65139.7	62116.7			3.2	S347 (HexNAc/Hex2HexNAc2), S348 (HexNAc/Hex2HexNAc2)
		TRUE	High	Sequest HT (A22)	Ambiguous	[K].imASEnssAMVQVHSQGR.[K]	N-Term(TMT6plex); M2(Oxidation); N6(Deamidated); S7(HexNAc); S8(Hex(2)HexNAc(2))	1	1	GP_Myc_His	GP_Myc_His	0	4	0.0039	0	1	1	778.603	3111.39	3111.39	-0.19	-0.00014	HCD (High Energy Collision Dissociation)	MS2	32.4232	43.8	38.225	44.7592	8999	211213_Lumos_(LC1200)_nanoFlex_Ieva_EBOV_GP_Myc_His_TMT_PNA_(16_17)_2h_ETD_HCD(45%)_95%.raw	F17	0.098121	1.01272	0.723045		107830	10580.4	109202	77965.8			2.57
		TRUE	High	Sequest HT (A22)	Ambiguous	[K].iMAsEnSsAmVQVHSQGR.[K]	N-Term(TMT6plex); S4(HexNAc); N6(Deamidated); S8(Hex(2)HexNAc(2)); M10(Oxidation)	1	1	GP_Myc_His	GP_Myc_His	0	4	0.004	0	1	1	778.603	3111.39	3111.39	-0.42	-0.00033	HCD (High Energy Collision Dissociation)	MS2	35.3143	58	60.49	44.1257	8869	211213_Lumos_(LC1200)_nanoFlex_Ieva_EBOV_GP_Myc_His_TMT_PNA_(16_17)_2h_ETD_HCD(45%)_95%.raw	F17	0.427715	0.77795	0.741847		83732.5	35813.7	65139.7	62116.7			2.53
	TRUE	High	[K].IMASENSSAMVQVHSQGR.[K]	1xDeamidated [N6]; 2xOxidation [M2; M10]; 1xHex(2)HexNAc(2) [S7(99.7)]; 1xTMT6plex [N-Term]; 2xHex(1)HexNAc(1) [S7; S8]	GP_Myc_His 1xHex(2)HexNAc(2) [S347(99.7)]; 2xHex(1)HexNAc(1) [S347; S348]	TRUE	1	1	42	GP_Myc_His	GP_Myc_His [341-358]	0	2924.31	0	0.099	0.743	0.83		1.23668e+07	1.22867e+06	9.19214e+06	1.0262e+07			Not Found	High	High	High	High	Not Found	High				5.28
		Checked	Confidence	Identifying Node	PSM Ambiguity	Annotated Sequence	Modifications	# Protein Groups	# Proteins	Master Protein Accessions	Protein Accessions	# Missed Cleavages	Charge	DeltaScore	DeltaCn	Rank	Search Engine Rank	m/z [Da]	MH+ [Da]	Theo. MH+ [Da]	DeltaM [ppm]	Deltam/z [Da]	Activation Type	MS Order	Isolation Interference [%]	Average Reporter S/N	Ion Inject Time [ms]	RT [min]	First Scan	Spectrum File	File ID	128/127	129/127	130/127	Abundance: 126	Abundance: 127	Abundance: 128	Abundance: 129	Abundance: 130	Abundance: 131	Quan Info	XCorr	Manual validation
		TRUE	High	Sequest HT (A3)	Unambiguous	[K].imASEnSsAmVQVHSQGR.[K]	N-Term(TMT6plex); M2(Oxidation); N6(Deamidated); S8(Hex(2)HexNAc(2)); M10(Oxidation)	1	1	GP_Myc_His	GP_Myc_His	0	4	0.0852	0	1	1	731.832	2924.31	2924.31	-0.04	-3e-05	ETD (Electron Transfer Dissociation)	MS2	7.83032	30.7	17.446	50.128	10158	211213_Lumos_(LC1200)_nanoFlex_Ieva_EBOV_GP_Myc_His_TMT_PNA_(16_17)_2h_ETD_HCD(45%)_95%.raw	F17	0.114234	0.715729	0.874509		619393	70755.9	443317	541664			5.28	S348 (Hex2HexNAc2)
		TRUE	High	Sequest HT (A3)	Unambiguous	[K].imASEnSsAmVQVHSQGR.[K]	N-Term(TMT6plex); M2(Oxidation); N6(Deamidated); S8(Hex(2)HexNAc(2)); M10(Oxidation)	1	1	GP_Myc_His	GP_Myc_His	0	4	0.0781	0	1	1	731.832	2924.31	2924.31	0.13	0.0001	ETD (Electron Transfer Dissociation)	MS2	6.48409	25.3	2.905	50.5259	10257	211213_Lumos_(LC1200)_nanoFlex_Ieva_EBOV_GP_Myc_His_TMT_PNA_(16_17)_2h_ETD_HCD(45%)_95%.raw	F17	0.10489	0.876099	0.751434		964523	101169	845018	724775			4.48	S348 (Hex2HexNAc2)
		TRUE	High	Sequest HT (A22)	Unambiguous	[K].imASEnSsAmVQVHSQGR.[K]	N-Term(TMT6plex); M2(Oxidation); N6(Deamidated); S8(Hex(2)HexNAc(2)); M10(Oxidation)	1	1	GP_Myc_His	GP_Myc_His	0	4	0.0714	0	1	1	731.832	2924.31	2924.31	0.13	0.0001	HCD (High Energy Collision Dissociation)	MS2	6.48409	25.3	2.507	50.5374	10259	211213_Lumos_(LC1200)_nanoFlex_Ieva_EBOV_GP_Myc_His_TMT_PNA_(16_17)_2h_ETD_HCD(45%)_95%.raw	F17	0.10489	0.876099	0.751434		964523	101169	845018	724775			4.06
		TRUE	High	Sequest HT (A22)	Unambiguous	[K].imASEnSsAmVQVHSQGR.[K]	N-Term(TMT6plex); M2(Oxidation); N6(Deamidated); S8(Hex(2)HexNAc(2)); M10(Oxidation)	1	1	GP_Myc_His	GP_Myc_His	0	4	0.0651	0	1	1	731.832	2924.31	2924.31	-0.04	-3e-05	HCD (High Energy Collision Dissociation)	MS2	7.83032	30.7	4.989	50.1405	10160	211213_Lumos_(LC1200)_nanoFlex_Ieva_EBOV_GP_Myc_His_TMT_PNA_(16_17)_2h_ETD_HCD(45%)_95%.raw	F17	0.114234	0.715729	0.874509		619393	70755.9	443317	541664			3.84
		TRUE	High	Sequest HT (A3)	Unambiguous	[K].imASEnSsAmVQVHSQGR.[K]	N-Term(TMT6plex); M2(Oxidation); N6(Deamidated); S8(Hex(2)HexNAc(2)); M10(Oxidation)	1	1	GP_Myc_His	GP_Myc_His	0	3	0.0563	0	1	1	975.441	2924.31	2924.31	0.35	0.00034	ETD (Electron Transfer Dissociation)	MS2	5.29368	104.5	66.048	50.0351	10137	211213_Lumos_(LC1200)_nanoFlex_Ieva_EBOV_GP_Myc_His_TMT_PNA_(16_17)_2h_ETD_HCD(45%)_95%.raw	F17	0.0889339	0.64312	0.741976		470170	41814	302376	348855			3.73	S348 (Hex2HexNAc2)
		TRUE	High	Sequest HT (A3)	Unambiguous	[K].imASEnSsAmVQVHSQGR.[K]	N-Term(TMT6plex); M2(Oxidation); N6(Deamidated); S8(Hex(2)HexNAc(2)); M10(Oxidation)	1	1	GP_Myc_His	GP_Myc_His	0	3	0.1219	0	1	1	975.441	2924.31	2924.31	0.35	0.00034	ETD (Electron Transfer Dissociation)	MS2	1.04444	54.4	68.735	51.2281	10423	211213_Lumos_(LC1200)_nanoFlex_Ieva_EBOV_GP_Myc_His_TMT_PNA_(16_17)_2h_ETD_HCD(45%)_95%.raw	F17	0.252024	0.743831	0.69038		135555	34163.1	100830	93584.5			3.61	S348 (Hex2HexNAc2)
		TRUE	High	Sequest HT (A3)	Ambiguous	[K].imASEnSsAmVQVHSQGR.[K]	N-Term(TMT6plex); M2(Oxidation); N6(Deamidated); S8(Hex(2)HexNAc(2)); M10(Oxidation)	1	1	GP_Myc_His	GP_Myc_His	0	3	0.0423	0	1	1	975.441	2924.31	2924.31	0.22	0.00021	ETD (Electron Transfer Dissociation)	MS2	1.32713	46.1	0.805	50.4271	10235	211213_Lumos_(LC1200)_nanoFlex_Ieva_EBOV_GP_Myc_His_TMT_PNA_(16_17)_2h_ETD_HCD(45%)_95%.raw	F17	0.0707249	0.746117	0.848685		9.48805e+06	671042	7.0792e+06	8052366			3.31	S348 (Hex2HexNAc2)
		TRUE	High	Sequest HT (A3)	Ambiguous	[K].imASEnSsAmVQVHSQGR.[K]	N-Term(TMT6plex); M2(Oxidation); N6(Deamidated); S8(Hex(2)HexNAc(2)); M10(Oxidation)	1	1	GP_Myc_His	GP_Myc_His	0	3	0.003	0	1	1	975.441	2924.31	2924.31	0.16	0.00015	ETD (Electron Transfer Dissociation)	MS2	1.43906	58.9	14.712	50.829	10334	211213_Lumos_(LC1200)_nanoFlex_Ieva_EBOV_GP_Myc_His_TMT_PNA_(16_17)_2h_ETD_HCD(45%)_95%.raw	F17	0.461802	0.448819	0.662595		376532	173883	168995	249488			3.3	S348 (Hex2HexNAc2)
		TRUE	High	Sequest HT (A22)	Ambiguous	[K].imASEnSsAmVQVHSQGR.[K]	N-Term(TMT6plex); M2(Oxidation); N6(Deamidated); S8(Hex(2)HexNAc(2)); M10(Oxidation)	1	1	GP_Myc_His	GP_Myc_His	0	3	0.0224	0	1	1	975.441	2924.31	2924.31	0.16	0.00015	HCD (High Energy Collision Dissociation)	MS2	1.43906	58.9	16.17	50.8403	10336	211213_Lumos_(LC1200)_nanoFlex_Ieva_EBOV_GP_Myc_His_TMT_PNA_(16_17)_2h_ETD_HCD(45%)_95%.raw	F17	0.461802	0.448819	0.662595		376532	173883	168995	249488			3.13
		TRUE	High	Sequest HT (A22)	Ambiguous	[K].imASEnSsAmVQVHSQGR.[K]	N-Term(TMT6plex); M2(Oxidation); N6(Deamidated); S8(Hex(2)HexNAc(2)); M10(Oxidation)	1	1	GP_Myc_His	GP_Myc_His	0	3	0.023	0	1	1	975.441	2924.31	2924.31	0.35	0.00034	HCD (High Energy Collision Dissociation)	MS2	5.29368	104.5	24.162	50.0471	10139	211213_Lumos_(LC1200)_nanoFlex_Ieva_EBOV_GP_Myc_His_TMT_PNA_(16_17)_2h_ETD_HCD(45%)_95%.raw	F17	0.0889339	0.64312	0.741976		470170	41814	302376	348855			3.04
		TRUE	High	Sequest HT (A22)	Ambiguous	[K].imASEnSsAmVQVHSQGR.[K]	N-Term(TMT6plex); M2(Oxidation); N6(Deamidated); S8(Hex(2)HexNAc(2)); M10(Oxidation)	1	1	GP_Myc_His	GP_Myc_His	0	3	0.0475	0	1	1	975.441	2924.31	2924.31	-0.03	-3e-05	HCD (High Energy Collision Dissociation)	MS2	6.59402	90.5	81.775	51.6537	10519	211213_Lumos_(LC1200)_nanoFlex_Ieva_EBOV_GP_Myc_His_TMT_PNA_(16_17)_2h_ETD_HCD(45%)_95%.raw	F17	0.366099	0.767565	0.786705		101145	37029.2	77635.6	79571.5			2.95
		TRUE	High	Sequest HT (A22)	Ambiguous	[K].imASEnSsAmVQVHSQGR.[K]	N-Term(TMT6plex); M2(Oxidation); N6(Deamidated); S8(Hex(2)HexNAc(2)); M10(Oxidation)	1	1	GP_Myc_His	GP_Myc_His	0	3	0.0408	0	1	1	975.44	2924.31	2924.31	-0.34	-0.00034	HCD (High Energy Collision Dissociation)	MS2	1.9036	91.4	86	52.1361	10626	211213_Lumos_(LC1200)_nanoFlex_Ieva_EBOV_GP_Myc_His_TMT_PNA_(16_17)_2h_ETD_HCD(45%)_95%.raw	F17	0.317301	0.746628	0.763184		99483.4	31566.2	74277.1	75924.2			2.94
		TRUE	High	Sequest HT (A22)	Ambiguous	[K].imASEnSsAmVQVHSQGR.[K]	N-Term(TMT6plex); M2(Oxidation); N6(Deamidated); S8(Hex(2)HexNAc(2)); M10(Oxidation)	1	1	GP_Myc_His	GP_Myc_His	0	3	0.0272	0	1	1	975.441	2924.31	2924.31	0.35	0.00034	HCD (High Energy Collision Dissociation)	MS2	1.04444	54.4	39.88	51.2387	10425	211213_Lumos_(LC1200)_nanoFlex_Ieva_EBOV_GP_Myc_His_TMT_PNA_(16_17)_2h_ETD_HCD(45%)_95%.raw	F17	0.252024	0.743831	0.69038		135555	34163.1	100830	93584.5			2.94
		TRUE	High	Sequest HT (A22)	Ambiguous	[K].imASEnSsAmVQVHSQGR.[K]	N-Term(TMT6plex); M2(Oxidation); N6(Deamidated); S8(Hex(2)HexNAc(2)); M10(Oxidation)	1	1	GP_Myc_His	GP_Myc_His	0	3	0.0221	0	1	1	975.441	2924.31	2924.31	0.22	0.00021	HCD (High Energy Collision Dissociation)	MS2	1.32713	46.1	0.475	50.4375	10237	211213_Lumos_(LC1200)_nanoFlex_Ieva_EBOV_GP_Myc_His_TMT_PNA_(16_17)_2h_ETD_HCD(45%)_95%.raw	F17	0.0707249	0.746117	0.848685		9.48805e+06	671042	7.0792e+06	8052366			2.72
		TRUE	High	Sequest HT (A3)	Unambiguous	[K].imASEnSsAmVQVHSQGR.[K]	N-Term(TMT6plex); M2(Oxidation); N6(Deamidated); S8(Hex(2)HexNAc(2)); M10(Oxidation)	1	1	GP_Myc_His	GP_Myc_His	0	3	0.097	0	1	1	975.44	2924.31	2924.31	-0.34	-0.00034	ETD (Electron Transfer Dissociation)	MS2	1.9036	91.4	102.417	52.1217	10624	211213_Lumos_(LC1200)_nanoFlex_Ieva_EBOV_GP_Myc_His_TMT_PNA_(16_17)_2h_ETD_HCD(45%)_95%.raw	F17	0.317301	0.746628	0.763184		99483.4	31566.2	74277.1	75924.2			2.68	S348 (Hex2HexNAc2)
		TRUE	High	Sequest HT (A3)	Unambiguous	[K].imASEnSsAmVQVHSQGR.[K]	N-Term(TMT6plex); M2(Oxidation); N6(Deamidated); S8(Hex(2)HexNAc(2)); M10(Oxidation)	1	1	GP_Myc_His	GP_Myc_His	0	3	0.0646	0	1	1	975.441	2924.31	2924.31	-0.03	-3e-05	ETD (Electron Transfer Dissociation)	MS2	6.59402	90.5	56.552	51.6445	10518	211213_Lumos_(LC1200)_nanoFlex_Ieva_EBOV_GP_Myc_His_TMT_PNA_(16_17)_2h_ETD_HCD(45%)_95%.raw	F17	0.366099	0.767565	0.786705		101145	37029.2	77635.6	79571.5			2.63	S348 (Hex2HexNAc2)
	TRUE	High	[K].IMASENSSAMVQVHSQGR.[K]	1xDeamidated [N6]; 1xOxidation [M]; HexNAc [S]; 1xTMT6plex [N-Term]; 1xHex(1)HexNAc(1) [S]; 1xHex(1)HexNAc(2) [S]		TRUE	1	1	55	GP_Myc_His	GP_Myc_His [341-358]	0	2949.34	0	0.152	0.745	0.963		1.275e+06	194428	949354	1.22831e+06			Not Found	High	High	High	High	Not Found	High				3.7
		Checked	Confidence	Identifying Node	PSM Ambiguity	Annotated Sequence	Modifications	# Protein Groups	# Proteins	Master Protein Accessions	Protein Accessions	# Missed Cleavages	Charge	DeltaScore	DeltaCn	Rank	Search Engine Rank	m/z [Da]	MH+ [Da]	Theo. MH+ [Da]	DeltaM [ppm]	Deltam/z [Da]	Activation Type	MS Order	Isolation Interference [%]	Average Reporter S/N	Ion Inject Time [ms]	RT [min]	First Scan	Spectrum File	File ID	128/127	129/127	130/127	Abundance: 126	Abundance: 127	Abundance: 128	Abundance: 129	Abundance: 130	Abundance: 131	Quan Info	XCorr	Manual validation
		TRUE	High	Sequest HT (A22)	Ambiguous	[K].iMASEnssAmVQVHSQGR.[K]	N-Term(TMT6plex); N6(Deamidated); S7(Hex(1)HexNAc(2)); S8(HexNAc); M10(Oxidation)	1	1	GP_Myc_His	GP_Myc_His	0	4	0.2378	0	1	1	738.091	2949.34	2949.34	0.91	0.00067	HCD (High Energy Collision Dissociation)	MS2	63.1516	69.2	10.427	49.5344	10021	211213_Lumos_(LC1200)_nanoFlex_Ieva_EBOV_GP_Myc_His_TMT_PNA_(16_17)_2h_ETD_HCD(45%)_95%.raw	F17	0.186346	0.741746	1.00615		585047	109021	433956	588642			3.7
		TRUE	High	Sequest HT (A3)	Ambiguous	[K].iMASEnssAmVQVHSQGR.[K]	N-Term(TMT6plex); N6(Deamidated); S7(Hex(1)HexNAc(2)); S8(HexNAc); M10(Oxidation)	1	1	GP_Myc_His	GP_Myc_His	0	4	0.1731	0	1	1	738.091	2949.34	2949.34	0.91	0.00067	ETD (Electron Transfer Dissociation)	MS2	63.1516	69.2	30.303	49.5224	10019	211213_Lumos_(LC1200)_nanoFlex_Ieva_EBOV_GP_Myc_His_TMT_PNA_(16_17)_2h_ETD_HCD(45%)_95%.raw	F17	0.186346	0.741746	1.00615		585047	109021	433956	588642			3.64	S347 (HexNAc/Hex1HexNAc2), S348 (HexNAc/Hex1HexNAc2)
		TRUE	High	Sequest HT (A22)	Ambiguous	[K].iMASEnssAmVQVHSQGR.[K]	N-Term(TMT6plex); N6(Deamidated); S7(Hex(1)HexNAc(2)); S8(HexNAc); M10(Oxidation)	1	1	GP_Myc_His	GP_Myc_His	0	3	0.274	0	1	1	983.784	2949.34	2949.34	-0.35	-0.00034	HCD (High Energy Collision Dissociation)	MS2	77.302	61.1	86	56.9649	11701	211213_Lumos_(LC1200)_nanoFlex_Ieva_EBOV_GP_Myc_His_TMT_PNA_(16_17)_2h_ETD_HCD(45%)_95%.raw	F17	0.407094	0.822664	0.947392		60014.8	24431.7	49372	56857.6			3.54
		TRUE	High	Sequest HT (A3)	Ambiguous	[K].iMASEnssAmVQVHSQGR.[K]	N-Term(TMT6plex); N6(Deamidated); S7(Hex(1)HexNAc(2)); S8(HexNAc); M10(Oxidation)	1	1	GP_Myc_His	GP_Myc_His	0	4	0.0088	0	1	1	738.09	2949.34	2949.34	0.08	6e-05	ETD (Electron Transfer Dissociation)	MS2	4.77348	38.4	42.723	51.0757	10389	211213_Lumos_(LC1200)_nanoFlex_Ieva_EBOV_GP_Myc_His_TMT_PNA_(16_17)_2h_ETD_HCD(45%)_95%.raw	F17	0.0507581	0.681974	0.859095		384740	19528.7	262383	330528			3.4	S347 (HexNAc/Hex1HexNAc2), S348 (HexNAc/Hex1HexNAc2)
		TRUE	High	Sequest HT (A3)	Ambiguous	[K].imASEnssAMVQVHSQGR.[K]	N-Term(TMT6plex); M2(Oxidation); N6(Deamidated); S7(HexNAc); S8(Hex(1)HexNAc(2))	1	1	GP_Myc_His	GP_Myc_His	0	3	0.2609	0	1	1	983.784	2949.34	2949.34	-0.22	-0.00022	ETD (Electron Transfer Dissociation)	MS2	1.70531	59.6	82.374	59.3524	12248	211213_Lumos_(LC1200)_nanoFlex_Ieva_EBOV_GP_Myc_His_TMT_PNA_(16_17)_2h_ETD_HCD(45%)_95%.raw	F17	0.226326	0.812367	1.12406		121013	27388.5	98307.3	136026			3.22	S347 (HexNAc/Hex1HexNAc2), S348 (HexNAc/Hex1HexNAc2)
		TRUE	High	Sequest HT (A22)	Ambiguous	[K].imAsEnsSAMVQVHSQGR.[K]	N-Term(TMT6plex); M2(Oxidation); S4(HexNAc); N6(Deamidated); S7(Hex(1)HexNAc(2))	1	1	GP_Myc_His	GP_Myc_His	0	4	0.0172	0	1	1	738.09	2949.34	2949.34	0.08	6e-05	HCD (High Energy Collision Dissociation)	MS2	4.77348	38.4	10.512	51.0891	10391	211213_Lumos_(LC1200)_nanoFlex_Ieva_EBOV_GP_Myc_His_TMT_PNA_(16_17)_2h_ETD_HCD(45%)_95%.raw	F17	0.0507581	0.681974	0.859095		384740	19528.7	262383	330528			2.91
		TRUE	High	Sequest HT (A22)	Ambiguous	[K].imASEnssAMVQVHSQGR.[K]	N-Term(TMT6plex); M2(Oxidation); N6(Deamidated); S7(HexNAc); S8(Hex(1)HexNAc(2))	1	1	GP_Myc_His	GP_Myc_His	0	3	0.0158	0	1	1	983.784	2949.34	2949.34	-0.22	-0.00022	HCD (High Energy Collision Dissociation)	MS2	1.70531	59.6	42.638	59.3694	12250	211213_Lumos_(LC1200)_nanoFlex_Ieva_EBOV_GP_Myc_His_TMT_PNA_(16_17)_2h_ETD_HCD(45%)_95%.raw	F17	0.226326	0.812367	1.12406		121013	27388.5	98307.3	136026			2.53
		TRUE	High	Sequest HT (A3)	Ambiguous	[K].iMASEnssAmVQVHSQGR.[K]	N-Term(TMT6plex); N6(Deamidated); S7(Hex(1)HexNAc(2)); S8(HexNAc); M10(Oxidation)	1	1	GP_Myc_His	GP_Myc_His	0	3	0.0367	0	1	1	983.784	2949.34	2949.34	-0.35	-0.00034	ETD (Electron Transfer Dissociation)	MS2	77.302	61.1	118	56.9542	11699	211213_Lumos_(LC1200)_nanoFlex_Ieva_EBOV_GP_Myc_His_TMT_PNA_(16_17)_2h_ETD_HCD(45%)_95%.raw	F17	0.407094	0.822664	0.947392		60014.8	24431.7	49372	56857.6			2.45	S347 (HexNAc/Hex1HexNAc2), S348 (HexNAc/Hex1HexNAc2)
	TRUE	High	[K].IMASENSSAMVQVHSQGR.[K]	2xOxidation [M2; M10]; HexNAc [S]; 1xTMT6plex [N-Term]; 1xHex(1)HexNAc(1) [S]; 1xHex(1)HexNAc(2) [S]	GP_Myc_His 1xHex(1)HexNAc(1) [S]	TRUE	1	1	19	GP_Myc_His	GP_Myc_His [341-358]	0	2964.35	0	0.266	0.62	0.74		167808	44635.4	103990	124230			Not Found	High	High	High	High	Not Found	High				3.97
		Checked	Confidence	Identifying Node	PSM Ambiguity	Annotated Sequence	Modifications	# Protein Groups	# Proteins	Master Protein Accessions	Protein Accessions	# Missed Cleavages	Charge	DeltaScore	DeltaCn	Rank	Search Engine Rank	m/z [Da]	MH+ [Da]	Theo. MH+ [Da]	DeltaM [ppm]	Deltam/z [Da]	Activation Type	MS Order	Isolation Interference [%]	Average Reporter S/N	Ion Inject Time [ms]	RT [min]	First Scan	Spectrum File	File ID	128/127	129/127	130/127	Abundance: 126	Abundance: 127	Abundance: 128	Abundance: 129	Abundance: 130	Abundance: 131	Quan Info	XCorr	Manual validation
		TRUE	High	Sequest HT (A3)	Unambiguous	[K].imAsENssAmVQVHSQGR.[K]	N-Term(TMT6plex); M2(Oxidation); S4(HexNAc); S7(HexNAc); S8(Hex(1)HexNAc(1)); M10(Oxidation)	1	1	GP_Myc_His	GP_Myc_His	0	4	0.0705	0	1	1	741.843	2964.35	2964.35	0.36	0.00027	ETD (Electron Transfer Dissociation)	MS2	13.737	32.9	102.811	42.2476	8493	211213_Lumos_(LC1200)_nanoFlex_Ieva_EBOV_GP_Myc_His_TMT_PNA_(16_17)_2h_ETD_HCD(45%)_95%.raw	F17	0.45656	0.43365	0.609128		52700.4	24060.9	22853.5	32101.3			3.97	344-347 (2x HexNAc), S348 (Hex1HexNAc1)
		TRUE	High	Sequest HT (A3)	Ambiguous	[K].imASENssAmVQVHSQGR.[K]	N-Term(TMT6plex); M2(Oxidation); S7(Hex(1)HexNAc(2)); S8(HexNAc); M10(Oxidation)	1	1	GP_Myc_His	GP_Myc_His	0	4	0.2406	0	1	1	741.843	2964.35	2964.35	0.19	0.00014	ETD (Electron Transfer Dissociation)	MS2	9.86576	35.4	109.378	42.742	8593	211213_Lumos_(LC1200)_nanoFlex_Ieva_EBOV_GP_Myc_His_TMT_PNA_(16_17)_2h_ETD_HCD(45%)_95%.raw	F17	0.309531	0.682404	0.843722		38628.6	11956.8	26360.3	32591.8			3.45	S347 (HexNAc/Hex1HexNAc2), S348 (HexNAc/Hex1HexNAc2)
		TRUE	High	Sequest HT (A22)	Ambiguous	[K].imASENssAmVQVHSQGR.[K]	N-Term(TMT6plex); M2(Oxidation); S7(Hex(1)HexNAc(2)); S8(HexNAc); M10(Oxidation)	1	1	GP_Myc_His	GP_Myc_His	0	4	0.1649	0	1	1	741.843	2964.35	2964.35	0.19	0.00014	HCD (High Energy Collision Dissociation)	MS2	9.86576	35.4	86	42.7527	8594	211213_Lumos_(LC1200)_nanoFlex_Ieva_EBOV_GP_Myc_His_TMT_PNA_(16_17)_2h_ETD_HCD(45%)_95%.raw	F17	0.309531	0.682404	0.843722		38628.6	11956.8	26360.3	32591.8			2.79
		TRUE	High	Sequest HT (A22)	Ambiguous	[K].imAsENssAmVQVHSQGR.[K]	N-Term(TMT6plex); M2(Oxidation); S4(Hex(1)HexNAc(1)); S7(HexNAc); S8(HexNAc); M10(Oxidation)	1	1	GP_Myc_His	GP_Myc_His	0	4	0.0041	0	1	1	741.843	2964.35	2964.35	0.36	0.00027	HCD (High Energy Collision Dissociation)	MS2	13.737	32.9	64.897	42.2585	8495	211213_Lumos_(LC1200)_nanoFlex_Ieva_EBOV_GP_Myc_His_TMT_PNA_(16_17)_2h_ETD_HCD(45%)_95%.raw	F17	0.45656	0.43365	0.609128		52700.4	24060.9	22853.5	32101.3			2.45
	TRUE	High	[K].IMASENSSAMVQVHSQGR.[K]	1xDeamidated [N6]; 2xOxidation [M2; M10]; HexNAc [S]; 1xHex(1)HexNAc(2) [S]; 1xTMT6plex [N-Term]; 1xHex(1)HexNAc(1) [S]	GP_Myc_His 1xHex(1)HexNAc(1) [S]	TRUE	1	1	47	GP_Myc_His	GP_Myc_His [341-358]	0	2965.33	0	0.099	0.706	0.903		4.29626e+06	424574	3.0335e+06	3.87777e+06			Not Found	High	High	High	High	Not Found	High				4.59
		Checked	Confidence	Identifying Node	PSM Ambiguity	Annotated Sequence	Modifications	# Protein Groups	# Proteins	Master Protein Accessions	Protein Accessions	# Missed Cleavages	Charge	DeltaScore	DeltaCn	Rank	Search Engine Rank	m/z [Da]	MH+ [Da]	Theo. MH+ [Da]	DeltaM [ppm]	Deltam/z [Da]	Activation Type	MS Order	Isolation Interference [%]	Average Reporter S/N	Ion Inject Time [ms]	RT [min]	First Scan	Spectrum File	File ID	128/127	129/127	130/127	Abundance: 126	Abundance: 127	Abundance: 128	Abundance: 129	Abundance: 130	Abundance: 131	Quan Info	XCorr	Manual validation
		TRUE	High	Sequest HT (A3)	Ambiguous	[K].imASEnssAmVQVHSQGR.[K]	N-Term(TMT6plex); M2(Oxidation); N6(Deamidated); S7(HexNAc); S8(Hex(1)HexNAc(2)); M10(Oxidation)	1	1	GP_Myc_His	GP_Myc_His	0	4	0.2309	0	1	1	742.09	2965.34	2965.33	1.22	0.00091	ETD (Electron Transfer Dissociation)	MS2	1.02071	37.3	4.051	44.4566	8937	211213_Lumos_(LC1200)_nanoFlex_Ieva_EBOV_GP_Myc_His_TMT_PNA_(16_17)_2h_ETD_HCD(45%)_95%.raw	F17	0.0739339	0.667498	0.895506		1.98463e+06	146731	1.32474e+06	1777247			4.59	S347 (HexNAc/Hex1HexNAc2), S348 (HexNAc/Hex1HexNAc2)
		TRUE	High	Sequest HT (A3)	Ambiguous	[K].imAsEnssAmVQVHSQGR.[K]	N-Term(TMT6plex); M2(Oxidation); S4(HexNAc); N6(Deamidated); S7(HexNAc); S8(Hex(1)HexNAc(1)); M10(Oxidation)	1	1	GP_Myc_His	GP_Myc_His	0	4	0.0092	0	1	1	742.09	2965.34	2965.33	0.81	0.0006	ETD (Electron Transfer Dissociation)	MS2	0.652526	29.8	4.607	44.0177	8849	211213_Lumos_(LC1200)_nanoFlex_Ieva_EBOV_GP_Myc_His_TMT_PNA_(16_17)_2h_ETD_HCD(45%)_95%.raw	F17	0.0882948	0.850713	0.921284		749293	66158.7	637433	690312			4.34	S344 (HexNAc), 347-348 (Hex1HexNAc2/1x Hex1HexNAc1, 1x HexNAc)
		TRUE	High	Sequest HT (A3)	Ambiguous	[K].imAsEnSsAmVQVHSQGR.[K]	N-Term(TMT6plex); M2(Oxidation); S4(HexNAc); N6(Deamidated); S8(Hex(1)HexNAc(2)); M10(Oxidation)	1	1	GP_Myc_His	GP_Myc_His	0	4	0.0076	0	1	1	742.089	2965.33	2965.33	-0.01	-1e-05	ETD (Electron Transfer Dissociation)	MS2	3.42902	41.9	38.299	43.5966	8761	211213_Lumos_(LC1200)_nanoFlex_Ieva_EBOV_GP_Myc_His_TMT_PNA_(16_17)_2h_ETD_HCD(45%)_95%.raw	F17	0.0797242	0.710596	0.88165		526818	42000.1	374355	464469			3.95	S344 (HexNAc), 347-348 (Hex1HexNAc2/1x Hex1HexNAc1, 1x HexNAc)
		TRUE	High	Sequest HT (A3)	Ambiguous	[K].imASEnssAmVQVHSQGR.[K]	N-Term(TMT6plex); M2(Oxidation); N6(Deamidated); S7(HexNAc); S8(Hex(1)HexNAc(2)); M10(Oxidation)	1	1	GP_Myc_His	GP_Myc_His	0	4	0.2493	0	1	1	742.089	2965.34	2965.33	0.73	0.00054	ETD (Electron Transfer Dissociation)	MS2	2.90175	50.8	14.246	44.8785	9025	211213_Lumos_(LC1200)_nanoFlex_Ieva_EBOV_GP_Myc_His_TMT_PNA_(16_17)_2h_ETD_HCD(45%)_95%.raw	F17	0.260757	0.680841	1.13972		142188	37076.6	96807.7	162055			3.81	S347 (HexNAc/Hex1HexNAc2), S348 (HexNAc/Hex1HexNAc2)
		TRUE	High	Sequest HT (A3)	Unambiguous	[K].imASEnssAmVQVHSQGR.[K]	N-Term(TMT6plex); M2(Oxidation); N6(Deamidated); S7(HexNAc); S8(Hex(1)HexNAc(2)); M10(Oxidation)	1	1	GP_Myc_His	GP_Myc_His	0	3	0.0735	0	1	1	989.115	2965.33	2965.33	-0.87	-0.00086	ETD (Electron Transfer Dissociation)	MS2	61.9404	57.5	40.664	50.5591	10265	211213_Lumos_(LC1200)_nanoFlex_Ieva_EBOV_GP_Myc_His_TMT_PNA_(16_17)_2h_ETD_HCD(45%)_95%.raw	F17	0.196296	0.553299	0.91946		192572	37801.1	106550	177062			3.13	S347 (HexNAc/Hex1HexNAc2), S348 (HexNAc/Hex1HexNAc2)
		TRUE	High	Sequest HT (A22)	Unambiguous	[K].imAsEnssAmVQVHSQGR.[K]	N-Term(TMT6plex); M2(Oxidation); S4(Hex(1)HexNAc(1)); N6(Deamidated); S7(HexNAc); S8(HexNAc); M10(Oxidation)	1	1	GP_Myc_His	GP_Myc_His	0	4	0.0738	0	1	1	742.089	2965.33	2965.33	-0.01	-1e-05	HCD (High Energy Collision Dissociation)	MS2	3.42902	41.9	8.124	43.6121	8763	211213_Lumos_(LC1200)_nanoFlex_Ieva_EBOV_GP_Myc_His_TMT_PNA_(16_17)_2h_ETD_HCD(45%)_95%.raw	F17	0.0797242	0.710596	0.88165		526818	42000.1	374355	464469			2.98
		TRUE	High	Sequest HT (A22)	Ambiguous	[K].imASEnssAmVQVHSQGR.[K]	N-Term(TMT6plex); M2(Oxidation); N6(Deamidated); S7(Hex(1)HexNAc(2)); S8(HexNAc); M10(Oxidation)	1	1	GP_Myc_His	GP_Myc_His	0	4	0.1083	0	1	1	742.09	2965.34	2965.33	1.22	0.00091	HCD (High Energy Collision Dissociation)	MS2	1.02071	37.3	1.903	44.4695	8939	211213_Lumos_(LC1200)_nanoFlex_Ieva_EBOV_GP_Myc_His_TMT_PNA_(16_17)_2h_ETD_HCD(45%)_95%.raw	F17	0.0739339	0.667498	0.895506		1.98463e+06	146731	1.32474e+06	1777247			2.77
		TRUE	High	Sequest HT (A22)	Ambiguous	[K].imAsEnssAmVQVHSQGR.[K]	N-Term(TMT6plex); M2(Oxidation); S4(Hex(1)HexNAc(1)); N6(Deamidated); S7(HexNAc); S8(HexNAc); M10(Oxidation)	1	1	GP_Myc_His	GP_Myc_His	0	4	0.0074	0	1	1	742.09	2965.34	2965.33	0.81	0.0006	HCD (High Energy Collision Dissociation)	MS2	0.652526	29.8	3.673	44.0308	8851	211213_Lumos_(LC1200)_nanoFlex_Ieva_EBOV_GP_Myc_His_TMT_PNA_(16_17)_2h_ETD_HCD(45%)_95%.raw	F17	0.0882948	0.850713	0.921284		749293	66158.7	637433	690312			2.7
		TRUE	High	Sequest HT (A22)	Ambiguous	[K].imASEnssAmVQVHSQGR.[K]	N-Term(TMT6plex); M2(Oxidation); N6(Deamidated); S7(Hex(1)HexNAc(2)); S8(HexNAc); M10(Oxidation)	1	1	GP_Myc_His	GP_Myc_His	0	3	0.0037	0	1	1	989.115	2965.33	2965.33	-0.87	-0.00086	HCD (High Energy Collision Dissociation)	MS2	61.9404	57.5	29.465	50.5685	10266	211213_Lumos_(LC1200)_nanoFlex_Ieva_EBOV_GP_Myc_His_TMT_PNA_(16_17)_2h_ETD_HCD(45%)_95%.raw	F17	0.196296	0.553299	0.91946		192572	37801.1	106550	177062			2.68
		TRUE	High	Sequest HT (A22)	Ambiguous	[K].imASEnssAmVQVHSQGR.[K]	N-Term(TMT6plex); M2(Oxidation); N6(Deamidated); S7(HexNAc); S8(Hex(1)HexNAc(2)); M10(Oxidation)	1	1	GP_Myc_His	GP_Myc_His	0	4	0.0038	0	1	1	742.089	2965.34	2965.33	0.73	0.00054	HCD (High Energy Collision Dissociation)	MS2	2.90175	50.8	30.835	44.89	9027	211213_Lumos_(LC1200)_nanoFlex_Ieva_EBOV_GP_Myc_His_TMT_PNA_(16_17)_2h_ETD_HCD(45%)_95%.raw	F17	0.260757	0.680841	1.13972		142188	37076.6	96807.7	162055			2.63
		TRUE	High	Sequest HT (A3)	Ambiguous	[K].imAsEnssAmVQVHSQGR.[K]	N-Term(TMT6plex); M2(Oxidation); S4(HexNAc); N6(Deamidated); S7(HexNAc); S8(Hex(1)HexNAc(1)); M10(Oxidation)	1	1	GP_Myc_His	GP_Myc_His	0	3	0.0281	0	1	1	989.117	2965.34	2965.33	0.48	0.00048	ETD (Electron Transfer Dissociation)	MS2	1.62304	75	90.855	43.6595	8773	211213_Lumos_(LC1200)_nanoFlex_Ieva_EBOV_GP_Myc_His_TMT_PNA_(16_17)_2h_ETD_HCD(45%)_95%.raw	F17	0.0734048	0.679975	0.810292		199133	14617.3	135405	161356			2.49	S344 (HexNAc), 347-348 (Hex1HexNAc2/1x Hex1HexNAc1, 1x HexNAc)
		TRUE	High	Sequest HT (A3)	Unambiguous	[K].imASEnssAmVQVHSQGR.[K]	N-Term(TMT6plex); M2(Oxidation); N6(Deamidated); S7(HexNAc); S8(Hex(1)HexNAc(2)); M10(Oxidation)	1	1	GP_Myc_His	GP_Myc_His	0	3	0.1097	0	1	1	989.116	2965.33	2965.33	0.05	5e-05	ETD (Electron Transfer Dissociation)	MS2	26.2075	89	33.153	50.9789	10368	211213_Lumos_(LC1200)_nanoFlex_Ieva_EBOV_GP_Myc_His_TMT_PNA_(16_17)_2h_ETD_HCD(45%)_95%.raw	F17	0.273602	0.637083	0.933245		142285	38929.6	90647.5	132787			2.37	S344 (HexNAc), 347-348 (Hex1HexNAc2/1x Hex1HexNAc1, 1x HexNAc)
		TRUE	High	Sequest HT (A3)	Ambiguous	[K].imAsEnsSAmVQVHSQGR.[K]	N-Term(TMT6plex); M2(Oxidation); S4(HexNAc); N6(Deamidated); S7(Hex(1)HexNAc(2)); M10(Oxidation)	1	1	GP_Myc_His	GP_Myc_His	0	3	0.135	0	1	1	989.116	2965.33	2965.33	0.05	5e-05	ETD (Electron Transfer Dissociation)	MS2	3.43335	58	38.527	44.0711	8860	211213_Lumos_(LC1200)_nanoFlex_Ieva_EBOV_GP_Myc_His_TMT_PNA_(16_17)_2h_ETD_HCD(45%)_95%.raw	F17	0.131423	0.698469	0.836969		107169	14084.5	74854.6	89697.5			2.37	S344 (HexNAc), 347-348 (Hex1HexNAc2/1x Hex1HexNAc1, 1x HexNAc)
		TRUE	High	Sequest HT (A22)	Ambiguous	[K].imASEnssAmVQVHSQGR.[K]	N-Term(TMT6plex); M2(Oxidation); N6(Deamidated); S7(Hex(1)HexNAc(2)); S8(HexNAc); M10(Oxidation)	1	1	GP_Myc_His	GP_Myc_His	0	3	0.1068	0	1	1	989.116	2965.33	2965.33	0.05	5e-05	HCD (High Energy Collision Dissociation)	MS2	26.2075	89	58.673	50.9904	10370	211213_Lumos_(LC1200)_nanoFlex_Ieva_EBOV_GP_Myc_His_TMT_PNA_(16_17)_2h_ETD_HCD(45%)_95%.raw	F17	0.273602	0.637083	0.933245		142285	38929.6	90647.5	132787			2.34
		TRUE	High	Sequest HT (A22)	Unambiguous	[K].imAsEnssAmVQVHSQGR.[K]	N-Term(TMT6plex); M2(Oxidation); S4(Hex(1)HexNAc(1)); N6(Deamidated); S7(HexNAc); S8(HexNAc); M10(Oxidation)	1	1	GP_Myc_His	GP_Myc_His	0	3	0.0649	0	1	1	989.117	2965.34	2965.33	0.48	0.00048	HCD (High Energy Collision Dissociation)	MS2	1.62304	75	38.838	43.6707	8775	211213_Lumos_(LC1200)_nanoFlex_Ieva_EBOV_GP_Myc_His_TMT_PNA_(16_17)_2h_ETD_HCD(45%)_95%.raw	F17	0.0734048	0.679975	0.810292		199133	14617.3	135405	161356			2.31
	TRUE	High	[K].IMASENSSAMVQVHSQGR.[K]	1xDeamidated [N6]; 2xOxidation [M2; M10]; 1xHex(1)HexNAc(2) [S7(100)]; 1xTMT6plex [N-Term]; 1xHexNAc [S]; 1xHex(1)HexNAc(1) [S]	GP_Myc_His 1xHex(1)HexNAc(2) [S347(100)]; 1xHexNAc [S]; 1xHex(1)HexNAc(1) [S]	TRUE	1	1	27	GP_Myc_His	GP_Myc_His [341-358]	0	2762.25	0	0.204	0.972	1.514		1.56417e+06	318645	1.51976e+06	2.36778e+06			Not Found	High	High	High	High	Not Found	High				5.48
		Checked	Confidence	Identifying Node	PSM Ambiguity	Annotated Sequence	Modifications	# Protein Groups	# Proteins	Master Protein Accessions	Protein Accessions	# Missed Cleavages	Charge	DeltaScore	DeltaCn	Rank	Search Engine Rank	m/z [Da]	MH+ [Da]	Theo. MH+ [Da]	DeltaM [ppm]	Deltam/z [Da]	Activation Type	MS Order	Isolation Interference [%]	Average Reporter S/N	Ion Inject Time [ms]	RT [min]	First Scan	Spectrum File	File ID	128/127	129/127	130/127	Abundance: 126	Abundance: 127	Abundance: 128	Abundance: 129	Abundance: 130	Abundance: 131	Quan Info	XCorr	Manual validation
		TRUE	High	Sequest HT (A3)	Ambiguous	[K].imASEnSsAmVQVHSQGR.[K]	N-Term(TMT6plex); M2(Oxidation); N6(Deamidated); S8(Hex(1)HexNAc(2)); M10(Oxidation)	1	1	GP_Myc_His	GP_Myc_His	0	4	0.0201	0	1	1	691.32	2762.26	2762.25	1.41	0.00097	ETD (Electron Transfer Dissociation)	MS2	19.359	38.1	37.565	50.2899	10198	211213_Lumos_(LC1200)_nanoFlex_Ieva_EBOV_GP_Myc_His_TMT_PNA_(16_17)_2h_ETD_HCD(45%)_95%.raw	F17	0.368925	0.922107	1.09396		156243	57642.1	144073	170924			5.48	S348 (Hex1HexNAc2)
		TRUE	High	Sequest HT (A3)	Ambiguous	[K].imASEnSsAmVQVHSQGR.[K]	N-Term(TMT6plex); M2(Oxidation); N6(Deamidated); S8(Hex(1)HexNAc(2)); M10(Oxidation)	1	1	GP_Myc_His	GP_Myc_His	0	4	0.0371	0	1	1	691.319	2762.25	2762.25	-0.62	-0.00043	ETD (Electron Transfer Dissociation)	MS2	25.8961	32.3	47.791	51.0634	10386	211213_Lumos_(LC1200)_nanoFlex_Ieva_EBOV_GP_Myc_His_TMT_PNA_(16_17)_2h_ETD_HCD(45%)_95%.raw	F17	0.301442	0.945275	1.40009		67855.2	20454.4	64141.8	95003.6			5.12	S348 (Hex1HexNAc2)
		TRUE	High	Sequest HT (A3)	Unambiguous	[K].imASEnSsAmVQVHSQGR.[K]	N-Term(TMT6plex); M2(Oxidation); N6(Deamidated); S8(Hex(1)HexNAc(2)); M10(Oxidation)	1	1	GP_Myc_His	GP_Myc_His	0	4	0.0846	0	1	1	691.319	2762.25	2762.25	-0.01	0	ETD (Electron Transfer Dissociation)	MS2	80.0395	60.7	49.68	50.5071	10252	211213_Lumos_(LC1200)_nanoFlex_Ieva_EBOV_GP_Myc_His_TMT_PNA_(16_17)_2h_ETD_HCD(45%)_95%.raw	F17	0.551512	0.866623	1.0631		105855	58380.1	91736.1	112535			4.73	S348 (Hex1HexNAc2)
		TRUE	High	Sequest HT (A3)	Ambiguous	[K].imASEnSsAmVQVHSQGR.[K]	N-Term(TMT6plex); M2(Oxidation); N6(Deamidated); S8(Hex(1)HexNAc(2)); M10(Oxidation)	1	1	GP_Myc_His	GP_Myc_His	0	3	0.0117	0	1	1	921.423	2762.25	2762.25	-0.2	-0.00018	ETD (Electron Transfer Dissociation)	MS2	3.20227	65.1	14.46	50.74	10312	211213_Lumos_(LC1200)_nanoFlex_Ieva_EBOV_GP_Myc_His_TMT_PNA_(16_17)_2h_ETD_HCD(45%)_95%.raw	F17	0.0999992	1.0197	1.58968		464425	46442.1	473576	738288			4.27	S348 (Hex1HexNAc2)
		TRUE	High	Sequest HT (A3)	Ambiguous	[K].imASEnssAmVQVHSQGR.[K]	N-Term(TMT6plex); M2(Oxidation); N6(Deamidated); S7(HexNAc); S8(Hex(1)HexNAc(1)); M10(Oxidation)	1	1	GP_Myc_His	GP_Myc_His	0	3	0.0451	0	1	1	921.423	2762.26	2762.25	0.33	0.0003	ETD (Electron Transfer Dissociation)	MS2	2.69231	52.8	7.306	51.1213	10400	211213_Lumos_(LC1200)_nanoFlex_Ieva_EBOV_GP_Myc_His_TMT_PNA_(16_17)_2h_ETD_HCD(45%)_95%.raw	F17	0.118212	1.01058	1.70738		686565	81159.9	693831	1.17223e+06			3.99	347-348 (Hex1HexNAc2/1x Hex1HexNAc1, 1x HexNAc)
		TRUE	High	Sequest HT (A22)	Unambiguous	[K].imASEnSsAmVQVHSQGR.[K]	N-Term(TMT6plex); M2(Oxidation); N6(Deamidated); S8(Hex(1)HexNAc(2)); M10(Oxidation)	1	1	GP_Myc_His	GP_Myc_His	0	4	0.0718	0	1	1	691.319	2762.25	2762.25	-0.01	0	HCD (High Energy Collision Dissociation)	MS2	80.0395	60.7	45.266	50.5199	10254	211213_Lumos_(LC1200)_nanoFlex_Ieva_EBOV_GP_Myc_His_TMT_PNA_(16_17)_2h_ETD_HCD(45%)_95%.raw	F17	0.551512	0.866623	1.0631		105855	58380.1	91736.1	112535			3.9
		TRUE	High	Sequest HT (A22)	Unambiguous	[K].imASEnSsAmVQVHSQGR.[K]	N-Term(TMT6plex); M2(Oxidation); N6(Deamidated); S8(Hex(1)HexNAc(2)); M10(Oxidation)	1	1	GP_Myc_His	GP_Myc_His	0	4	0.0729	0	1	1	691.32	2762.26	2762.25	1.41	0.00097	HCD (High Energy Collision Dissociation)	MS2	19.359	38.1	18.887	50.2992	10200	211213_Lumos_(LC1200)_nanoFlex_Ieva_EBOV_GP_Myc_His_TMT_PNA_(16_17)_2h_ETD_HCD(45%)_95%.raw	F17	0.368925	0.922107	1.09396		156243	57642.1	144073	170924			3.84
		TRUE	High	Sequest HT (A22)	Unambiguous	[K].imASEnSsAmVQVHSQGR.[K]	N-Term(TMT6plex); M2(Oxidation); N6(Deamidated); S8(Hex(1)HexNAc(2)); M10(Oxidation)	1	1	GP_Myc_His	GP_Myc_His	0	4	0.0771	0	1	1	691.319	2762.25	2762.25	-0.62	-0.00043	HCD (High Energy Collision Dissociation)	MS2	25.8961	32.3	34.777	51.0727	10387	211213_Lumos_(LC1200)_nanoFlex_Ieva_EBOV_GP_Myc_His_TMT_PNA_(16_17)_2h_ETD_HCD(45%)_95%.raw	F17	0.301442	0.945275	1.40009		67855.2	20454.4	64141.8	95003.6			3.76
		TRUE	High	Sequest HT (A22)	Unambiguous	[K].imASEnSsAmVQVHSQGR.[K]	N-Term(TMT6plex); M2(Oxidation); N6(Deamidated); S8(Hex(1)HexNAc(2)); M10(Oxidation)	1	1	GP_Myc_His	GP_Myc_His	0	3	0.0576	0	1	1	921.423	2762.26	2762.25	0.33	0.0003	HCD (High Energy Collision Dissociation)	MS2	2.69231	52.8	5.338	51.1354	10402	211213_Lumos_(LC1200)_nanoFlex_Ieva_EBOV_GP_Myc_His_TMT_PNA_(16_17)_2h_ETD_HCD(45%)_95%.raw	F17	0.118212	1.01058	1.70738		686565	81159.9	693831	1.17223e+06			3.47
		TRUE	High	Sequest HT (A22)	Ambiguous	[K].imASEnSsAmVQVHSQGR.[K]	N-Term(TMT6plex); M2(Oxidation); N6(Deamidated); S8(Hex(1)HexNAc(2)); M10(Oxidation)	1	1	GP_Myc_His	GP_Myc_His	0	3	0.0328	0	1	1	921.423	2762.25	2762.25	-0.2	-0.00018	HCD (High Energy Collision Dissociation)	MS2	3.20227	65.1	10.076	50.7536	10314	211213_Lumos_(LC1200)_nanoFlex_Ieva_EBOV_GP_Myc_His_TMT_PNA_(16_17)_2h_ETD_HCD(45%)_95%.raw	F17	0.0999992	1.0197	1.58968		464425	46442.1	473576	738288			3.35
		TRUE	High	Sequest HT (A22)	Ambiguous	[K].imASEnSsAmVQVHSQGR.[K]	N-Term(TMT6plex); M2(Oxidation); N6(Deamidated); S8(Hex(1)HexNAc(2)); M10(Oxidation)	1	1	GP_Myc_His	GP_Myc_His	0	3	0.0162	0	1	1	921.424	2762.26	2762.25	1.19	0.0011	HCD (High Energy Collision Dissociation)	MS2		88	86	51.5561	10497	211213_Lumos_(LC1200)_nanoFlex_Ieva_EBOV_GP_Myc_His_TMT_PNA_(16_17)_2h_ETD_HCD(45%)_95%.raw	F17	0.655658	0.629592	0.946891		83223.4	54566.1	52396.8	78803.5			3.09
	TRUE	High	[K].IMASENSSAMVQVHSQGR.[K]	2xOxidation [M2; M10]; 1xHex(2)HexNAc(2) [S]; 1xTMT6plex [N-Term]; 2xHex(1)HexNAc(1) [S7(99.7); S8(99.7)]	GP_Myc_His 2xHex(1)HexNAc(1) [S347(99.7); S348(99.7)]	TRUE	1	1	49	GP_Myc_His	GP_Myc_His [341-358]	0	2923.32	0	0.172	0.601	0.806		1.87469e+06	322797	1.12655e+06	1.51085e+06			Not Found	High	High	High	High	Not Found	High				4.88
		Checked	Confidence	Identifying Node	PSM Ambiguity	Annotated Sequence	Modifications	# Protein Groups	# Proteins	Master Protein Accessions	Protein Accessions	# Missed Cleavages	Charge	DeltaScore	DeltaCn	Rank	Search Engine Rank	m/z [Da]	MH+ [Da]	Theo. MH+ [Da]	DeltaM [ppm]	Deltam/z [Da]	Activation Type	MS Order	Isolation Interference [%]	Average Reporter S/N	Ion Inject Time [ms]	RT [min]	First Scan	Spectrum File	File ID	128/127	129/127	130/127	Abundance: 126	Abundance: 127	Abundance: 128	Abundance: 129	Abundance: 130	Abundance: 131	Quan Info	XCorr	Manual validation
		TRUE	High	Sequest HT (A3)	Unambiguous	[K].imASENSsAmVQVHSQGR.[K]	N-Term(TMT6plex); M2(Oxidation); S8(Hex(2)HexNAc(2)); M10(Oxidation)	1	1	GP_Myc_His	GP_Myc_His	0	4	0.084	0	1	1	731.587	2923.33	2923.32	0.59	0.00043	ETD (Electron Transfer Dissociation)	MS2	1.33116	29	12.351	43.9101	8827	211213_Lumos_(LC1200)_nanoFlex_Ieva_EBOV_GP_Myc_His_TMT_PNA_(16_17)_2h_ETD_HCD(45%)_95%.raw	F17	0.0783576	0.67639	0.881126		271546	21277.7	183671	239266			4.88	S348 (Hex2HexNAc2)
		TRUE	High	Sequest HT (A3)	Unambiguous	[K].imASENSsAmVQVHSQGR.[K]	N-Term(TMT6plex); M2(Oxidation); S8(Hex(2)HexNAc(2)); M10(Oxidation)	1	1	GP_Myc_His	GP_Myc_His	0	4	0.1461	0	1	1	731.586	2923.32	2923.32	0.18	0.00013	ETD (Electron Transfer Dissociation)	MS2	74.1056	47.8	31.357	43.5058	8742	211213_Lumos_(LC1200)_nanoFlex_Ieva_EBOV_GP_Myc_His_TMT_PNA_(16_17)_2h_ETD_HCD(45%)_95%.raw	F17	0.126678	0.493485	0.689774		307710	38980.2	151850	212250			4.45	S348 (Hex2HexNAc2)
		TRUE	High	Sequest HT (A3)	Ambiguous	[K].imASENssAmVQVHSQGR.[K]	N-Term(TMT6plex); M2(Oxidation); S7(Hex(1)HexNAc(1)); S8(Hex(1)HexNAc(1)); M10(Oxidation)	1	1	GP_Myc_His	GP_Myc_His	0	4	0.2365	0	1	1	731.587	2923.33	2923.32	0.68	0.00049	ETD (Electron Transfer Dissociation)	MS2	0.897801	41.1	28.368	44.6715	8981	211213_Lumos_(LC1200)_nanoFlex_Ieva_EBOV_GP_Myc_His_TMT_PNA_(16_17)_2h_ETD_HCD(45%)_95%.raw	F17	0.211143	0.613201	0.769411		70769.2	14942.4	43395.7	54450.6			4.44	347-348 (Hex2HexNAc2/2x Hex1HexNAc1)
		TRUE	High	Sequest HT (A3)	Ambiguous	[K].imASENSsAmVQVHSQGR.[K]	N-Term(TMT6plex); M2(Oxidation); S8(Hex(2)HexNAc(2)); M10(Oxidation)	1	1	GP_Myc_His	GP_Myc_His	0	4	0.1667	0	1	1	731.586	2923.32	2923.32	0.18	0.00013	ETD (Electron Transfer Dissociation)	MS2	1.75989	39.3	10.737	44.2886	8904	211213_Lumos_(LC1200)_nanoFlex_Ieva_EBOV_GP_Myc_His_TMT_PNA_(16_17)_2h_ETD_HCD(45%)_95%.raw	F17	0.0661372	0.687438	0.814119		609512	40311.4	419002	496215			4.38	347-348 (Hex2HexNAc2/2x Hex1HexNAc1)
		TRUE	High	Sequest HT (A22)	Unambiguous	[K].imASENSsAmVQVHSQGR.[K]	N-Term(TMT6plex); M2(Oxidation); S8(Hex(2)HexNAc(2)); M10(Oxidation)	1	1	GP_Myc_His	GP_Myc_His	0	3	0.0698	0	1	1	975.113	2923.33	2923.32	0.6	0.00058	HCD (High Energy Collision Dissociation)	MS2	19.1543	103.5	75.66	48.507	9790	211213_Lumos_(LC1200)_nanoFlex_Ieva_EBOV_GP_Myc_His_TMT_PNA_(16_17)_2h_ETD_HCD(45%)_95%.raw	F17	0.402609	0.714595	0.785938		127238	51227	90923.3	100001			3.44
		TRUE	High	Sequest HT (A3)	Unambiguous	[K].imASENsSAmVQVHSQGR.[K]	N-Term(TMT6plex); M2(Oxidation); S7(Hex(2)HexNAc(2)); M10(Oxidation)	1	1	GP_Myc_His	GP_Myc_His	0	3	0.0727	0	1	1	975.113	2923.32	2923.32	0.03	3e-05	ETD (Electron Transfer Dissociation)	MS2	1.15143	56.3	23.426	48.8848	9872	211213_Lumos_(LC1200)_nanoFlex_Ieva_EBOV_GP_Myc_His_TMT_PNA_(16_17)_2h_ETD_HCD(45%)_95%.raw	F17	0.451734	0.36853	0.865926		305703	138097	112661	264716			3.3	S347 (Hex2HexNAc2)
		TRUE	High	Sequest HT (A22)	Unambiguous	[K].imASENSsAmVQVHSQGR.[K]	N-Term(TMT6plex); M2(Oxidation); S8(Hex(2)HexNAc(2)); M10(Oxidation)	1	1	GP_Myc_His	GP_Myc_His	0	3	0.0547	0	1	1	975.113	2923.32	2923.32	0.03	3e-05	HCD (High Energy Collision Dissociation)	MS2	1.15143	56.3	17.972	48.8965	9874	211213_Lumos_(LC1200)_nanoFlex_Ieva_EBOV_GP_Myc_His_TMT_PNA_(16_17)_2h_ETD_HCD(45%)_95%.raw	F17	0.451734	0.36853	0.865926		305703	138097	112661	264716			3.29
		TRUE	High	Sequest HT (A3)	Ambiguous	[K].imASENSsAmVQVHSQGR.[K]	N-Term(TMT6plex); M2(Oxidation); S8(Hex(2)HexNAc(2)); M10(Oxidation)	1	1	GP_Myc_His	GP_Myc_His	0	3	0.0264	0	1	1	975.113	2923.33	2923.32	0.6	0.00058	ETD (Electron Transfer Dissociation)	MS2	19.1543	103.5	77.936	48.4924	9788	211213_Lumos_(LC1200)_nanoFlex_Ieva_EBOV_GP_Myc_His_TMT_PNA_(16_17)_2h_ETD_HCD(45%)_95%.raw	F17	0.402609	0.714595	0.785938		127238	51227	90923.3	100001			3.03	S348 (Hex2HexNAc2)
		TRUE	High	Sequest HT (A22)	Ambiguous	[K].imASENsSAmVQVHSQGR.[K]	N-Term(TMT6plex); M2(Oxidation); S7(Hex(2)HexNAc(2)); M10(Oxidation)	1	1	GP_Myc_His	GP_Myc_His	0	4	0.007	0	1	1	731.587	2923.33	2923.32	0.59	0.00043	HCD (High Energy Collision Dissociation)	MS2	1.33116	29	10.589	43.924	8829	211213_Lumos_(LC1200)_nanoFlex_Ieva_EBOV_GP_Myc_His_TMT_PNA_(16_17)_2h_ETD_HCD(45%)_95%.raw	F17	0.0783576	0.67639	0.881126		271546	21277.7	183671	239266			2.85
		TRUE	High	Sequest HT (A22)	Ambiguous	[K].imAsENSSAmVQVHSQGR.[K]	N-Term(TMT6plex); M2(Oxidation); S4(Hex(2)HexNAc(2)); M10(Oxidation)	1	1	GP_Myc_His	GP_Myc_His	0	4	0.0282	0	1	1	731.586	2923.32	2923.32	0.18	0.00013	HCD (High Energy Collision Dissociation)	MS2	74.1056	47.8	17.754	43.5172	8744	211213_Lumos_(LC1200)_nanoFlex_Ieva_EBOV_GP_Myc_His_TMT_PNA_(16_17)_2h_ETD_HCD(45%)_95%.raw	F17	0.126678	0.493485	0.689774		307710	38980.2	151850	212250			2.84
		TRUE	High	Sequest HT (A22)	Ambiguous	[K].imASENsSAmVQVHSQGR.[K]	N-Term(TMT6plex); M2(Oxidation); S7(Hex(2)HexNAc(2)); M10(Oxidation)	1	1	GP_Myc_His	GP_Myc_His	0	4	0.0039	0	1	1	731.586	2923.32	2923.32	0.18	0.00013	HCD (High Energy Collision Dissociation)	MS2	1.75989	39.3	6.797	44.3008	8906	211213_Lumos_(LC1200)_nanoFlex_Ieva_EBOV_GP_Myc_His_TMT_PNA_(16_17)_2h_ETD_HCD(45%)_95%.raw	F17	0.0661372	0.687438	0.814119		609512	40311.4	419002	496215			2.59
		TRUE	High	Sequest HT (A3)	Ambiguous	[K].imASENSsAmVQVHSQGR.[K]	N-Term(TMT6plex); M2(Oxidation); S8(Hex(2)HexNAc(2)); M10(Oxidation)	1	1	GP_Myc_His	GP_Myc_His	0	3	0.0276	0	1	1	975.112	2923.32	2923.32	-0.34	-0.00033	ETD (Electron Transfer Dissociation)	MS2	8.97248	75	118	43.6013	8762	211213_Lumos_(LC1200)_nanoFlex_Ieva_EBOV_GP_Myc_His_TMT_PNA_(16_17)_2h_ETD_HCD(45%)_95%.raw	F17	0.0759715	0.687747	0.81417		92320.2	7013.7	63492.9	75164.3			2.54	S348 (Hex2HexNAc2)
		TRUE	High	Sequest HT (A22)	Ambiguous	[K].imASENSsAmVQVHSQGR.[K]	N-Term(TMT6plex); M2(Oxidation); S8(Hex(2)HexNAc(2)); M10(Oxidation)	1	1	GP_Myc_His	GP_Myc_His	0	4	0.004	0	1	1	731.587	2923.33	2923.32	0.68	0.00049	HCD (High Energy Collision Dissociation)	MS2	0.897801	41.1	58.184	44.6832	8983	211213_Lumos_(LC1200)_nanoFlex_Ieva_EBOV_GP_Myc_His_TMT_PNA_(16_17)_2h_ETD_HCD(45%)_95%.raw	F17	0.211143	0.613201	0.769411		70769.2	14942.4	43395.7	54450.6			2.52
		TRUE	High	Sequest HT (A22)	Ambiguous	[K].imASENssAmVQVHSQGR.[K]	N-Term(TMT6plex); M2(Oxidation); S7(Hex(1)HexNAc(1)); S8(Hex(1)HexNAc(1)); M10(Oxidation)	1	1	GP_Myc_His	GP_Myc_His	0	3	0.0127	0	1	1	975.113	2923.32	2923.32	0.1	9e-05	HCD (High Energy Collision Dissociation)	MS2	0	75.3	86	44.2642	8898	211213_Lumos_(LC1200)_nanoFlex_Ieva_EBOV_GP_Myc_His_TMT_PNA_(16_17)_2h_ETD_HCD(45%)_95%.raw	F17	0.121787	0.684693	0.765169		89894	10947.9	61549.8	68784.1			2.37
	TRUE	High	[K].IMASENSSAMVQVHSQGR.[K]	1xOxidation [M10]; 3xHex(2)HexNAc(2) [S7(99.1); S8(99.1); S]; 1xTMT6plex [N-Term]	GP_Myc_His 3xHex(2)HexNAc(2) [S347(99.1); S348(99.1); S]	TRUE	1	1	3	GP_Myc_His	GP_Myc_His [341-358]	0	4367.86	0	0.294	0.976	1.363		24639.9	7243.79	24053.1	33585.9			Not Found	High	High	High	High	Not Found	High				2.19
		Checked	Confidence	Identifying Node	PSM Ambiguity	Annotated Sequence	Modifications	# Protein Groups	# Proteins	Master Protein Accessions	Protein Accessions	# Missed Cleavages	Charge	DeltaScore	DeltaCn	Rank	Search Engine Rank	m/z [Da]	MH+ [Da]	Theo. MH+ [Da]	DeltaM [ppm]	Deltam/z [Da]	Activation Type	MS Order	Isolation Interference [%]	Average Reporter S/N	Ion Inject Time [ms]	RT [min]	First Scan	Spectrum File	File ID	128/127	129/127	130/127	Abundance: 126	Abundance: 127	Abundance: 128	Abundance: 129	Abundance: 130	Abundance: 131	Quan Info	XCorr	Manual validation
		TRUE	High	Sequest HT (A22)	Unambiguous	[K].iMAsENssAmVQVHSQGR.[K]	N-Term(TMT6plex); S4(Hex(2)HexNAc(2)); S7(Hex(2)HexNAc(2)); S8(Hex(2)HexNAc(2)); M10(Oxidation)	1	1	GP_Myc_His	GP_Myc_His	0	4	0.0502	0	1	1	1092.72	4367.86	4367.86	-0.03	-4e-05	HCD (High Energy Collision Dissociation)	MS2	8.54506	26.5	79.142	47.3215	9539	211213_Lumos_(LC1200)_nanoFlex_Ieva_EBOV_GP_Myc_His_TMT_PNA_(16_17)_2h_ETD_HCD(45%)_95%.raw	F17	0.293986	0.976185	1.36307		24639.9	7243.79	24053.1	33585.9			2.19
	TRUE	High	[K].IMASENSSAMVQVHSQGR.[K]	2xOxidation [M2; M10]; 1xTMT6plex [N-Term]; 1xHex(1)HexNAc(1) [S8(99.8)]	GP_Myc_His 1xHex(1)HexNAc(1) [S348(99.8)]	TRUE	1	1	13	GP_Myc_His	GP_Myc_His [341-358]	0	2558.19	0	0.456	0.393	0.874		1.15442e+06	526058	454087	1.00894e+06	4541.08		Not Found	High	High	High	High	High	High				5.23
		Checked	Confidence	Identifying Node	PSM Ambiguity	Annotated Sequence	Modifications	# Protein Groups	# Proteins	Master Protein Accessions	Protein Accessions	# Missed Cleavages	Charge	DeltaScore	DeltaCn	Rank	Search Engine Rank	m/z [Da]	MH+ [Da]	Theo. MH+ [Da]	DeltaM [ppm]	Deltam/z [Da]	Activation Type	MS Order	Isolation Interference [%]	Average Reporter S/N	Ion Inject Time [ms]	RT [min]	First Scan	Spectrum File	File ID	128/127	129/127	130/127	Abundance: 126	Abundance: 127	Abundance: 128	Abundance: 129	Abundance: 130	Abundance: 131	Quan Info	XCorr	Manual validation
		TRUE	High	Sequest HT (A3)	Unambiguous	[K].imASENSsAmVQVHSQGR.[K]	N-Term(TMT6plex); M2(Oxidation); S8(Hex(1)HexNAc(1)); M10(Oxidation)	1	1	GP_Myc_His	GP_Myc_His	0	4	0.0554	0	1	1	640.304	2558.19	2558.19	1.11	0.00071	ETD (Electron Transfer Dissociation)	MS2	81.9599	75.4	29.761	45.5174	9157	211213_Lumos_(LC1200)_nanoFlex_Ieva_EBOV_GP_Myc_His_TMT_PNA_(16_17)_2h_ETD_HCD(45%)_95%.raw	F17	0.117418	0.634985	0.87045		280282	32910.3	177975	243972			5.23	S348 (Hex1HexNAc1)
		TRUE	High	Sequest HT (A3)	Unambiguous	[K].imASENSsAmVQVHSQGR.[K]	N-Term(TMT6plex); M2(Oxidation); S8(Hex(1)HexNAc(1)); M10(Oxidation)	1	1	GP_Myc_His	GP_Myc_His	0	4	0.0957	0	1	1	640.303	2558.19	2558.19	0.15	0.0001	ETD (Electron Transfer Dissociation)	MS2	13.0183	44.6	60.955	44.8418	9017	211213_Lumos_(LC1200)_nanoFlex_Ieva_EBOV_GP_Myc_His_TMT_PNA_(16_17)_2h_ETD_HCD(45%)_95%.raw	F17	0.151407	0.55215	0.78216		137032	20747.6	75662	107181			4.18	S348 (Hex1HexNAc1)
		TRUE	High	Sequest HT (A22)	Ambiguous	[K].imASENsSAmVQVHSQGR.[K]	N-Term(TMT6plex); M2(Oxidation); S7(Hex(1)HexNAc(1)); M10(Oxidation)	1	1	GP_Myc_His	GP_Myc_His	0	4	0.0064	0	1	1	640.304	2558.19	2558.19	1.11	0.00071	HCD (High Energy Collision Dissociation)	MS2	81.9599	75.4	27.776	45.534	9159	211213_Lumos_(LC1200)_nanoFlex_Ieva_EBOV_GP_Myc_His_TMT_PNA_(16_17)_2h_ETD_HCD(45%)_95%.raw	F17	0.117418	0.634985	0.87045		280282	32910.3	177975	243972			3.13
		TRUE	High	Sequest HT (A22)	Ambiguous	[K].imASENsSAmVQVHSQGR.[K]	N-Term(TMT6plex); M2(Oxidation); S7(Hex(1)HexNAc(1)); M10(Oxidation)	1	1	GP_Myc_His	GP_Myc_His	0	4	0.0034	0	1	1	640.303	2558.19	2558.19	0.15	0.0001	HCD (High Energy Collision Dissociation)	MS2	13.0183	44.6	34.049	44.8541	9019	211213_Lumos_(LC1200)_nanoFlex_Ieva_EBOV_GP_Myc_His_TMT_PNA_(16_17)_2h_ETD_HCD(45%)_95%.raw	F17	0.151407	0.55215	0.78216		137032	20747.6	75662	107181			2.95
		TRUE	High	Sequest HT (A22)	Ambiguous	[K].imASENSsAmVQVHSQGR.[K]	N-Term(TMT6plex); M2(Oxidation); S8(Hex(1)HexNAc(1)); M10(Oxidation)	1	1	GP_Myc_His	GP_Myc_His	0	3	0.0034	0	1	1	853.402	2558.19	2558.19	0.3	0.00026	HCD (High Energy Collision Dissociation)	MS2	25.3414	193.2	24.868	50.1146	10154	211213_Lumos_(LC1200)_nanoFlex_Ieva_EBOV_GP_Myc_His_TMT_PNA_(16_17)_2h_ETD_HCD(45%)_95%.raw	F17	0.640885	0.271942	0.892388		737106	472400	200450	657784	4541.08		2.95
	TRUE	High	[K].IMASENSSAMVQVHSQGR.[K]	1xDeamidated [N6]; 1xHex(1)HexNAc(2) [S]; 1xTMT6plex [N-Term]; 1xHexNAc [S7(99.2)]; 1xHex(1)HexNAc(1) [S8(99.5)]	GP_Myc_His 1xHexNAc [S347(99.2)]; 1xHex(1)HexNAc(1) [S348(99.5)]	TRUE	1	1	7	GP_Myc_His	GP_Myc_His [341-358]	0	2730.26	0	0.806	1.32	2.451		120587	97199.1	159219	295577			Not Found	High	High	High	High	Not Found	High				4.04
		Checked	Confidence	Identifying Node	PSM Ambiguity	Annotated Sequence	Modifications	# Protein Groups	# Proteins	Master Protein Accessions	Protein Accessions	# Missed Cleavages	Charge	DeltaScore	DeltaCn	Rank	Search Engine Rank	m/z [Da]	MH+ [Da]	Theo. MH+ [Da]	DeltaM [ppm]	Deltam/z [Da]	Activation Type	MS Order	Isolation Interference [%]	Average Reporter S/N	Ion Inject Time [ms]	RT [min]	First Scan	Spectrum File	File ID	128/127	129/127	130/127	Abundance: 126	Abundance: 127	Abundance: 128	Abundance: 129	Abundance: 130	Abundance: 131	Quan Info	XCorr	Manual validation
		TRUE	High	Sequest HT (A22)	Ambiguous	[K].iMASEnSsAMVQVHSQGR.[K]	N-Term(TMT6plex); N6(Deamidated); S8(Hex(1)HexNAc(2))	1	1	GP_Myc_His	GP_Myc_His	0	3	0.0099	0	1	1	910.759	2730.26	2730.26	-0.46	-0.00042	HCD (High Energy Collision Dissociation)	MS2	8.91369	90.9	36.172	66.6724	13845	211213_Lumos_(LC1200)_nanoFlex_Ieva_EBOV_GP_Myc_His_TMT_PNA_(16_17)_2h_ETD_HCD(45%)_95%.raw	F17	0.806052	1.32037	2.45116		120587	97199.1	159219	295577			4.04
	TRUE	High	[K].IMASENSSAMVQVHSQGR.[K]	1xDeamidated [N6]; 2xOxidation [M2; M10]; 2xHexNAc [S7; S]; 1xTMT6plex [N-Term]	GP_Myc_His 2xHexNAc [S347; S]	TRUE	1	1	11	GP_Myc_His	GP_Myc_His [341-358]	0	2600.2	0	0.234	0.657	0.692		1.50819e+06	352777	990515	1.04318e+06			Not Found	High	High	High	High	Not Found	High				6.03
		Checked	Confidence	Identifying Node	PSM Ambiguity	Annotated Sequence	Modifications	# Protein Groups	# Proteins	Master Protein Accessions	Protein Accessions	# Missed Cleavages	Charge	DeltaScore	DeltaCn	Rank	Search Engine Rank	m/z [Da]	MH+ [Da]	Theo. MH+ [Da]	DeltaM [ppm]	Deltam/z [Da]	Activation Type	MS Order	Isolation Interference [%]	Average Reporter S/N	Ion Inject Time [ms]	RT [min]	First Scan	Spectrum File	File ID	128/127	129/127	130/127	Abundance: 126	Abundance: 127	Abundance: 128	Abundance: 129	Abundance: 130	Abundance: 131	Quan Info	XCorr	Manual validation
		TRUE	High	Sequest HT (A3)	Unambiguous	[K].imAsEnsSAmVQVHSQGR.[K]	N-Term(TMT6plex); M2(Oxidation); S4(HexNAc); N6(Deamidated); S7(HexNAc); M10(Oxidation)	1	1	GP_Myc_His	GP_Myc_His	0	4	0.1012	0	1	1	650.806	2600.2	2600.2	0.5	0.00032	ETD (Electron Transfer Dissociation)	MS2	14.8755	33.3	29.097	44.8829	9026	211213_Lumos_(LC1200)_nanoFlex_Ieva_EBOV_GP_Myc_His_TMT_PNA_(16_17)_2h_ETD_HCD(45%)_95%.raw	F17	0.252767	0.820917	1.18715		170689	43144.7	140122	202634			6.03	S344 (HexNAc), 347-348 (HexNAc)
		TRUE	High	Sequest HT (A3)	Ambiguous	[K].imAsEnsSAmVQVHSQGR.[K]	N-Term(TMT6plex); M2(Oxidation); S4(HexNAc); N6(Deamidated); S7(HexNAc); M10(Oxidation)	1	1	GP_Myc_His	GP_Myc_His	0	4	0.0486	0	1	1	650.806	2600.2	2600.2	0.59	0.00038	ETD (Electron Transfer Dissociation)	MS2	1.50079	28.8	23.098	45.2577	9102	211213_Lumos_(LC1200)_nanoFlex_Ieva_EBOV_GP_Myc_His_TMT_PNA_(16_17)_2h_ETD_HCD(45%)_95%.raw	F17	0.129688	0.770014	1.17844		99251.6	12871.7	76425.1	116962			4.94	S344 (HexNAc), 347-348 (HexNAc)
		TRUE	High	Sequest HT (A3)	Unambiguous	[K].imASEnssAmVQVHSQGR.[K]	N-Term(TMT6plex); M2(Oxidation); N6(Deamidated); S7(HexNAc); S8(HexNAc); M10(Oxidation)	1	1	GP_Myc_His	GP_Myc_His	0	4	0.1756	0	1	1	650.806	2600.2	2600.2	-0.07	-4e-05	ETD (Electron Transfer Dissociation)	MS2	43.4818	82.4	12.709	45.6701	9190	211213_Lumos_(LC1200)_nanoFlex_Ieva_EBOV_GP_Myc_His_TMT_PNA_(16_17)_2h_ETD_HCD(45%)_95%.raw	F17	0.248671	0.617322	0.540485		1.13942e+06	283341	703390	615841			4.27	S347 (HexNAc), S348 (HexNAc)
		TRUE	High	Sequest HT (A22)	Unambiguous	[K].imASEnssAmVQVHSQGR.[K]	N-Term(TMT6plex); M2(Oxidation); N6(Deamidated); S7(HexNAc); S8(HexNAc); M10(Oxidation)	1	1	GP_Myc_His	GP_Myc_His	0	4	0.1713	0	1	1	650.806	2600.2	2600.2	-0.07	-4e-05	HCD (High Energy Collision Dissociation)	MS2	43.4818	82.4	7.985	45.6826	9192	211213_Lumos_(LC1200)_nanoFlex_Ieva_EBOV_GP_Myc_His_TMT_PNA_(16_17)_2h_ETD_HCD(45%)_95%.raw	F17	0.248671	0.617322	0.540485		1.13942e+06	283341	703390	615841			3.21
		TRUE	High	Sequest HT (A3)	Unambiguous	[K].imASEnssAmVQVHSQGR.[K]	N-Term(TMT6plex); M2(Oxidation); N6(Deamidated); S7(HexNAc); S8(HexNAc); M10(Oxidation)	1	1	GP_Myc_His	GP_Myc_His	0	3	0.3102	0	1	1	867.405	2600.2	2600.2	-0.25	-0.00021	ETD (Electron Transfer Dissociation)	MS2	5.67912	79.2	118	45.7251	9202	211213_Lumos_(LC1200)_nanoFlex_Ieva_EBOV_GP_Myc_His_TMT_PNA_(16_17)_2h_ETD_HCD(45%)_95%.raw	F17	0.135783	0.714144	1.09022		98828.5	13419.2	70577.9	107745			3.03	S347 (HexNAc), S348 (HexNAc)
		TRUE	High	Sequest HT (A22)	Ambiguous	[K].imASEnssAmVQVHSQGR.[K]	N-Term(TMT6plex); M2(Oxidation); N6(Deamidated); S7(HexNAc); S8(HexNAc); M10(Oxidation)	1	1	GP_Myc_His	GP_Myc_His	0	4	0.5544	0	1	1	650.806	2600.2	2600.2	0.5	0.00032	HCD (High Energy Collision Dissociation)	MS2	14.8755	33.3	15.481	44.8964	9028	211213_Lumos_(LC1200)_nanoFlex_Ieva_EBOV_GP_Myc_His_TMT_PNA_(16_17)_2h_ETD_HCD(45%)_95%.raw	F17	0.252767	0.820917	1.18715		170689	43144.7	140122	202634			2.94
		TRUE	High	Sequest HT (A22)	Ambiguous	[K].imASEnssAmVQVHSQGR.[K]	N-Term(TMT6plex); M2(Oxidation); N6(Deamidated); S7(HexNAc); S8(HexNAc); M10(Oxidation)	1	1	GP_Myc_His	GP_Myc_His	0	4	0.0034	0	1	1	650.806	2600.2	2600.2	0.59	0.00038	HCD (High Energy Collision Dissociation)	MS2	1.50079	28.8	24.473	45.271	9104	211213_Lumos_(LC1200)_nanoFlex_Ieva_EBOV_GP_Myc_His_TMT_PNA_(16_17)_2h_ETD_HCD(45%)_95%.raw	F17	0.129688	0.770014	1.17844		99251.6	12871.7	76425.1	116962			2.93
		TRUE	High	Sequest HT (A22)	Unambiguous	[K].imASEnssAmVQVHSQGR.[K]	N-Term(TMT6plex); M2(Oxidation); N6(Deamidated); S7(HexNAc); S8(HexNAc); M10(Oxidation)	1	1	GP_Myc_His	GP_Myc_His	0	3	0.1287	0	1	1	867.405	2600.2	2600.2	-0.25	-0.00021	HCD (High Energy Collision Dissociation)	MS2	5.67912	79.2	71.869	45.7397	9204	211213_Lumos_(LC1200)_nanoFlex_Ieva_EBOV_GP_Myc_His_TMT_PNA_(16_17)_2h_ETD_HCD(45%)_95%.raw	F17	0.135783	0.714144	1.09022		98828.5	13419.2	70577.9	107745			2.72
	TRUE	High	[K].IMASENSSAMVQVHSQGR.[K]	1xDeamidated [N6]; 1xOxidation [M]; 2xHexNAc [S7; S]; 1xTMT6plex [N-Term]	GP_Myc_His 2xHexNAc [S347; S]	TRUE	1	1	7	GP_Myc_His	GP_Myc_His [341-358]	0	2584.21	0	0.463	0.833	1.145		212959	98526.4	177411	243807			Not Found	High	High	High	High	Not Found	High				4.71
		Checked	Confidence	Identifying Node	PSM Ambiguity	Annotated Sequence	Modifications	# Protein Groups	# Proteins	Master Protein Accessions	Protein Accessions	# Missed Cleavages	Charge	DeltaScore	DeltaCn	Rank	Search Engine Rank	m/z [Da]	MH+ [Da]	Theo. MH+ [Da]	DeltaM [ppm]	Deltam/z [Da]	Activation Type	MS Order	Isolation Interference [%]	Average Reporter S/N	Ion Inject Time [ms]	RT [min]	First Scan	Spectrum File	File ID	128/127	129/127	130/127	Abundance: 126	Abundance: 127	Abundance: 128	Abundance: 129	Abundance: 130	Abundance: 131	Quan Info	XCorr	Manual validation
		TRUE	High	Sequest HT (A3)	Unambiguous	[K].iMASEnssAmVQVHSQGR.[K]	N-Term(TMT6plex); N6(Deamidated); S7(HexNAc); S8(HexNAc); M10(Oxidation)	1	1	GP_Myc_His	GP_Myc_His	0	4	0.2017	0	1	1	646.807	2584.21	2584.21	-0.14	-9e-05	ETD (Electron Transfer Dissociation)	MS2	11.0399	61	77.123	51.1081	10397	211213_Lumos_(LC1200)_nanoFlex_Ieva_EBOV_GP_Myc_His_TMT_PNA_(16_17)_2h_ETD_HCD(45%)_95%.raw	F17	0.331941	0.768449	1.07644		114855	38125.2	88260.5	123635			4.71	S347 (HexNAc), S348 (HexNAc)
		TRUE	High	Sequest HT (A3)	Ambiguous	[K].iMAsEnsSAmVQVHSQGR.[K]	N-Term(TMT6plex); S4(HexNAc); N6(Deamidated); S7(HexNAc); M10(Oxidation)	1	1	GP_Myc_His	GP_Myc_His	0	4	0.0247	0	1	1	646.807	2584.21	2584.21	0.42	0.00027	ETD (Electron Transfer Dissociation)	MS2	26.4768	52.7	44.249	52.6846	10749	211213_Lumos_(LC1200)_nanoFlex_Ieva_EBOV_GP_Myc_His_TMT_PNA_(16_17)_2h_ETD_HCD(45%)_95%.raw	F17	0.615686	0.908739	1.22494		98103.8	60401.2	89150.7	120172			4.45	S344 (HexNAc), 347-348 (HexNAc)
		TRUE	High	Sequest HT (A22)	Unambiguous	[K].iMASEnssAmVQVHSQGR.[K]	N-Term(TMT6plex); N6(Deamidated); S7(HexNAc); S8(HexNAc); M10(Oxidation)	1	1	GP_Myc_His	GP_Myc_His	0	4	0.2287	0	1	1	646.807	2584.21	2584.21	-0.14	-9e-05	HCD (High Energy Collision Dissociation)	MS2	11.0399	61	44.672	51.1182	10398	211213_Lumos_(LC1200)_nanoFlex_Ieva_EBOV_GP_Myc_His_TMT_PNA_(16_17)_2h_ETD_HCD(45%)_95%.raw	F17	0.331941	0.768449	1.07644		114855	38125.2	88260.5	123635			3.63
		TRUE	High	Sequest HT (A22)	Ambiguous	[K].imAsEnsSAMVQVHSQGR.[K]	N-Term(TMT6plex); M2(Oxidation); S4(HexNAc); N6(Deamidated); S7(HexNAc)	1	1	GP_Myc_His	GP_Myc_His	0	4	0.0318	0	1	1	646.807	2584.21	2584.21	0.42	0.00027	HCD (High Energy Collision Dissociation)	MS2	26.4768	52.7	38.119	52.6939	10750	211213_Lumos_(LC1200)_nanoFlex_Ieva_EBOV_GP_Myc_His_TMT_PNA_(16_17)_2h_ETD_HCD(45%)_95%.raw	F17	0.615686	0.908739	1.22494		98103.8	60401.2	89150.7	120172			3.14
	TRUE	High	[K].IMASENSSAMVQVHSQGR.[K]	1xDeamidated [N6]; 2xOxidation [M2; M10]; 1xTMT6plex [N-Term]; 1xHex(1)HexNAc(1) [S]	GP_Myc_His 1xHex(1)HexNAc(1) [S]	TRUE	1	1	23	GP_Myc_His	GP_Myc_His [341-358]	0	2559.18	0	0.364	0.697	1.119		5.24733e+06	1.91211e+06	3.65757e+06	5.87435e+06			Not Found	High	High	High	High	Not Found	High				5.47
		Checked	Confidence	Identifying Node	PSM Ambiguity	Annotated Sequence	Modifications	# Protein Groups	# Proteins	Master Protein Accessions	Protein Accessions	# Missed Cleavages	Charge	DeltaScore	DeltaCn	Rank	Search Engine Rank	m/z [Da]	MH+ [Da]	Theo. MH+ [Da]	DeltaM [ppm]	Deltam/z [Da]	Activation Type	MS Order	Isolation Interference [%]	Average Reporter S/N	Ion Inject Time [ms]	RT [min]	First Scan	Spectrum File	File ID	128/127	129/127	130/127	Abundance: 126	Abundance: 127	Abundance: 128	Abundance: 129	Abundance: 130	Abundance: 131	Quan Info	XCorr	Manual validation
		TRUE	High	Sequest HT (A3)	Ambiguous	[K].imASEnSsAmVQVHSQGR.[K]	N-Term(TMT6plex); M2(Oxidation); N6(Deamidated); S8(Hex(1)HexNAc(1)); M10(Oxidation)	1	1	GP_Myc_His	GP_Myc_His	0	4	0.0018	0	1	1	640.549	2559.18	2559.18	0.01	0	ETD (Electron Transfer Dissociation)	MS2	31.5468	38.9	80.457	51.8974	10573	211213_Lumos_(LC1200)_nanoFlex_Ieva_EBOV_GP_Myc_His_TMT_PNA_(16_17)_2h_ETD_HCD(45%)_95%.raw	F17	1.06243	1.42094	1.86909		59747.5	63477.3	84897.6	111674			5.47	S348 (Hex1HexNAc1)
		TRUE	High	Sequest HT (A22)	Unambiguous	[K].imASEnSsAmVQVHSQGR.[K]	N-Term(TMT6plex); M2(Oxidation); N6(Deamidated); S8(Hex(1)HexNAc(1)); M10(Oxidation)	1	1	GP_Myc_His	GP_Myc_His	0	4	0.0786	0	1	1	640.549	2559.18	2559.18	0.01	0	HCD (High Energy Collision Dissociation)	MS2	31.5468	38.9	33.488	51.9079	10574	211213_Lumos_(LC1200)_nanoFlex_Ieva_EBOV_GP_Myc_His_TMT_PNA_(16_17)_2h_ETD_HCD(45%)_95%.raw	F17	1.06243	1.42094	1.86909		59747.5	63477.3	84897.6	111674			4.2
		TRUE	High	Sequest HT (A3)	Ambiguous	[K].imASEnSsAmVQVHSQGR.[K]	N-Term(TMT6plex); M2(Oxidation); N6(Deamidated); S8(Hex(1)HexNAc(1)); M10(Oxidation)	1	1	GP_Myc_His	GP_Myc_His	0	3	0.0476	0	1	1	853.73	2559.18	2559.18	0.08	7e-05	ETD (Electron Transfer Dissociation)	MS2	1.75813	58.7	5.137	51.8013	10554	211213_Lumos_(LC1200)_nanoFlex_Ieva_EBOV_GP_Myc_His_TMT_PNA_(16_17)_2h_ETD_HCD(45%)_95%.raw	F17	0.2341	0.860209	1.29139		1.46737e+06	343512	1.26225e+06	1.89495e+06			4.2	S348 (Hex1HexNAc1)
		TRUE	High	Sequest HT (A22)	Unambiguous	[K].imASEnSsAmVQVHSQGR.[K]	N-Term(TMT6plex); M2(Oxidation); N6(Deamidated); S8(Hex(1)HexNAc(1)); M10(Oxidation)	1	1	GP_Myc_His	GP_Myc_His	0	3	0.0744	0	1	1	853.73	2559.18	2559.18	0.08	7e-05	HCD (High Energy Collision Dissociation)	MS2	1.75813	58.7	3.178	51.8123	10556	211213_Lumos_(LC1200)_nanoFlex_Ieva_EBOV_GP_Myc_His_TMT_PNA_(16_17)_2h_ETD_HCD(45%)_95%.raw	F17	0.2341	0.860209	1.29139		1.46737e+06	343512	1.26225e+06	1.89495e+06			3.9
		TRUE	High	Sequest HT (A22)	Unambiguous	[K].imASEnSsAmVQVHSQGR.[K]	N-Term(TMT6plex); M2(Oxidation); N6(Deamidated); S8(Hex(1)HexNAc(1)); M10(Oxidation)	1	1	GP_Myc_His	GP_Myc_His	0	3	0.0574	0	1	1	853.73	2559.18	2559.18	0.01	1e-05	HCD (High Energy Collision Dissociation)	MS2	5.34738	108.7	9.178	51.924	10579	211213_Lumos_(LC1200)_nanoFlex_Ieva_EBOV_GP_Myc_His_TMT_PNA_(16_17)_2h_ETD_HCD(45%)_95%.raw	F17	0.330613	0.828808	1.27252		882325	291708	731278	1.12278e+06			3.83
		TRUE	High	Sequest HT (A3)	Unambiguous	[K].imASEnSsAmVQVHSQGR.[K]	N-Term(TMT6plex); M2(Oxidation); N6(Deamidated); S8(Hex(1)HexNAc(1)); M10(Oxidation)	1	1	GP_Myc_His	GP_Myc_His	0	3	0.0605	0	1	1	853.73	2559.18	2559.18	0.01	1e-05	ETD (Electron Transfer Dissociation)	MS2	5.34738	108.7	4.799	51.9152	10577	211213_Lumos_(LC1200)_nanoFlex_Ieva_EBOV_GP_Myc_His_TMT_PNA_(16_17)_2h_ETD_HCD(45%)_95%.raw	F17	0.330613	0.828808	1.27252		882325	291708	731278	1.12278e+06			3.8	S348 (Hex1HexNAc1)
		TRUE	High	Sequest HT (A22)	Unambiguous	[K].imASEnSsAmVQVHSQGR.[K]	N-Term(TMT6plex); M2(Oxidation); N6(Deamidated); S8(Hex(1)HexNAc(1)); M10(Oxidation)	1	1	GP_Myc_His	GP_Myc_His	0	3	0.0667	0	1	1	853.73	2559.18	2559.18	-0.06	-5e-05	HCD (High Energy Collision Dissociation)	MS2	4.17207	72.8	86	51.426	10468	211213_Lumos_(LC1200)_nanoFlex_Ieva_EBOV_GP_Myc_His_TMT_PNA_(16_17)_2h_ETD_HCD(45%)_95%.raw	F17	0.859096	0.585803	1.04478		65098.9	55926.2	38135.1	68014.3			3.75
		TRUE	High	Sequest HT (A22)	Ambiguous	[K].imASEnSsAmVQVHSQGR.[K]	N-Term(TMT6plex); M2(Oxidation); N6(Deamidated); S8(Hex(1)HexNAc(1)); M10(Oxidation)	1	1	GP_Myc_His	GP_Myc_His	0	3	0.0484	0	1	1	853.73	2559.18	2559.18	0.01	1e-05	HCD (High Energy Collision Dissociation)	MS2	4.90257	54.1	47.521	52.6303	10736	211213_Lumos_(LC1200)_nanoFlex_Ieva_EBOV_GP_Myc_His_TMT_PNA_(16_17)_2h_ETD_HCD(45%)_95%.raw	F17	0.453481	0.856835	0.943999		90967.2	41251.9	77943.9	85872.9			3.72
		TRUE	High	Sequest HT (A22)	Unambiguous	[K].imASEnSsAmVQVHSQGR.[K]	N-Term(TMT6plex); M2(Oxidation); N6(Deamidated); S8(Hex(1)HexNAc(1)); M10(Oxidation)	1	1	GP_Myc_His	GP_Myc_His	0	3	0.0528	0	1	1	853.73	2559.18	2559.18	0.22	0.00019	HCD (High Energy Collision Dissociation)	MS2	1.76918	49.6	8.584	52.2141	10644	211213_Lumos_(LC1200)_nanoFlex_Ieva_EBOV_GP_Myc_His_TMT_PNA_(16_17)_2h_ETD_HCD(45%)_95%.raw	F17	0.180775	0.949972	1.33758		444425	80340.9	422191	594453			3.6
		TRUE	High	Sequest HT (A22)	Ambiguous	[K].imASEnSsAmVQVHSQGR.[K]	N-Term(TMT6plex); M2(Oxidation); N6(Deamidated); S8(Hex(1)HexNAc(1)); M10(Oxidation)	1	1	GP_Myc_His	GP_Myc_His	0	3	0.0446	0	1	1	853.729	2559.17	2559.18	-0.92	-0.00078	HCD (High Energy Collision Dissociation)	MS2	11.8393	74.3	11.676	50.6285	10282	211213_Lumos_(LC1200)_nanoFlex_Ieva_EBOV_GP_Myc_His_TMT_PNA_(16_17)_2h_ETD_HCD(45%)_95%.raw	F17	0.333536	0.835669	1.01786		541739	180690	452714	551414			3.59
		TRUE	High	Sequest HT (A3)	Unambiguous	[K].imASEnSsAmVQVHSQGR.[K]	N-Term(TMT6plex); M2(Oxidation); N6(Deamidated); S8(Hex(1)HexNAc(1)); M10(Oxidation)	1	1	GP_Myc_His	GP_Myc_His	0	3	0.081	0	1	1	853.73	2559.18	2559.18	0.01	1e-05	ETD (Electron Transfer Dissociation)	MS2	4.90257	54.1	98.224	52.6136	10734	211213_Lumos_(LC1200)_nanoFlex_Ieva_EBOV_GP_Myc_His_TMT_PNA_(16_17)_2h_ETD_HCD(45%)_95%.raw	F17	0.453481	0.856835	0.943999		90967.2	41251.9	77943.9	85872.9			3.58	S348 (Hex1HexNAc1)
		TRUE	High	Sequest HT (A3)	Unambiguous	[K].imASEnSsAmVQVHSQGR.[K]	N-Term(TMT6plex); M2(Oxidation); N6(Deamidated); S8(Hex(1)HexNAc(1)); M10(Oxidation)	1	1	GP_Myc_His	GP_Myc_His	0	3	0.0554	0	1	1	853.73	2559.18	2559.18	0.22	0.00019	ETD (Electron Transfer Dissociation)	MS2	1.76918	49.6	6.281	52.2039	10642	211213_Lumos_(LC1200)_nanoFlex_Ieva_EBOV_GP_Myc_His_TMT_PNA_(16_17)_2h_ETD_HCD(45%)_95%.raw	F17	0.180775	0.949972	1.33758		444425	80340.9	422191	594453			3.43	S348 (Hex1HexNAc1)
		TRUE	High	Sequest HT (A3)	Ambiguous	[K].imASEnsSAmVQVHSQGR.[K]	N-Term(TMT6plex); M2(Oxidation); N6(Deamidated); S7(Hex(1)HexNAc(1)); M10(Oxidation)	1	1	GP_Myc_His	GP_Myc_His	0	3	0.0182	0	1	1	853.73	2559.18	2559.18	-0.06	-5e-05	ETD (Electron Transfer Dissociation)	MS2	4.17207	72.8	71.838	51.4127	10466	211213_Lumos_(LC1200)_nanoFlex_Ieva_EBOV_GP_Myc_His_TMT_PNA_(16_17)_2h_ETD_HCD(45%)_95%.raw	F17	0.859096	0.585803	1.04478		65098.9	55926.2	38135.1	68014.3			3.29	S347 (Hex1HexNAc1)
		TRUE	High	Sequest HT (A22)	Unambiguous	[K].imASEnSsAmVQVHSQGR.[K]	N-Term(TMT6plex); M2(Oxidation); N6(Deamidated); S8(Hex(1)HexNAc(1)); M10(Oxidation)	1	1	GP_Myc_His	GP_Myc_His	0	3	0.0833	0	1	1	853.73	2559.18	2559.18	0.01	1e-05	HCD (High Energy Collision Dissociation)	MS2	43.0505	103.3	5.944	50.2289	10182	211213_Lumos_(LC1200)_nanoFlex_Ieva_EBOV_GP_Myc_His_TMT_PNA_(16_17)_2h_ETD_HCD(45%)_95%.raw	F17	0.50435	0.346863	0.852295		1.69565e+06	855203	588158	1.4452e+06			3.24
		TRUE	High	Sequest HT (A3)	Ambiguous	[K].imASEnSsAmVQVHSQGR.[K]	N-Term(TMT6plex); M2(Oxidation); N6(Deamidated); S8(Hex(1)HexNAc(1)); M10(Oxidation)	1	1	GP_Myc_His	GP_Myc_His	0	3	0.0422	0	1	1	853.73	2559.18	2559.18	0.01	1e-05	ETD (Electron Transfer Dissociation)	MS2	43.0505	103.3	6.918	50.2182	10180	211213_Lumos_(LC1200)_nanoFlex_Ieva_EBOV_GP_Myc_His_TMT_PNA_(16_17)_2h_ETD_HCD(45%)_95%.raw	F17	0.50435	0.346863	0.852295		1.69565e+06	855203	588158	1.4452e+06			3.08	S348 (Hex1HexNAc1)
		TRUE	High	Sequest HT (A3)	Ambiguous	[K].imASEnSsAmVQVHSQGR.[K]	N-Term(TMT6plex); M2(Oxidation); N6(Deamidated); S8(Hex(1)HexNAc(1)); M10(Oxidation)	1	1	GP_Myc_His	GP_Myc_His	0	3	0.0399	0	1	1	853.729	2559.17	2559.18	-0.92	-0.00078	ETD (Electron Transfer Dissociation)	MS2	11.8393	74.3	10.898	50.6193	10280	211213_Lumos_(LC1200)_nanoFlex_Ieva_EBOV_GP_Myc_His_TMT_PNA_(16_17)_2h_ETD_HCD(45%)_95%.raw	F17	0.333536	0.835669	1.01786		541739	180690	452714	551414			3.01	S348 (Hex1HexNAc1)
	TRUE	High	[K].IMASENSSAMVQVHSQGR.[K]	1xDeamidated [N6]; 2xOxidation [M2; M10]; 1xHex(2)HexNAc(2) [S]; 1xTMT6plex [N-Term]; 1xHex(1)HexNAc(1) [S]	GP_Myc_His 1xHex(2)HexNAc(2) [S]; 1xHex(1)HexNAc(1) [S]	TRUE	1	1	4	GP_Myc_His	GP_Myc_His [341-358]	0	3289.44	0	0.041	0.105	0.068		254182	10364.8	26589.5	17280.8			Not Found	High	High	High	High	Not Found	High				2.73
		Checked	Confidence	Identifying Node	PSM Ambiguity	Annotated Sequence	Modifications	# Protein Groups	# Proteins	Master Protein Accessions	Protein Accessions	# Missed Cleavages	Charge	DeltaScore	DeltaCn	Rank	Search Engine Rank	m/z [Da]	MH+ [Da]	Theo. MH+ [Da]	DeltaM [ppm]	Deltam/z [Da]	Activation Type	MS Order	Isolation Interference [%]	Average Reporter S/N	Ion Inject Time [ms]	RT [min]	First Scan	Spectrum File	File ID	128/127	129/127	130/127	Abundance: 126	Abundance: 127	Abundance: 128	Abundance: 129	Abundance: 130	Abundance: 131	Quan Info	XCorr	Manual validation
		TRUE	High	Sequest HT (A22)	Ambiguous	[K].imASEnssAmVQVHSQGR.[K]	N-Term(TMT6plex); M2(Oxidation); N6(Deamidated); S7(Hex(2)HexNAc(2)); S8(Hex(1)HexNAc(1)); M10(Oxidation)	1	1	GP_Myc_His	GP_Myc_His	0	3	0.1172	0	1	1	1097.15	3289.44	3289.44	-0.34	-0.00037	HCD (High Energy Collision Dissociation)	MS2	79.5683	78.5	66.308	49.9178	10110	211213_Lumos_(LC1200)_nanoFlex_Ieva_EBOV_GP_Myc_His_TMT_PNA_(16_17)_2h_ETD_HCD(45%)_95%.raw	F17	0.0407771	0.104608	0.067986		254182	10364.8	26589.5	17280.8			2.73
		TRUE	High	Sequest HT (A3)	Ambiguous	[K].imASEnssAmVQVHSQGR.[K]	N-Term(TMT6plex); M2(Oxidation); N6(Deamidated); S7(Hex(2)HexNAc(2)); S8(Hex(1)HexNAc(1)); M10(Oxidation)	1	1	GP_Myc_His	GP_Myc_His	0	3	0.0115	0	1	1	1097.15	3289.44	3289.44	-0.34	-0.00037	ETD (Electron Transfer Dissociation)	MS2	79.5683	78.5	118	49.9062	10108	211213_Lumos_(LC1200)_nanoFlex_Ieva_EBOV_GP_Myc_His_TMT_PNA_(16_17)_2h_ETD_HCD(45%)_95%.raw	F17	0.0407771	0.104608	0.067986		254182	10364.8	26589.5	17280.8			2.6	S347 (Hex1HexNAc1/Hex2HexNAc2), S348 (Hex1HexNAc1/Hex2HexNAc2)
	TRUE	High	[K].IMASENSSAMVQVHSQGR.[K]	1xDeamidated [N6]; 1xOxidation [M]; 1xTMT6plex [N-Term]; 1xHex(1)HexNAc(1) [S]	GP_Myc_His 1xHex(1)HexNAc(1) [S]	TRUE	1	1	23	GP_Myc_His	GP_Myc_His [341-358]	0	2543.18	0	0.172	0.806	1.004		2.05954e+06	355125	1.65935e+06	2.06843e+06			Not Found	High	High	High	High	Not Found	High				5.18
		Checked	Confidence	Identifying Node	PSM Ambiguity	Annotated Sequence	Modifications	# Protein Groups	# Proteins	Master Protein Accessions	Protein Accessions	# Missed Cleavages	Charge	DeltaScore	DeltaCn	Rank	Search Engine Rank	m/z [Da]	MH+ [Da]	Theo. MH+ [Da]	DeltaM [ppm]	Deltam/z [Da]	Activation Type	MS Order	Isolation Interference [%]	Average Reporter S/N	Ion Inject Time [ms]	RT [min]	First Scan	Spectrum File	File ID	128/127	129/127	130/127	Abundance: 126	Abundance: 127	Abundance: 128	Abundance: 129	Abundance: 130	Abundance: 131	Quan Info	XCorr	Manual validation
		TRUE	High	Sequest HT (A3)	Ambiguous	[K].iMASEnSsAmVQVHSQGR.[K]	N-Term(TMT6plex); N6(Deamidated); S8(Hex(1)HexNAc(1)); M10(Oxidation)	1	1	GP_Myc_His	GP_Myc_His	0	3	0.0347	0	1	1	848.401	2543.19	2543.18	3.43	0.00291	ETD (Electron Transfer Dissociation)	MS2	13.1633	104.1	81.891	58.3502	12020	211213_Lumos_(LC1200)_nanoFlex_Ieva_EBOV_GP_Myc_His_TMT_PNA_(16_17)_2h_ETD_HCD(45%)_95%.raw	F17	0.220413	0.804982	1.09952		253802	55941.1	204306	279061			5.18	S348 (Hex1HexNAc1)
		TRUE	High	Sequest HT (A3)	Unambiguous	[K].iMASEnSsAmVQVHSQGR.[K]	N-Term(TMT6plex); N6(Deamidated); S8(Hex(1)HexNAc(1)); M10(Oxidation)	1	1	GP_Myc_His	GP_Myc_His	0	3	0.0597	0	1	1	848.398	2543.18	2543.18	0.05	4e-05	ETD (Electron Transfer Dissociation)	MS2	8.17522	67.9	33.499	58.7356	12106	211213_Lumos_(LC1200)_nanoFlex_Ieva_EBOV_GP_Myc_His_TMT_PNA_(16_17)_2h_ETD_HCD(45%)_95%.raw	F17	0.131843	0.871489	1.09544		418095	55122.9	364365	457998			4.69	S348 (Hex1HexNAc1)
		TRUE	High	Sequest HT (A22)	Unambiguous	[K].iMASEnSsAmVQVHSQGR.[K]	N-Term(TMT6plex); N6(Deamidated); S8(Hex(1)HexNAc(1)); M10(Oxidation)	1	1	GP_Myc_His	GP_Myc_His	0	3	0.0592	0	1	1	848.401	2543.19	2543.18	3.43	0.00291	HCD (High Energy Collision Dissociation)	MS2	13.1633	104.1	35.681	58.3677	12023	211213_Lumos_(LC1200)_nanoFlex_Ieva_EBOV_GP_Myc_His_TMT_PNA_(16_17)_2h_ETD_HCD(45%)_95%.raw	F17	0.220413	0.804982	1.09952		253802	55941.1	204306	279061			4.56
		TRUE	High	Sequest HT (A22)	Ambiguous	[K].iMASEnSsAmVQVHSQGR.[K]	N-Term(TMT6plex); N6(Deamidated); S8(Hex(1)HexNAc(1)); M10(Oxidation)	1	1	GP_Myc_His	GP_Myc_His	0	3	0.0498	0	1	1	848.398	2543.18	2543.18	-0.67	-0.00057	HCD (High Energy Collision Dissociation)	MS2	4.77655	52.8	35.773	56.9629	11700	211213_Lumos_(LC1200)_nanoFlex_Ieva_EBOV_GP_Myc_His_TMT_PNA_(16_17)_2h_ETD_HCD(45%)_95%.raw	F17	0.256742	0.863548	0.849464		129391	33220.2	111735	109913			4.42
		TRUE	High	Sequest HT (A22)	Unambiguous	[K].iMASEnSsAmVQVHSQGR.[K]	N-Term(TMT6plex); N6(Deamidated); S8(Hex(1)HexNAc(1)); M10(Oxidation)	1	1	GP_Myc_His	GP_Myc_His	0	3	0.0544	0	1	1	848.398	2543.18	2543.18	0.05	4e-05	HCD (High Energy Collision Dissociation)	MS2	8.17522	67.9	14.202	58.7461	12108	211213_Lumos_(LC1200)_nanoFlex_Ieva_EBOV_GP_Myc_His_TMT_PNA_(16_17)_2h_ETD_HCD(45%)_95%.raw	F17	0.131843	0.871489	1.09544		418095	55122.9	364365	457998			4.41
		TRUE	High	Sequest HT (A22)	Unambiguous	[K].iMASEnSsAmVQVHSQGR.[K]	N-Term(TMT6plex); N6(Deamidated); S8(Hex(1)HexNAc(1)); M10(Oxidation)	1	1	GP_Myc_His	GP_Myc_His	0	3	0.053	0	1	1	848.398	2543.18	2543.18	-0.09	-8e-05	HCD (High Energy Collision Dissociation)	MS2	56.2441	95.4	38.76	56.5389	11601	211213_Lumos_(LC1200)_nanoFlex_Ieva_EBOV_GP_Myc_His_TMT_PNA_(16_17)_2h_ETD_HCD(45%)_95%.raw	F17	0.349657	0.88327	0.849725		220111	76963.4	194418	187034			4.34
		TRUE	High	Sequest HT (A22)	Ambiguous	[K].imAsEnSSAMVQVHSQGR.[K]	N-Term(TMT6plex); M2(Oxidation); S4(Hex(1)HexNAc(1)); N6(Deamidated)	1	1	GP_Myc_His	GP_Myc_His	0	3	0.0186	0	1	1	848.398	2543.18	2543.18	-0.67	-0.00057	HCD (High Energy Collision Dissociation)	MS2	0	98.1	15.023	61.0618	12624	211213_Lumos_(LC1200)_nanoFlex_Ieva_EBOV_GP_Myc_His_TMT_PNA_(16_17)_2h_ETD_HCD(45%)_95%.raw	F17	0.126028	0.753868	1.059		597575	75311	450493	632833			4.3
		TRUE	High	Sequest HT (A3)	Ambiguous	[K].imASEnSsAMVQVHSQGR.[K]	N-Term(TMT6plex); M2(Oxidation); N6(Deamidated); S8(Hex(1)HexNAc(1))	1	1	GP_Myc_His	GP_Myc_His	0	3	0.0264	0	1	1	848.398	2543.18	2543.18	-0.17	-0.00014	ETD (Electron Transfer Dissociation)	MS2	4.03113	87.7	22.996	59.1107	12193	211213_Lumos_(LC1200)_nanoFlex_Ieva_EBOV_GP_Myc_His_TMT_PNA_(16_17)_2h_ETD_HCD(45%)_95%.raw	F17	0.103531	0.726715	0.845419		325717	33721.9	236704	275367			4.16	S348 (Hex1HexNAc1)
		TRUE	High	Sequest HT (A22)	Unambiguous	[K].imAsEnSSAMVQVHSQGR.[K]	N-Term(TMT6plex); M2(Oxidation); S4(Hex(1)HexNAc(1)); N6(Deamidated)	1	1	GP_Myc_His	GP_Myc_His	0	3	0.0549	0	1	1	848.398	2543.18	2543.18	-0.17	-0.00014	HCD (High Energy Collision Dissociation)	MS2	4.03113	87.7	26.485	59.1228	12195	211213_Lumos_(LC1200)_nanoFlex_Ieva_EBOV_GP_Myc_His_TMT_PNA_(16_17)_2h_ETD_HCD(45%)_95%.raw	F17	0.103531	0.726715	0.845419		325717	33721.9	236704	275367			4.01
		TRUE	High	Sequest HT (A22)	Ambiguous	[K].imASEnSsAMVQVHSQGR.[K]	N-Term(TMT6plex); M2(Oxidation); N6(Deamidated); S8(Hex(1)HexNAc(1))	1	1	GP_Myc_His	GP_Myc_His	0	3	0.0255	0	1	1	848.398	2543.18	2543.18	-0.09	-8e-05	HCD (High Energy Collision Dissociation)	MS2	1.44072	54	39.519	61.4479	12712	211213_Lumos_(LC1200)_nanoFlex_Ieva_EBOV_GP_Myc_His_TMT_PNA_(16_17)_2h_ETD_HCD(45%)_95%.raw	F17	0.216329	0.847489	1.09907		114847	24844.7	97331.3	126225			3.92
		TRUE	High	Sequest HT (A3)	Ambiguous	[K].imASEnSsAMVQVHSQGR.[K]	N-Term(TMT6plex); M2(Oxidation); N6(Deamidated); S8(Hex(1)HexNAc(1))	1	1	GP_Myc_His	GP_Myc_His	0	3	0.0337	0	1	1	848.398	2543.18	2543.18	-0.67	-0.00057	ETD (Electron Transfer Dissociation)	MS2	0	98.1	20.462	61.049	12622	211213_Lumos_(LC1200)_nanoFlex_Ieva_EBOV_GP_Myc_His_TMT_PNA_(16_17)_2h_ETD_HCD(45%)_95%.raw	F17	0.126028	0.753868	1.059		597575	75311	450493	632833			3.86	S348 (Hex1HexNAc1)
		TRUE	High	Sequest HT (A3)	Ambiguous	[K].iMASEnSsAmVQVHSQGR.[K]	N-Term(TMT6plex); N6(Deamidated); S8(Hex(1)HexNAc(1)); M10(Oxidation)	1	1	GP_Myc_His	GP_Myc_His	0	3	0.0345	0	1	1	848.398	2543.18	2543.18	-0.09	-8e-05	ETD (Electron Transfer Dissociation)	MS2	56.2441	95.4	40.386	56.523	11599	211213_Lumos_(LC1200)_nanoFlex_Ieva_EBOV_GP_Myc_His_TMT_PNA_(16_17)_2h_ETD_HCD(45%)_95%.raw	F17	0.349657	0.88327	0.849725		220111	76963.4	194418	187034			3.77	S348 (Hex1HexNAc1)
		TRUE	High	Sequest HT (A3)	Ambiguous	[K].iMASEnSsAmVQVHSQGR.[K]	N-Term(TMT6plex); N6(Deamidated); S8(Hex(1)HexNAc(1)); M10(Oxidation)	1	1	GP_Myc_His	GP_Myc_His	0	3	0.0269	0	1	1	848.398	2543.18	2543.18	-0.67	-0.00057	ETD (Electron Transfer Dissociation)	MS2	4.77655	52.8	46.502	56.9494	11698	211213_Lumos_(LC1200)_nanoFlex_Ieva_EBOV_GP_Myc_His_TMT_PNA_(16_17)_2h_ETD_HCD(45%)_95%.raw	F17	0.256742	0.863548	0.849464		129391	33220.2	111735	109913			3.34	S348 (Hex1HexNAc1)
		TRUE	High	Sequest HT (A3)	Unambiguous	[K].imASEnSsAMVQVHSQGR.[K]	N-Term(TMT6plex); M2(Oxidation); N6(Deamidated); S8(Hex(1)HexNAc(1))	1	1	GP_Myc_His	GP_Myc_His	0	3	0.0951	0	1	1	848.398	2543.18	2543.18	-0.09	-8e-05	ETD (Electron Transfer Dissociation)	MS2	1.44072	54	29.76	61.4353	12710	211213_Lumos_(LC1200)_nanoFlex_Ieva_EBOV_GP_Myc_His_TMT_PNA_(16_17)_2h_ETD_HCD(45%)_95%.raw	F17	0.216329	0.847489	1.09907		114847	24844.7	97331.3	126225			3.26	S348 (Hex1HexNAc1)
	TRUE	High	[K].IMASENSSAMVQVHSQGR.[K]	1xDeamidated [N6]; 1xTMT6plex [N-Term]; 1xHex(1)HexNAc(1) [S]	GP_Myc_His 1xHex(1)HexNAc(1) [S]	TRUE	1	1	4	GP_Myc_His	GP_Myc_His [341-358]	0	2527.19	0	0.106	0.857	1.129		235525	25042	201828	265911			Not Found	High	High	High	High	Not Found	High				4.61
		Checked	Confidence	Identifying Node	PSM Ambiguity	Annotated Sequence	Modifications	# Protein Groups	# Proteins	Master Protein Accessions	Protein Accessions	# Missed Cleavages	Charge	DeltaScore	DeltaCn	Rank	Search Engine Rank	m/z [Da]	MH+ [Da]	Theo. MH+ [Da]	DeltaM [ppm]	Deltam/z [Da]	Activation Type	MS Order	Isolation Interference [%]	Average Reporter S/N	Ion Inject Time [ms]	RT [min]	First Scan	Spectrum File	File ID	128/127	129/127	130/127	Abundance: 126	Abundance: 127	Abundance: 128	Abundance: 129	Abundance: 130	Abundance: 131	Quan Info	XCorr	Manual validation
		TRUE	High	Sequest HT (A22)	Ambiguous	[K].iMASEnSsAMVQVHSQGR.[K]	N-Term(TMT6plex); N6(Deamidated); S8(Hex(1)HexNAc(1))	1	1	GP_Myc_His	GP_Myc_His	0	3	0.039	0	1	1	843.066	2527.18	2527.19	-0.27	-0.00023	HCD (High Energy Collision Dissociation)	MS2	8.24271	68.5	25.99	68.1257	14153	211213_Lumos_(LC1200)_nanoFlex_Ieva_EBOV_GP_Myc_His_TMT_PNA_(16_17)_2h_ETD_HCD(45%)_95%.raw	F17	0.106324	0.856929	1.12902		235525	25042	201828	265911			4.61
		TRUE	High	Sequest HT (A3)	Ambiguous	[K].iMASEnSsAMVQVHSQGR.[K]	N-Term(TMT6plex); N6(Deamidated); S8(Hex(1)HexNAc(1))	1	1	GP_Myc_His	GP_Myc_His	0	3	0.0179	0	1	1	843.066	2527.18	2527.19	-0.27	-0.00023	ETD (Electron Transfer Dissociation)	MS2	8.24271	68.5	64.688	68.1097	14151	211213_Lumos_(LC1200)_nanoFlex_Ieva_EBOV_GP_Myc_His_TMT_PNA_(16_17)_2h_ETD_HCD(45%)_95%.raw	F17	0.106324	0.856929	1.12902		235525	25042	201828	265911			3.92	S348 (Hex1HexNAc1)
	TRUE	High	[K].IMASENSSAMVQVHSQGR.[K]	1xDeamidated [N6]; 1xOxidation [M2]; 1xHexNAc [S]; 1xTMT6plex [N-Term]	GP_Myc_His 1xHexNAc [S]	TRUE	1	1	3	GP_Myc_His	GP_Myc_His [341-358]	0	2381.13	0	0.387	0.823	0.927		61947.7	23958.5	51002.7	57438.3			Not Found	High	High	High	High	Not Found	High				4.34
		Checked	Confidence	Identifying Node	PSM Ambiguity	Annotated Sequence	Modifications	# Protein Groups	# Proteins	Master Protein Accessions	Protein Accessions	# Missed Cleavages	Charge	DeltaScore	DeltaCn	Rank	Search Engine Rank	m/z [Da]	MH+ [Da]	Theo. MH+ [Da]	DeltaM [ppm]	Deltam/z [Da]	Activation Type	MS Order	Isolation Interference [%]	Average Reporter S/N	Ion Inject Time [ms]	RT [min]	First Scan	Spectrum File	File ID	128/127	129/127	130/127	Abundance: 126	Abundance: 127	Abundance: 128	Abundance: 129	Abundance: 130	Abundance: 131	Quan Info	XCorr	Manual validation
		TRUE	High	Sequest HT (A22)	Ambiguous	[K].imASEnsSAMVQVHSQGR.[K]	N-Term(TMT6plex); M2(Oxidation); N6(Deamidated); S7(HexNAc)	1	1	GP_Myc_His	GP_Myc_His	0	3	0.0069	0	1	1	794.38	2381.13	2381.13	-0.52	-0.00042	HCD (High Energy Collision Dissociation)	MS2	20.6767	62.7	86	59.1911	12211	211213_Lumos_(LC1200)_nanoFlex_Ieva_EBOV_GP_Myc_His_TMT_PNA_(16_17)_2h_ETD_HCD(45%)_95%.raw	F17	0.386754	0.823319	0.927207		61947.7	23958.5	51002.7	57438.3			4.34
		TRUE	High	Sequest HT (A3)	Unambiguous	[K].imASEnSsAMVQVHSQGR.[K]	N-Term(TMT6plex); M2(Oxidation); N6(Deamidated); S8(HexNAc)	1	1	GP_Myc_His	GP_Myc_His	0	3	0.0943	0	1	1	794.38	2381.13	2381.13	-0.52	-0.00042	ETD (Electron Transfer Dissociation)	MS2	20.6767	62.7	70.876	59.1819	12209	211213_Lumos_(LC1200)_nanoFlex_Ieva_EBOV_GP_Myc_His_TMT_PNA_(16_17)_2h_ETD_HCD(45%)_95%.raw	F17	0.386754	0.823319	0.927207		61947.7	23958.5	51002.7	57438.3			4.24	S348 (HexNAc1)
	TRUE	High	[K].IMASENSSAMVQVHSQGR.[K]	1xDeamidated [N6]; 1xOxidation [M]; 1xHexNAc [S7(99.5)]; 1xTMT6plex [N-Term]; 1xHex(1)HexNAc(1) [S8(99.5)]; 1xHex(1)HexNAc(2) [S8(99.5)]	GP_Myc_His 1xHex(1)HexNAc(2) [S348(99.5)]; 1xHexNAc [S347(99.5)]; 1xHex(1)HexNAc(1) [S348(99.5)]	TRUE	1	1	19	GP_Myc_His	GP_Myc_His [341-358]	0	2746.26	0	0.389	0.987	1.604		948839	369355	936743	1.52224e+06	2734.82		Not Found	High	High	High	High	High	High				4.23
		Checked	Confidence	Identifying Node	PSM Ambiguity	Annotated Sequence	Modifications	# Protein Groups	# Proteins	Master Protein Accessions	Protein Accessions	# Missed Cleavages	Charge	DeltaScore	DeltaCn	Rank	Search Engine Rank	m/z [Da]	MH+ [Da]	Theo. MH+ [Da]	DeltaM [ppm]	Deltam/z [Da]	Activation Type	MS Order	Isolation Interference [%]	Average Reporter S/N	Ion Inject Time [ms]	RT [min]	First Scan	Spectrum File	File ID	128/127	129/127	130/127	Abundance: 126	Abundance: 127	Abundance: 128	Abundance: 129	Abundance: 130	Abundance: 131	Quan Info	XCorr	Manual validation
		TRUE	High	Sequest HT (A22)	Unambiguous	[K].iMASEnSsAmVQVHSQGR.[K]	N-Term(TMT6plex); N6(Deamidated); S8(Hex(1)HexNAc(2)); M10(Oxidation)	1	1	GP_Myc_His	GP_Myc_His	0	3	0.0567	0	1	1	916.092	2746.26	2746.26	0.44	0.0004	HCD (High Energy Collision Dissociation)	MS2	3.29023	73	22.487	57.2631	11766	211213_Lumos_(LC1200)_nanoFlex_Ieva_EBOV_GP_Myc_His_TMT_PNA_(16_17)_2h_ETD_HCD(45%)_95%.raw	F17	0.225391	0.908757	1.49614		238254	53700.4	216515	356461			4.23
		TRUE	High	Sequest HT (A3)	Unambiguous	[K].imASEnSsAMVQVHSQGR.[K]	N-Term(TMT6plex); M2(Oxidation); N6(Deamidated); S8(Hex(1)HexNAc(2))	1	1	GP_Myc_His	GP_Myc_His	0	4	0.0767	0	1	1	687.321	2746.26	2746.26	0.28	0.00019	ETD (Electron Transfer Dissociation)	MS2	21.6173	47.3	67.371	59.7532	12340	211213_Lumos_(LC1200)_nanoFlex_Ieva_EBOV_GP_Myc_His_TMT_PNA_(16_17)_2h_ETD_HCD(45%)_95%.raw	F17	0.469718	0.880949	1.27473		53159.4	24969.9	46830.7	67764			4.17	S348 (Hex1HexNAc2)
		TRUE	High	Sequest HT (A22)	Ambiguous	[K].imASEnsSAMVQVHSQGR.[K]	N-Term(TMT6plex); M2(Oxidation); N6(Deamidated); S7(Hex(1)HexNAc(2))	1	1	GP_Myc_His	GP_Myc_His	0	4	0.0048	0	1	1	687.321	2746.26	2746.26	0.28	0.00019	HCD (High Energy Collision Dissociation)	MS2	21.6173	47.3	66.526	59.7637	12342	211213_Lumos_(LC1200)_nanoFlex_Ieva_EBOV_GP_Myc_His_TMT_PNA_(16_17)_2h_ETD_HCD(45%)_95%.raw	F17	0.469718	0.880949	1.27473		53159.4	24969.9	46830.7	67764			4.14
		TRUE	High	Sequest HT (A22)	Unambiguous	[K].iMASEnSsAmVQVHSQGR.[K]	N-Term(TMT6plex); N6(Deamidated); S8(Hex(1)HexNAc(2)); M10(Oxidation)	1	1	GP_Myc_His	GP_Myc_His	0	3	0.0541	0	1	1	916.091	2746.26	2746.26	-0.1	-9e-05	HCD (High Energy Collision Dissociation)	MS2	1.99543	77.6	38.253	57.6534	11865	211213_Lumos_(LC1200)_nanoFlex_Ieva_EBOV_GP_Myc_His_TMT_PNA_(16_17)_2h_ETD_HCD(45%)_95%.raw	F17	0.2492	0.984581	1.52237		141355	35225.7	139176	215194	2734.82		3.88
		TRUE	High	Sequest HT (A3)	Ambiguous	[K].iMASEnSsAmVQVHSQGR.[K]	N-Term(TMT6plex); N6(Deamidated); S8(Hex(1)HexNAc(2)); M10(Oxidation)	1	1	GP_Myc_His	GP_Myc_His	0	3	0.0027	0	1	1	916.091	2746.26	2746.26	-0.1	-9e-05	ETD (Electron Transfer Dissociation)	MS2	1.99543	77.6	24.48	57.6412	11863	211213_Lumos_(LC1200)_nanoFlex_Ieva_EBOV_GP_Myc_His_TMT_PNA_(16_17)_2h_ETD_HCD(45%)_95%.raw	F17	0.2492	0.984581	1.52237		141355	35225.7	139176	215194	2734.82		3.76	S348 (Hex1HexNAc2)
		TRUE	High	Sequest HT (A22)	Ambiguous	[K].imAsEnSSAMVQVHSQGR.[K]	N-Term(TMT6plex); M2(Oxidation); S4(Hex(1)HexNAc(2)); N6(Deamidated)	1	1	GP_Myc_His	GP_Myc_His	0	3	0.0349	0	1	1	916.091	2746.26	2746.26	-0.5	-0.00045	HCD (High Energy Collision Dissociation)	MS2	38.5351	104.3	16.515	59.6112	12305	211213_Lumos_(LC1200)_nanoFlex_Ieva_EBOV_GP_Myc_His_TMT_PNA_(16_17)_2h_ETD_HCD(45%)_95%.raw	F17	0.31941	0.934467	1.51208		446719	142686	417444	675474			3.72
		TRUE	High	Sequest HT (A3)	Unambiguous	[K].iMASEnsSAmVQVHSQGR.[K]	N-Term(TMT6plex); N6(Deamidated); S7(Hex(1)HexNAc(2)); M10(Oxidation)	1	1	GP_Myc_His	GP_Myc_His	0	3	0.06	0	1	1	916.092	2746.26	2746.26	0.44	0.0004	ETD (Electron Transfer Dissociation)	MS2	3.29023	73	19.744	57.2495	11764	211213_Lumos_(LC1200)_nanoFlex_Ieva_EBOV_GP_Myc_His_TMT_PNA_(16_17)_2h_ETD_HCD(45%)_95%.raw	F17	0.225391	0.908757	1.49614		238254	53700.4	216515	356461			3.5	S347 (Hex1HexNAc2)
		TRUE	High	Sequest HT (A3)	Ambiguous	[K].imASEnSsAMVQVHSQGR.[K]	N-Term(TMT6plex); M2(Oxidation); N6(Deamidated); S8(Hex(1)HexNAc(2))	1	1	GP_Myc_His	GP_Myc_His	0	3	0.0102	0	1	1	916.091	2746.26	2746.26	-0.5	-0.00045	ETD (Electron Transfer Dissociation)	MS2	38.5351	104.3	16.988	59.5987	12303	211213_Lumos_(LC1200)_nanoFlex_Ieva_EBOV_GP_Myc_His_TMT_PNA_(16_17)_2h_ETD_HCD(45%)_95%.raw	F17	0.31941	0.934467	1.51208		446719	142686	417444	675474			2.94	S348 (Hex1HexNAc2)
	TRUE	High	[K].IMASENSSAMVQVHSQGR.[K]	1xDeamidated [N6]; 2xOxidation [M2; M10]; 2xHex(2)HexNAc(2) [S8(99.6); S15(100)]; 1xTMT6plex [N-Term]	GP_Myc_His 2xHex(2)HexNAc(2) [S348(99.6); S355(100)]	TRUE	1	1	6	GP_Myc_His	GP_Myc_His [341-358]	0	3654.57	0	0.075	0.58	0.369		148492	11064.2	86093.5	54844.1			Not Found	High	High	High	High	Not Found	High				4.31
		Checked	Confidence	Identifying Node	PSM Ambiguity	Annotated Sequence	Modifications	# Protein Groups	# Proteins	Master Protein Accessions	Protein Accessions	# Missed Cleavages	Charge	DeltaScore	DeltaCn	Rank	Search Engine Rank	m/z [Da]	MH+ [Da]	Theo. MH+ [Da]	DeltaM [ppm]	Deltam/z [Da]	Activation Type	MS Order	Isolation Interference [%]	Average Reporter S/N	Ion Inject Time [ms]	RT [min]	First Scan	Spectrum File	File ID	128/127	129/127	130/127	Abundance: 126	Abundance: 127	Abundance: 128	Abundance: 129	Abundance: 130	Abundance: 131	Quan Info	XCorr	Manual validation
		TRUE	High	Sequest HT (A3)	Unambiguous	[K].imASEnSsAmVQVHsQGR.[K]	N-Term(TMT6plex); M2(Oxidation); N6(Deamidated); S8(Hex(2)HexNAc(2)); M10(Oxidation); S15(Hex(2)HexNAc(2))	1	1	GP_Myc_His	GP_Myc_His	0	4	0.0719	0	1	1	914.399	3654.57	3654.57	0.18	0.00016	ETD (Electron Transfer Dissociation)	MS2	10.3776	35.8	51.127	47.8188	9646	211213_Lumos_(LC1200)_nanoFlex_Ieva_EBOV_GP_Myc_His_TMT_PNA_(16_17)_2h_ETD_HCD(45%)_95%.raw	F17	0.0842408	0.55978	0.38761		85366.3	7191.32	47786.3	33088.8			4.31	S348 (Hex2HexNAc2), T355 (Hex2HexNAc2)
		TRUE	High	Sequest HT (A22)	Unambiguous	[K].imASEnssAmVQVHSQGR.[K]	N-Term(TMT6plex); M2(Oxidation); N6(Deamidated); S7(Hex(2)HexNAc(2)); S8(Hex(2)HexNAc(2)); M10(Oxidation)	1	1	GP_Myc_His	GP_Myc_His	0	4	0.2079	0	1	1	914.399	3654.57	3654.57	0.18	0.00016	HCD (High Energy Collision Dissociation)	MS2	10.3776	35.8	55.379	47.8293	9648	211213_Lumos_(LC1200)_nanoFlex_Ieva_EBOV_GP_Myc_His_TMT_PNA_(16_17)_2h_ETD_HCD(45%)_95%.raw	F17	0.0842408	0.55978	0.38761		85366.3	7191.32	47786.3	33088.8			2.79
	TRUE	High	[K].IMASENSSAMVQVHSQ.[G]	1xDeamidated [N6]; 2xOxidation [M2; M10]; 1xTMT6plex [N-Term]; 1xHex(2)HexNAc(2) [S8(100)]	GP_Myc_His 1xHex(2)HexNAc(2) [S348(100)]	TRUE	1	1	4	GP_Myc_His	GP_Myc_His [341-356]	0	2711.18	0	0.435	1.064	0.817		245660	106869	261370	200628			Not Found	High	High	High	High	Not Found	High				3.75
		Checked	Confidence	Identifying Node	PSM Ambiguity	Annotated Sequence	Modifications	# Protein Groups	# Proteins	Master Protein Accessions	Protein Accessions	# Missed Cleavages	Charge	DeltaScore	DeltaCn	Rank	Search Engine Rank	m/z [Da]	MH+ [Da]	Theo. MH+ [Da]	DeltaM [ppm]	Deltam/z [Da]	Activation Type	MS Order	Isolation Interference [%]	Average Reporter S/N	Ion Inject Time [ms]	RT [min]	First Scan	Spectrum File	File ID	128/127	129/127	130/127	Abundance: 126	Abundance: 127	Abundance: 128	Abundance: 129	Abundance: 130	Abundance: 131	Quan Info	XCorr	Manual validation
		TRUE	High	Sequest HT (A21)	Ambiguous	[K].imASEnSsAmVQVHSQ.[G]	N-Term(TMT6plex); M2(Oxidation); N6(Deamidated); S8(Hex(2)HexNAc(2)); M10(Oxidation)	1	1	GP_Myc_His	GP_Myc_His	0	3	0.104	0	1	1	904.399	2711.18	2711.18	-0.41	-0.00037	ETD (Electron Transfer Dissociation)	MS2	29.5554	60.2	38.896	55.6817	11412	211213_Lumos_(LC1200)_nanoFlex_Ieva_EBOV_GP_Myc_His_TMT_PNA_(16_17)_2h_ETD_HCD(45%)_95%.raw	F17	0.461813	0.987566	0.834633		158970	73414.6	156994	132682			3.75	S348 (Hex2HexNAc2)
		TRUE	High	Sequest HT (A21)	Ambiguous	[K].imASEnSsAmVQVHSQ.[G]	N-Term(TMT6plex); M2(Oxidation); N6(Deamidated); S8(Hex(2)HexNAc(2)); M10(Oxidation)	1	1	GP_Myc_His	GP_Myc_His	0	3	0.1246	0	1	1	904.399	2711.18	2711.18	-0.54	-0.00049	ETD (Electron Transfer Dissociation)	MS2	22.5897	56.2	80.564	55.2681	11317	211213_Lumos_(LC1200)_nanoFlex_Ieva_EBOV_GP_Myc_His_TMT_PNA_(16_17)_2h_ETD_HCD(45%)_95%.raw	F17	0.385904	1.20402	0.783785		86690.2	33454	104376	67946.4			3.21	S348 (Hex2HexNAc2)
		TRUE	High	Sequest HT (A23)	Ambiguous	[K].imASEnSSAmVQVHsQ.[G]	N-Term(TMT6plex); M2(Oxidation); N6(Deamidated); M10(Oxidation); S15(Hex(2)HexNAc(2))	1	1	GP_Myc_His	GP_Myc_His	0	3	0.0559	0	1	1	904.399	2711.18	2711.18	-0.54	-0.00049	HCD (High Energy Collision Dissociation)	MS2	22.5897	56.2	50.492	55.2825	11319	211213_Lumos_(LC1200)_nanoFlex_Ieva_EBOV_GP_Myc_His_TMT_PNA_(16_17)_2h_ETD_HCD(45%)_95%.raw	F17	0.385904	1.20402	0.783785		86690.2	33454	104376	67946.4			2.86
	TRUE	High	[K].IMASENSSAMVQVHSQ.[G]	1xDeamidated [N6]; 1xOxidation [M2]; 1xHex(2)HexNAc(2) [S]; 1xTMT6plex [N-Term]	GP_Myc_His 1xHex(2)HexNAc(2) [S]	TRUE	1	1	2	GP_Myc_His	GP_Myc_His [341-356]	0	2695.19	0	0.371	0.878	0.876		105551	39180.4	92654	92464.9			Not Found	High	High	High	High	Not Found	High				3.16
		Checked	Confidence	Identifying Node	PSM Ambiguity	Annotated Sequence	Modifications	# Protein Groups	# Proteins	Master Protein Accessions	Protein Accessions	# Missed Cleavages	Charge	DeltaScore	DeltaCn	Rank	Search Engine Rank	m/z [Da]	MH+ [Da]	Theo. MH+ [Da]	DeltaM [ppm]	Deltam/z [Da]	Activation Type	MS Order	Isolation Interference [%]	Average Reporter S/N	Ion Inject Time [ms]	RT [min]	First Scan	Spectrum File	File ID	128/127	129/127	130/127	Abundance: 126	Abundance: 127	Abundance: 128	Abundance: 129	Abundance: 130	Abundance: 131	Quan Info	XCorr	Manual validation
		TRUE	High	Sequest HT (A23)	Ambiguous	[K].imASEnSSAMVQVHsQ.[G]	N-Term(TMT6plex); M2(Oxidation); N6(Deamidated); S15(Hex(2)HexNAc(2))	1	1	GP_Myc_His	GP_Myc_His	0	3	0.1772	0	1	1	899.068	2695.19	2695.19	-0.31	-0.00028	HCD (High Energy Collision Dissociation)	MS2	70.221	52.2	40.733	64.8074	13445	211213_Lumos_(LC1200)_nanoFlex_Ieva_EBOV_GP_Myc_His_TMT_PNA_(16_17)_2h_ETD_HCD(45%)_95%.raw	F17	0.371199	0.877813	0.876021		105551	39180.4	92654	92464.9			3.16
	TRUE	High	[K].IMASENSSAMVQVH.[S]	1xDeamidated [N6]; 2xOxidation [M2; M10]; 1xHex(2)HexNAc(2) [S8(100)]; 1xTMT6plex [N-Term]	GP_Myc_His 1xHex(2)HexNAc(2) [S348(100)]	TRUE	1	1	4	GP_Myc_His	GP_Myc_His [341-354]	0	2496.09	0	0.403	0.747	0.731		164225	66228	122635	120091			Not Found	High	High	High	High	Not Found	High				3.7
		Checked	Confidence	Identifying Node	PSM Ambiguity	Annotated Sequence	Modifications	# Protein Groups	# Proteins	Master Protein Accessions	Protein Accessions	# Missed Cleavages	Charge	DeltaScore	DeltaCn	Rank	Search Engine Rank	m/z [Da]	MH+ [Da]	Theo. MH+ [Da]	DeltaM [ppm]	Deltam/z [Da]	Activation Type	MS Order	Isolation Interference [%]	Average Reporter S/N	Ion Inject Time [ms]	RT [min]	First Scan	Spectrum File	File ID	128/127	129/127	130/127	Abundance: 126	Abundance: 127	Abundance: 128	Abundance: 129	Abundance: 130	Abundance: 131	Quan Info	XCorr	Manual validation
		TRUE	High	Sequest HT (A21)	Ambiguous	[K].imASEnSsAmVQVH.[S]	N-Term(TMT6plex); M2(Oxidation); N6(Deamidated); S8(Hex(2)HexNAc(2)); M10(Oxidation)	1	1	GP_Myc_His	GP_Myc_His	0	3	0.1108	0	1	1	832.703	2496.09	2496.09	-0.19	-0.00016	ETD (Electron Transfer Dissociation)	MS2	11.5761	47.4	51.826	56.3883	11569	211213_Lumos_(LC1200)_nanoFlex_Ieva_EBOV_GP_Myc_His_TMT_PNA_(16_17)_2h_ETD_HCD(45%)_95%.raw	F17	0.386173	0.609277	0.707847		99256.9	38330.3	60474.9	70258.7			3.7	S348 (Hex2HexNAc2)
		TRUE	High	Sequest HT (A23)	Ambiguous	[K].imASEnSsAmVQVH.[S]	N-Term(TMT6plex); M2(Oxidation); N6(Deamidated); S8(Hex(2)HexNAc(2)); M10(Oxidation)	1	1	GP_Myc_His	GP_Myc_His	0	3	0.1358	0	1	1	832.703	2496.09	2496.09	-0.19	-0.00016	HCD (High Energy Collision Dissociation)	MS2	10.6631	49.6	63.75	56.8161	11668	211213_Lumos_(LC1200)_nanoFlex_Ieva_EBOV_GP_Myc_His_TMT_PNA_(16_17)_2h_ETD_HCD(45%)_95%.raw	F17	0.429408	0.956791	0.767036		64967.7	27897.6	62160.4	49832.5			3.24
		TRUE	High	Sequest HT (A23)	Ambiguous	[K].imASEnSsAmVQVH.[S]	N-Term(TMT6plex); M2(Oxidation); N6(Deamidated); S8(Hex(2)HexNAc(2)); M10(Oxidation)	1	1	GP_Myc_His	GP_Myc_His	0	3	0.0921	0	1	1	832.703	2496.09	2496.09	-0.19	-0.00016	HCD (High Energy Collision Dissociation)	MS2	11.5761	47.4	45.989	56.401	11572	211213_Lumos_(LC1200)_nanoFlex_Ieva_EBOV_GP_Myc_His_TMT_PNA_(16_17)_2h_ETD_HCD(45%)_95%.raw	F17	0.386173	0.609277	0.707847		99256.9	38330.3	60474.9	70258.7			3.04
		TRUE	High	Sequest HT (A21)	Ambiguous	[K].imASEnSsAmVQVH.[S]	N-Term(TMT6plex); M2(Oxidation); N6(Deamidated); S8(Hex(2)HexNAc(2)); M10(Oxidation)	1	1	GP_Myc_His	GP_Myc_His	0	3	0.0981	0	1	1	832.703	2496.09	2496.09	-0.19	-0.00016	ETD (Electron Transfer Dissociation)	MS2	10.6631	49.6	46.072	56.8067	11666	211213_Lumos_(LC1200)_nanoFlex_Ieva_EBOV_GP_Myc_His_TMT_PNA_(16_17)_2h_ETD_HCD(45%)_95%.raw	F17	0.429408	0.956791	0.767036		64967.7	27897.6	62160.4	49832.5			2.65	S348 (Hex2HexNAc2)
	TRUE	High	[K].IMASENSSAMVQVH.[S]	1xDeamidated [N6]; 1xOxidation [M2]; 1xTMT6plex [N-Term]; 2xHex(1)HexNAc(1) [S7(100); S8(100)]; 1xHex(2)HexNAc(2) [S8(100)]	GP_Myc_His 1xHex(2)HexNAc(2) [S348(100)]; 2xHex(1)HexNAc(1) [S347(100); S348(100)]	TRUE	1	1	3	GP_Myc_His	GP_Myc_His [341-354]	0	2480.1	0	0.325	0.785	0.628		104662	34066.7	82209.7	65686.5			Not Found	High	High	High	High	Not Found	High				2.81
		Checked	Confidence	Identifying Node	PSM Ambiguity	Annotated Sequence	Modifications	# Protein Groups	# Proteins	Master Protein Accessions	Protein Accessions	# Missed Cleavages	Charge	DeltaScore	DeltaCn	Rank	Search Engine Rank	m/z [Da]	MH+ [Da]	Theo. MH+ [Da]	DeltaM [ppm]	Deltam/z [Da]	Activation Type	MS Order	Isolation Interference [%]	Average Reporter S/N	Ion Inject Time [ms]	RT [min]	First Scan	Spectrum File	File ID	128/127	129/127	130/127	Abundance: 126	Abundance: 127	Abundance: 128	Abundance: 129	Abundance: 130	Abundance: 131	Quan Info	XCorr	Manual validation
		TRUE	High	Sequest HT (A21)	Ambiguous	[K].imASEnSsAMVQVH.[S]	N-Term(TMT6plex); M2(Oxidation); N6(Deamidated); S8(Hex(2)HexNAc(2))	1	1	GP_Myc_His	GP_Myc_His	0	3	0.0498	0	1	1	827.371	2480.1	2480.1	0.22	0.00018	ETD (Electron Transfer Dissociation)	MS2	6.09035	46.2	64.373	66.2841	13759	211213_Lumos_(LC1200)_nanoFlex_Ieva_EBOV_GP_Myc_His_TMT_PNA_(16_17)_2h_ETD_HCD(45%)_95%.raw	F17	0.325493	0.785481	0.627608		104662	34066.7	82209.7	65686.5			2.81	S348 (Hex2HexNAc2)
		TRUE	High	Sequest HT (A23)	Ambiguous	[K].imASEnSsAMVQVH.[S]	N-Term(TMT6plex); M2(Oxidation); N6(Deamidated); S8(Hex(2)HexNAc(2))	1	1	GP_Myc_His	GP_Myc_His	0	3	0.0536	0	1	1	827.371	2480.1	2480.1	0.22	0.00018	HCD (High Energy Collision Dissociation)	MS2	6.09035	46.2	43.146	66.2985	13761	211213_Lumos_(LC1200)_nanoFlex_Ieva_EBOV_GP_Myc_His_TMT_PNA_(16_17)_2h_ETD_HCD(45%)_95%.raw	F17	0.325493	0.785481	0.627608		104662	34066.7	82209.7	65686.5			2.8
	TRUE	High	[K].IMASENSSAMVQ.[V]	1xDeamidated [N6]; 2xOxidation [M2; M10]; 1xTMT6plex [N-Term]; 1xHex(2)HexNAc(2) [S8(100)]; 2xHex(1)HexNAc(1) [S7(99.4); S8(99.4)]	GP_Myc_His 1xHex(2)HexNAc(2) [S348(100)]; 2xHex(1)HexNAc(1) [S347(99.4); S348(99.4)]	TRUE	1	1	6	GP_Myc_His	GP_Myc_His [341-352]	0	2259.97	0	0.44	1.057	0.783		164894	72487.4	174330	129095			Not Found	High	High	High	High	Not Found	High				3.46
		Checked	Confidence	Identifying Node	PSM Ambiguity	Annotated Sequence	Modifications	# Protein Groups	# Proteins	Master Protein Accessions	Protein Accessions	# Missed Cleavages	Charge	DeltaScore	DeltaCn	Rank	Search Engine Rank	m/z [Da]	MH+ [Da]	Theo. MH+ [Da]	DeltaM [ppm]	Deltam/z [Da]	Activation Type	MS Order	Isolation Interference [%]	Average Reporter S/N	Ion Inject Time [ms]	RT [min]	First Scan	Spectrum File	File ID	128/127	129/127	130/127	Abundance: 126	Abundance: 127	Abundance: 128	Abundance: 129	Abundance: 130	Abundance: 131	Quan Info	XCorr	Manual validation
		TRUE	High	Sequest HT (A21)	Ambiguous	[K].imASEnSsAmVQ.[V]	N-Term(TMT6plex); M2(Oxidation); N6(Deamidated); S8(Hex(2)HexNAc(2)); M10(Oxidation)	1	1	GP_Myc_His	GP_Myc_His	0	3	0.1994	0	1	1	753.994	2259.97	2259.97	-0.12	-9e-05	ETD (Electron Transfer Dissociation)	MS2	10.1017	43.2	55.59	55.7842	11434	211213_Lumos_(LC1200)_nanoFlex_Ieva_EBOV_GP_Myc_His_TMT_PNA_(16_17)_2h_ETD_HCD(45%)_95%.raw	F17	0.575257	1.02481	0.953152		83088.2	47797.1	85149.9	79195.7			3.46	S348 (Hex2HexNAc2)
		TRUE	High	Sequest HT (A23)	Ambiguous	[K].imASEnSsAmVQ.[V]	N-Term(TMT6plex); M2(Oxidation); N6(Deamidated); S8(Hex(2)HexNAc(2)); M10(Oxidation)	1	1	GP_Myc_His	GP_Myc_His	0	3	0.1702	0	1	1	753.994	2259.97	2259.97	-0.12	-9e-05	HCD (High Energy Collision Dissociation)	MS2	10.1017	43.2	38.866	55.7977	11436	211213_Lumos_(LC1200)_nanoFlex_Ieva_EBOV_GP_Myc_His_TMT_PNA_(16_17)_2h_ETD_HCD(45%)_95%.raw	F17	0.575257	1.02481	0.953152		83088.2	47797.1	85149.9	79195.7			2.82
	TRUE	High	[M].ASENSSAMVQVHSQGR.[K]	1xDeamidated [N4]; 1xOxidation [M8]; 1xHex(2)HexNAc(2) [S6(99.8)]; 1xTMT6plex [N-Term]	GP_Myc_His 1xHex(2)HexNAc(2) [S348(99.8)]	TRUE	1	1	2	GP_Myc_His	GP_Myc_His [343-358]	0	2664.19	0	0.246	0.875	0.79		62058.8	15287.4	54327.5	48999.3			Not Found	High	High	High	High	Not Found	High				2.35
		Checked	Confidence	Identifying Node	PSM Ambiguity	Annotated Sequence	Modifications	# Protein Groups	# Proteins	Master Protein Accessions	Protein Accessions	# Missed Cleavages	Charge	DeltaScore	DeltaCn	Rank	Search Engine Rank	m/z [Da]	MH+ [Da]	Theo. MH+ [Da]	DeltaM [ppm]	Deltam/z [Da]	Activation Type	MS Order	Isolation Interference [%]	Average Reporter S/N	Ion Inject Time [ms]	RT [min]	First Scan	Spectrum File	File ID	128/127	129/127	130/127	Abundance: 126	Abundance: 127	Abundance: 128	Abundance: 129	Abundance: 130	Abundance: 131	Quan Info	XCorr	Manual validation
		TRUE	High	Sequest HT (A23)	Ambiguous	[M].aSEnSsAmVQVHSQGR.[K]	N-Term(TMT6plex); N4(Deamidated); S6(Hex(2)HexNAc(2)); M8(Oxidation)	1	1	GP_Myc_His	GP_Myc_His	0	3	0.0723	0	1	1	888.734	2664.19	2664.19	0.11	0.0001	HCD (High Energy Collision Dissociation)	MS2	26.8601	59.2	86	40.0851	8063	211213_Lumos_(LC1200)_nanoFlex_Ieva_EBOV_GP_Myc_His_TMT_PNA_(16_17)_2h_ETD_HCD(45%)_95%.raw	F17	0.246338	0.87542	0.789562		62058.8	15287.4	54327.5	48999.3			2.35
	TRUE	High	[N].SSAMVQVHSQGR.[K]	1xOxidation [M4]; 1xTMT6plex [N-Term]; 1xHex(2)HexNAc(2) [S2(100)]; 2xHex(1)HexNAc(1) [S1(100); S2(100)]	GP_Myc_His 1xHex(2)HexNAc(2) [S348(100)]; 2xHex(1)HexNAc(1) [S347(100); S348(100)]	TRUE	1	1	7	GP_Myc_His	GP_Myc_His [347-358]	0	2262.05	0	0.102	0.783	0.81		104921	10674.1	82118.3	84992.3			Not Found	High	High	High	High	Not Found	High				4.13
		Checked	Confidence	Identifying Node	PSM Ambiguity	Annotated Sequence	Modifications	# Protein Groups	# Proteins	Master Protein Accessions	Protein Accessions	# Missed Cleavages	Charge	DeltaScore	DeltaCn	Rank	Search Engine Rank	m/z [Da]	MH+ [Da]	Theo. MH+ [Da]	DeltaM [ppm]	Deltam/z [Da]	Activation Type	MS Order	Isolation Interference [%]	Average Reporter S/N	Ion Inject Time [ms]	RT [min]	First Scan	Spectrum File	File ID	128/127	129/127	130/127	Abundance: 126	Abundance: 127	Abundance: 128	Abundance: 129	Abundance: 130	Abundance: 131	Quan Info	XCorr	Manual validation
		TRUE	High	Sequest HT (A21)	Ambiguous	[N].ssAmVQVHSQGR.[K]	N-Term(TMT6plex); S2(Hex(2)HexNAc(2)); M4(Oxidation)	1	1	GP_Myc_His	GP_Myc_His	0	3	0.0799	0	1	1	754.688	2262.05	2262.05	0.24	0.00018	ETD (Electron Transfer Dissociation)	MS2	2.8094	53.4	118	34.7993	7023	211213_Lumos_(LC1200)_nanoFlex_Ieva_EBOV_GP_Myc_His_TMT_PNA_(16_17)_2h_ETD_HCD(45%)_95%.raw	F17	0.110209	0.786609	0.84896		58897.2	6491.01	46329.1	50001.3			4.13	S348 (Hex2HexNAc2)
		TRUE	High	Sequest HT (A21)	Ambiguous	[N].ssAmVQVHSQGR.[K]	N-Term(TMT6plex); S2(Hex(2)HexNAc(2)); M4(Oxidation)	1	1	GP_Myc_His	GP_Myc_His	0	3	0.0229	0	1	1	754.689	2262.05	2262.05	1.05	0.00079	ETD (Electron Transfer Dissociation)	MS2	29.1578	39.7	118	34.153	6897	211213_Lumos_(LC1200)_nanoFlex_Ieva_EBOV_GP_Myc_His_TMT_PNA_(16_17)_2h_ETD_HCD(45%)_95%.raw	F17	0.0908898	0.777628	0.760283		46023.5	4183.07	35789.2	34990.9			3.5	S348 (Hex2HexNAc2)
	TRUE	High	[N].SSAMVQVHSQGR.[K]	1xOxidation [M4]; 1xTMT6plex [N-Term]; 1xHex(1)HexNAc(1) [S2(100)]	GP_Myc_His 1xHex(1)HexNAc(1) [S348(100)]	TRUE	1	1	9	GP_Myc_His	GP_Myc_His [347-358]	0	1896.92	0	0.242	0.863	0.97		91539	22175.3	79033.5	88805.5			Not Found	High	High	High	High	Not Found	High				2.92
		Checked	Confidence	Identifying Node	PSM Ambiguity	Annotated Sequence	Modifications	# Protein Groups	# Proteins	Master Protein Accessions	Protein Accessions	# Missed Cleavages	Charge	DeltaScore	DeltaCn	Rank	Search Engine Rank	m/z [Da]	MH+ [Da]	Theo. MH+ [Da]	DeltaM [ppm]	Deltam/z [Da]	Activation Type	MS Order	Isolation Interference [%]	Average Reporter S/N	Ion Inject Time [ms]	RT [min]	First Scan	Spectrum File	File ID	128/127	129/127	130/127	Abundance: 126	Abundance: 127	Abundance: 128	Abundance: 129	Abundance: 130	Abundance: 131	Quan Info	XCorr	Manual validation
		TRUE	High	Sequest HT (A21)	Ambiguous	[N].ssAmVQVHSQGR.[K]	N-Term(TMT6plex); S2(Hex(1)HexNAc(1)); M4(Oxidation)	1	1	GP_Myc_His	GP_Myc_His	0	3	0.0308	0	1	1	632.977	1896.92	1896.92	0.16	0.0001	ETD (Electron Transfer Dissociation)	MS2	19.4239	43.3	118	34.9118	7045	211213_Lumos_(LC1200)_nanoFlex_Ieva_EBOV_GP_Myc_His_TMT_PNA_(16_17)_2h_ETD_HCD(45%)_95%.raw	F17	0.303089	0.865434	1.02923		41023.3	12433.7	35503	42222.4			2.92	S348 (Hex1HexNAc1)
		TRUE	High	Sequest HT (A21)	Ambiguous	[N].ssAmVQVHSQGR.[K]	N-Term(TMT6plex); S2(Hex(1)HexNAc(1)); M4(Oxidation)	1	1	GP_Myc_His	GP_Myc_His	0	3	0.04	0	1	1	632.977	1896.92	1896.92	-0.33	-0.00021	ETD (Electron Transfer Dissociation)	MS2	28.3673	46.6	118	35.4303	7149	211213_Lumos_(LC1200)_nanoFlex_Ieva_EBOV_GP_Myc_His_TMT_PNA_(16_17)_2h_ETD_HCD(45%)_95%.raw	F17	0.192843	0.861723	0.922151		50515.7	9741.58	43530.5	46583.1			2.75	S348 (Hex1HexNAc1)
	TRUE	High	[R].KAAVSHLTTLATISTSPQPPTTK.[T]	2xTMT6plex [K1; K23]; 1xTMT6plex [N-Term]; 1xHex(1)HexNAc(1) [S/T]	GP_Myc_His 1xHex(1)HexNAc(1) [S/T]	TRUE	1	1	4	GP_Myc_His	GP_Myc_His [359-381]	1	3402.92	0	0.529	2.417	0.547		29531.7	15621.2	71380.1	16143.8			Not Found	High	High	High	High	Not Found	High				5.99
		Checked	Confidence	Identifying Node	PSM Ambiguity	Annotated Sequence	Modifications	# Protein Groups	# Proteins	Master Protein Accessions	Protein Accessions	# Missed Cleavages	Charge	DeltaScore	DeltaCn	Rank	Search Engine Rank	m/z [Da]	MH+ [Da]	Theo. MH+ [Da]	DeltaM [ppm]	Deltam/z [Da]	Activation Type	MS Order	Isolation Interference [%]	Average Reporter S/N	Ion Inject Time [ms]	RT [min]	First Scan	Spectrum File	File ID	128/127	129/127	130/127	Abundance: 126	Abundance: 127	Abundance: 128	Abundance: 129	Abundance: 130	Abundance: 131	Quan Info	XCorr	Manual validation
		TRUE	High	Sequest HT (A22)	Ambiguous	[R].kAAVSHLTTLAtISTSPQPPTTk.[T]	N-Term(TMT6plex); K1(TMT6plex); T12(Hex(1)HexNAc(1)); K23(TMT6plex)	1	1	GP_Myc_His	GP_Myc_His	1	4	0.0083	0	1	1	851.485	3402.92	3402.92	-0.44	-0.00038	HCD (High Energy Collision Dissociation)	MS2	37.9646	37.7	75.109	84.3814	17579	211213_Lumos_(LC1200)_nanoFlex_Ieva_EBOV_GP_Myc_His_TMT_PNA_(16_17)_2h_ETD_HCD(45%)_95%.raw	F17	0.528963	2.41707	0.54666		29531.7	15621.2	71380.1	16143.8			5.99
		TRUE	High	Sequest HT (A3)	Unambiguous	[R].kAAVSHLTTLATISTsPQPPTTk.[T]	N-Term(TMT6plex); K1(TMT6plex); S16(Hex(1)HexNAc(1)); K23(TMT6plex)	1	1	GP_Myc_His	GP_Myc_His	1	4	0.0662	0	1	1	851.485	3402.92	3402.92	-0.44	-0.00038	ETD (Electron Transfer Dissociation)	MS2	37.9646	37.7	101.041	84.3684	17577	211213_Lumos_(LC1200)_nanoFlex_Ieva_EBOV_GP_Myc_His_TMT_PNA_(16_17)_2h_ETD_HCD(45%)_95%.raw	F17	0.528963	2.41707	0.54666		29531.7	15621.2	71380.1	16143.8			3.17	Reject
	TRUE	High	[R].KAAVSHLTTLATISTSPQPPTTK.[T]	HexNAc [T]; 2xTMT6plex [K1; K23]; 1xTMT6plex [N-Term]; 1xHex(1)HexNAc(1) [S]; 1xHex(1)HexNAc(2) [S/T]	GP_Myc_His 6xHexNAc []; 1xHex(1)HexNAc(1) [S]; 1xHex(1)HexNAc(2) [S/T]	TRUE	1	1	5	GP_Myc_His	GP_Myc_His [359-381]	1	4621.39	0	0.596	1.572	0.508		46151.9	27515.9	72572.1	23456.5			Not Found	High	High	High	High	Not Found	High				4.05
		Checked	Confidence	Identifying Node	PSM Ambiguity	Annotated Sequence	Modifications	# Protein Groups	# Proteins	Master Protein Accessions	Protein Accessions	# Missed Cleavages	Charge	DeltaScore	DeltaCn	Rank	Search Engine Rank	m/z [Da]	MH+ [Da]	Theo. MH+ [Da]	DeltaM [ppm]	Deltam/z [Da]	Activation Type	MS Order	Isolation Interference [%]	Average Reporter S/N	Ion Inject Time [ms]	RT [min]	First Scan	Spectrum File	File ID	128/127	129/127	130/127	Abundance: 126	Abundance: 127	Abundance: 128	Abundance: 129	Abundance: 130	Abundance: 131	Quan Info	XCorr	Manual validation
		TRUE	High	Sequest HT (A22)	Ambiguous	[R].kAAVSHLttLAtIstsPQPPTTk.[T]	N-Term(TMT6plex); K1(TMT6plex); T8(HexNAc); T9(HexNAc); T12(HexNAc); S14(Hex(1)HexNAc(2)); T15(HexNAc); S16(HexNAc); K23(TMT6plex)	1	1	GP_Myc_His	GP_Myc_His	1	4	0.2198	0	1	1	1156.1	4621.4	4621.39	0.38	0.00044	HCD (High Energy Collision Dissociation)	MS2	4.66998	33.4	51.888	65.9055	13680	211213_Lumos_(LC1200)_nanoFlex_Ieva_EBOV_GP_Myc_His_TMT_PNA_(16_17)_2h_ETD_HCD(45%)_95%.raw	F17	0.596204	1.57246	0.508246		46151.9	27515.9	72572.1	23456.5			4.05
		TRUE	High	Sequest HT (A3)	Ambiguous	[R].kAAVSHLttLAtIStsPQPPttk.[T]	N-Term(TMT6plex); K1(TMT6plex); T8(HexNAc); T9(HexNAc); T12(HexNAc); T15(HexNAc); S16(Hex(1)HexNAc(1)); T21(HexNAc); T22(HexNAc); K23(TMT6plex)	1	1	GP_Myc_His	GP_Myc_His	1	4	0.0258	0	1	1	1156.1	4621.4	4621.39	0.38	0.00044	ETD (Electron Transfer Dissociation)	MS2	4.66998	33.4	37.371	65.8929	13678	211213_Lumos_(LC1200)_nanoFlex_Ieva_EBOV_GP_Myc_His_TMT_PNA_(16_17)_2h_ETD_HCD(45%)_95%.raw	F17	0.596204	1.57246	0.508246		46151.9	27515.9	72572.1	23456.5			3.1	T366 (HexNAc), T367 (HexNAc), 370-373 (2x HexNAc), S374 (Hex1HexNAc1), T379 (HexNAc), T380 (HexNAc)
	TRUE	High	[K].AAVSHLTTLATISTSPQPPTTK.[T]	HexNAc [T]; 1xTMT6plex [K22]; 1xTMT6plex [N-Term]; 1xHex(1)HexNAc(1) [T/S]; 1xHex(1)HexNAc(2) [S/T]	GP_Myc_His 5xHexNAc []; 1xHex(1)HexNAc(1) [S/T]; 1xHex(1)HexNAc(2) [T/S]	TRUE	1	1	11	GP_Myc_His	GP_Myc_His [360-381]	0	4061.06	0	0.646	0.828	1.362		55866.8	36082.9	46262	76114.8			Not Found	High	High	High	High	Not Found	High				3.35
		Checked	Confidence	Identifying Node	PSM Ambiguity	Annotated Sequence	Modifications	# Protein Groups	# Proteins	Master Protein Accessions	Protein Accessions	# Missed Cleavages	Charge	DeltaScore	DeltaCn	Rank	Search Engine Rank	m/z [Da]	MH+ [Da]	Theo. MH+ [Da]	DeltaM [ppm]	Deltam/z [Da]	Activation Type	MS Order	Isolation Interference [%]	Average Reporter S/N	Ion Inject Time [ms]	RT [min]	First Scan	Spectrum File	File ID	128/127	129/127	130/127	Abundance: 126	Abundance: 127	Abundance: 128	Abundance: 129	Abundance: 130	Abundance: 131	Quan Info	XCorr	Manual validation
		TRUE	High	Sequest HT (A22)	Ambiguous	[K].aAVSHLttLAtIstSPQPPTTk.[T]	N-Term(TMT6plex); T7(HexNAc); T8(HexNAc); T11(HexNAc); S13(Hex(1)HexNAc(2)); T14(HexNAc); K22(TMT6plex)	1	1	GP_Myc_His	GP_Myc_His	0	4	0.0269	0	1	1	1016.02	4061.06	4061.06	-0.38	-0.00039	HCD (High Energy Collision Dissociation)	MS2	8.4778	45.7	55.516	68.4969	14234	211213_Lumos_(LC1200)_nanoFlex_Ieva_EBOV_GP_Myc_His_TMT_PNA_(16_17)_2h_ETD_HCD(45%)_95%.raw	F17	0.645875	0.828077	1.36243		55866.8	36082.9	46262	76114.8			3.35
		TRUE	High	Sequest HT (A3)	Ambiguous	[K].aAVSHLttLAtIStsPQPPtTk.[T]	N-Term(TMT6plex); T7(HexNAc); T8(HexNAc); T11(HexNAc); T14(HexNAc); S15(Hex(1)HexNAc(1)); T20(HexNAc); K22(TMT6plex)	1	1	GP_Myc_His	GP_Myc_His	0	4	0.0196	0	1	1	1016.02	4061.06	4061.06	-0.38	-0.00039	ETD (Electron Transfer Dissociation)	MS2	8.4778	45.7	64.419	68.4835	14232	211213_Lumos_(LC1200)_nanoFlex_Ieva_EBOV_GP_Myc_His_TMT_PNA_(16_17)_2h_ETD_HCD(45%)_95%.raw	F17	0.645875	0.828077	1.36243		55866.8	36082.9	46262	76114.8			3.06	T366 (HexNAc), T367 (HexNAc), 370-373 (2x HexNAc), S374 (Hex1HexNAc1), T379 (HexNAc)
	TRUE	High	[K].AAVSHLTTLATISTSPQPPTTK.[T]	HexNAc [T]; 1xHex(1)HexNAc(2) [S/T]; 1xTMT6plex [K22]; 1xTMT6plex [N-Term]; 1xHex(1)HexNAc(1) [S]	GP_Myc_His 6xHexNAc []; 1xHex(1)HexNAc(1) [S]; 1xHex(1)HexNAc(2) [S/T]	TRUE	1	1	4	GP_Myc_His	GP_Myc_His [360-381]	0	4264.14	0	0.604	1.486	0.515		72873.6	44030.5	108308	37510.3			Not Found	High	High	High	High	Not Found	High				3.44
		Checked	Confidence	Identifying Node	PSM Ambiguity	Annotated Sequence	Modifications	# Protein Groups	# Proteins	Master Protein Accessions	Protein Accessions	# Missed Cleavages	Charge	DeltaScore	DeltaCn	Rank	Search Engine Rank	m/z [Da]	MH+ [Da]	Theo. MH+ [Da]	DeltaM [ppm]	Deltam/z [Da]	Activation Type	MS Order	Isolation Interference [%]	Average Reporter S/N	Ion Inject Time [ms]	RT [min]	First Scan	Spectrum File	File ID	128/127	129/127	130/127	Abundance: 126	Abundance: 127	Abundance: 128	Abundance: 129	Abundance: 130	Abundance: 131	Quan Info	XCorr	Manual validation
		TRUE	High	Sequest HT (A3)	Ambiguous	[K].aAVSHLttLAtIStsPQPPttk.[T]	N-Term(TMT6plex); T7(HexNAc); T8(HexNAc); T11(HexNAc); T14(HexNAc); S15(Hex(1)HexNAc(1)); T20(HexNAc); T21(HexNAc); K22(TMT6plex)	1	1	GP_Myc_His	GP_Myc_His	0	4	0.0436	0	1	1	1066.79	4264.14	4264.14	-0.37	-0.0004	ETD (Electron Transfer Dissociation)	MS2	0	30	50.756	66.7468	13862	211213_Lumos_(LC1200)_nanoFlex_Ieva_EBOV_GP_Myc_His_TMT_PNA_(16_17)_2h_ETD_HCD(45%)_95%.raw	F17	0.604204	1.48624	0.514731		72873.6	44030.5	108308	37510.3			3.44	T366 (HexNAc), T367 (HexNAc), 370-373 (2x HexNAc), S374 (Hex1HexNAc1), T379 (HexNAc), T380 (HexNAc)
		TRUE	High	Sequest HT (A22)	Ambiguous	[K].aAVSHLttLAtIstsPQPPTTk.[T]	N-Term(TMT6plex); T7(HexNAc); T8(HexNAc); T11(HexNAc); S13(Hex(1)HexNAc(2)); T14(HexNAc); S15(HexNAc); K22(TMT6plex)	1	1	GP_Myc_His	GP_Myc_His	0	4	0.2736	0	1	1	1066.79	4264.14	4264.14	-0.37	-0.0004	HCD (High Energy Collision Dissociation)	MS2	0	30	30.548	66.7565	13863	211213_Lumos_(LC1200)_nanoFlex_Ieva_EBOV_GP_Myc_His_TMT_PNA_(16_17)_2h_ETD_HCD(45%)_95%.raw	F17	0.604204	1.48624	0.514731		72873.6	44030.5	108308	37510.3			3.18
	TRUE	High	[K].AAVSHLTTLATISTSPQPPTTK.[T]	1xTMT6plex [K22]; 1xTMT6plex [N-Term]; 1xHex(1)HexNAc(1) [S/T]	GP_Myc_His 1xHex(1)HexNAc(1) [S/T]	TRUE	1	1	10	GP_Myc_His	GP_Myc_His [360-381]	0	3045.66	0	0.531	3.06	0.628		71488.2	37984.5	218730	44929.1			Not Found	High	High	High	High	Not Found	High				6.35
		Checked	Confidence	Identifying Node	PSM Ambiguity	Annotated Sequence	Modifications	# Protein Groups	# Proteins	Master Protein Accessions	Protein Accessions	# Missed Cleavages	Charge	DeltaScore	DeltaCn	Rank	Search Engine Rank	m/z [Da]	MH+ [Da]	Theo. MH+ [Da]	DeltaM [ppm]	Deltam/z [Da]	Activation Type	MS Order	Isolation Interference [%]	Average Reporter S/N	Ion Inject Time [ms]	RT [min]	First Scan	Spectrum File	File ID	128/127	129/127	130/127	Abundance: 126	Abundance: 127	Abundance: 128	Abundance: 129	Abundance: 130	Abundance: 131	Quan Info	XCorr	Manual validation
		TRUE	High	Sequest HT (A22)	Ambiguous	[K].aAVSHLTTLATIsTSPQPPTTk.[T]	N-Term(TMT6plex); S13(Hex(1)HexNAc(1)); K22(TMT6plex)	1	1	GP_Myc_His	GP_Myc_His	0	4	0.0047	0	1	1	762.171	3045.66	3045.66	0.33	0.00025	HCD (High Energy Collision Dissociation)	MS2	3.42465	42.9	68.305	86.9256	18113	211213_Lumos_(LC1200)_nanoFlex_Ieva_EBOV_GP_Myc_His_TMT_PNA_(16_17)_2h_ETD_HCD(45%)_95%.raw	F17	0.57917	2.93644	0.663501		32380.8	18754	95084.4	21484.7			6.35
		TRUE	High	Sequest HT (A22)	Ambiguous	[K].aAVSHLTTLAtISTSPQPPTTk.[T]	N-Term(TMT6plex); T11(Hex(1)HexNAc(1)); K22(TMT6plex)	1	1	GP_Myc_His	GP_Myc_His	0	3	0.0131	0	1	1	1015.89	3045.66	3045.66	-0.64	-0.00065	HCD (High Energy Collision Dissociation)	MS2	9.72834	65.1	86	86.9599	18120	211213_Lumos_(LC1200)_nanoFlex_Ieva_EBOV_GP_Myc_His_TMT_PNA_(16_17)_2h_ETD_HCD(45%)_95%.raw	F17	0.491737	3.16171	0.59949		39107.4	19230.6	123646	23444.5			6.1
		TRUE	High	Sequest HT (A3)	Unambiguous	[K].aAVSHLTTLATISTsPQPPTTk.[T]	N-Term(TMT6plex); S15(Hex(1)HexNAc(1)); K22(TMT6plex)	1	1	GP_Myc_His	GP_Myc_His	0	4	0.0861	0	1	1	762.171	3045.66	3045.66	0.33	0.00025	ETD (Electron Transfer Dissociation)	MS2	3.42465	42.9	118	86.9086	18111	211213_Lumos_(LC1200)_nanoFlex_Ieva_EBOV_GP_Myc_His_TMT_PNA_(16_17)_2h_ETD_HCD(45%)_95%.raw	F17	0.57917	2.93644	0.663501		32380.8	18754	95084.4	21484.7			5.46	S374 (Hex1HexNAc1)
		TRUE	High	Sequest HT (A3)	Ambiguous	[K].aAVSHLTTLATISTsPQPPTTk.[T]	N-Term(TMT6plex); S15(Hex(1)HexNAc(1)); K22(TMT6plex)	1	1	GP_Myc_His	GP_Myc_His	0	3	0.0456	0	1	1	1015.89	3045.66	3045.66	-0.64	-0.00065	ETD (Electron Transfer Dissociation)	MS2	9.72834	65.1	118	86.9492	18119	211213_Lumos_(LC1200)_nanoFlex_Ieva_EBOV_GP_Myc_His_TMT_PNA_(16_17)_2h_ETD_HCD(45%)_95%.raw	F17	0.491737	3.16171	0.59949		39107.4	19230.6	123646	23444.5			3.73	S374 (Hex1HexNAc1)
	TRUE	High	[K].TGPDNSTHNTPVYK.[L]	1xDeamidated [N5]; 1xTMT6plex [K14]; 1xTMT6plex [N-Term]; 2xHex(1)HexNAc(1) [T10(100); T/S]; 1xHex(2)HexNAc(2) [T/S]	GP_Myc_His 2xHex(1)HexNAc(1) [T391(100); T/S]; 1xHex(2)HexNAc(2) [T/S]	TRUE	1	1	8	GP_Myc_His	GP_Myc_His [382-395]	0	2720.29	0	1.668	0.826	1.727		507814	846892	419611	877097			Not Found	High	High	High	High	Not Found	High				3.74
		Checked	Confidence	Identifying Node	PSM Ambiguity	Annotated Sequence	Modifications	# Protein Groups	# Proteins	Master Protein Accessions	Protein Accessions	# Missed Cleavages	Charge	DeltaScore	DeltaCn	Rank	Search Engine Rank	m/z [Da]	MH+ [Da]	Theo. MH+ [Da]	DeltaM [ppm]	Deltam/z [Da]	Activation Type	MS Order	Isolation Interference [%]	Average Reporter S/N	Ion Inject Time [ms]	RT [min]	First Scan	Spectrum File	File ID	128/127	129/127	130/127	Abundance: 126	Abundance: 127	Abundance: 128	Abundance: 129	Abundance: 130	Abundance: 131	Quan Info	XCorr	Manual validation
		TRUE	High	Sequest HT (A22)	Unambiguous	[K].tGPDnSTHNtPVYk.[L]	N-Term(TMT6plex); N5(Deamidated); T10(Hex(2)HexNAc(2)); K14(TMT6plex)	1	1	GP_Myc_His	GP_Myc_His	0	3	0.2834	0	1	1	907.435	2720.29	2720.29	-0.25	-0.00023	HCD (High Energy Collision Dissociation)	MS2	12.0563	211.5	42.377	51.2206	10420	211213_Lumos_(LC1200)_nanoFlex_Ieva_EBOV_GP_Myc_His_TMT_PNA_(16_17)_2h_ETD_HCD(45%)_95%.raw	F17	3.29803	1.25657	2.56137		166275	548380	208936	425893			3.74
		TRUE	High	Sequest HT (A22)	Unambiguous	[K].tGPDnSTHNtPVYk.[L]	N-Term(TMT6plex); N5(Deamidated); T10(Hex(2)HexNAc(2)); K14(TMT6plex)	1	1	GP_Myc_His	GP_Myc_His	0	3	0.2291	0	1	1	907.436	2720.29	2720.29	-0.11	-0.0001	HCD (High Energy Collision Dissociation)	MS2	6.4916	155.4	59.225	50.0005	10128	211213_Lumos_(LC1200)_nanoFlex_Ieva_EBOV_GP_Myc_His_TMT_PNA_(16_17)_2h_ETD_HCD(45%)_95%.raw	F17	0.825336	0.523586	1.29773		192999	159289	101052	250460			3.58
		TRUE	High	Sequest HT (A22)	Unambiguous	[K].tGPDnSTHNtPVYk.[L]	N-Term(TMT6plex); N5(Deamidated); T10(Hex(2)HexNAc(2)); K14(TMT6plex)	1	1	GP_Myc_His	GP_Myc_His	0	4	0.2967	0	1	1	680.828	2720.29	2720.29	-0.16	-0.00011	HCD (High Energy Collision Dissociation)	MS2	52.4669	67.7	29.912	50.0278	10134	211213_Lumos_(LC1200)_nanoFlex_Ieva_EBOV_GP_Myc_His_TMT_PNA_(16_17)_2h_ETD_HCD(45%)_95%.raw	F17	0.937277	0.738002	1.35145		148540	139223	109623	200744			3.37
		TRUE	High	Sequest HT (A3)	Ambiguous	[K].tGPDnStHNTPVYk.[L]	N-Term(TMT6plex); N5(Deamidated); T7(Hex(2)HexNAc(2)); K14(TMT6plex)	1	1	GP_Myc_His	GP_Myc_His	0	3	0.0485	0	1	1	907.435	2720.29	2720.29	-0.25	-0.00023	ETD (Electron Transfer Dissociation)	MS2	12.0563	211.5	49.821	51.211	10419	211213_Lumos_(LC1200)_nanoFlex_Ieva_EBOV_GP_Myc_His_TMT_PNA_(16_17)_2h_ETD_HCD(45%)_95%.raw	F17	3.29803	1.25657	2.56137		166275	548380	208936	425893			2.68	T388 (Hex2HexNAc2)
		TRUE	High	Sequest HT (A3)	Unambiguous	[K].tGPDnStHNtPVYk.[L]	N-Term(TMT6plex); N5(Deamidated); T7(Hex(1)HexNAc(1)); T10(Hex(1)HexNAc(1)); K14(TMT6plex)	1	1	GP_Myc_His	GP_Myc_His	0	3	0.0516	0	1	1	907.436	2720.29	2720.29	-0.11	-0.0001	ETD (Electron Transfer Dissociation)	MS2	6.4916	155.4	66.651	49.9882	10126	211213_Lumos_(LC1200)_nanoFlex_Ieva_EBOV_GP_Myc_His_TMT_PNA_(16_17)_2h_ETD_HCD(45%)_95%.raw	F17	0.825336	0.523586	1.29773		192999	159289	101052	250460			2.52	T388 (Hex1HexNAc1), T391 (Hex1HexNAc1)
	TRUE	High	[K].TGPDNSTHNTPVYK.[L]	1xDeamidated [N]; 1xTMT6plex [K14]; 1xTMT6plex [N-Term]; 1xHexNAc [S/T]; 1xHex(1)HexNAc(1) [T10(100)]; 1xHex(1)HexNAc(2) [T10]	GP_Myc_His 1xHex(1)HexNAc(1) [T391(100)]; 1xHex(1)HexNAc(2) [T391]	TRUE	1	1	14	GP_Myc_His	GP_Myc_His [382-395]	0	2558.24	0	0.551	1.42	1.327		594911	327688	844808	789476			Not Found	High	High	High	High	Not Found	High				4
		Checked	Confidence	Identifying Node	PSM Ambiguity	Annotated Sequence	Modifications	# Protein Groups	# Proteins	Master Protein Accessions	Protein Accessions	# Missed Cleavages	Charge	DeltaScore	DeltaCn	Rank	Search Engine Rank	m/z [Da]	MH+ [Da]	Theo. MH+ [Da]	DeltaM [ppm]	Deltam/z [Da]	Activation Type	MS Order	Isolation Interference [%]	Average Reporter S/N	Ion Inject Time [ms]	RT [min]	First Scan	Spectrum File	File ID	128/127	129/127	130/127	Abundance: 126	Abundance: 127	Abundance: 128	Abundance: 129	Abundance: 130	Abundance: 131	Quan Info	XCorr	Manual validation
		TRUE	High	Sequest HT (A22)	Unambiguous	[K].tGPDnSTHNtPVYk.[L]	N-Term(TMT6plex); N5(Deamidated); T10(Hex(1)HexNAc(2)); K14(TMT6plex)	1	1	GP_Myc_His	GP_Myc_His	0	4	0.2625	0	1	1	640.315	2558.24	2558.24	0.05	3e-05	HCD (High Energy Collision Dissociation)	MS2	10.1304	110.8	30.673	50.7785	10321	211213_Lumos_(LC1200)_nanoFlex_Ieva_EBOV_GP_Myc_His_TMT_PNA_(16_17)_2h_ETD_HCD(45%)_95%.raw	F17	0.557408	1.46463	1.36217		223231	124431	326952	304079			4
		TRUE	High	Sequest HT (A22)	Unambiguous	[K].tGPDnSTHNtPVYk.[L]	N-Term(TMT6plex); N5(Deamidated); T10(Hex(1)HexNAc(2)); K14(TMT6plex)	1	1	GP_Myc_His	GP_Myc_His	0	3	0.2297	0	1	1	853.418	2558.24	2558.24	-0.09	-7e-05	HCD (High Energy Collision Dissociation)	MS2	86.2339	148.3	26.15	50.7735	10320	211213_Lumos_(LC1200)_nanoFlex_Ieva_EBOV_GP_Myc_His_TMT_PNA_(16_17)_2h_ETD_HCD(45%)_95%.raw	F17	0.546861	1.39329	1.30595		371680	203257	517857	485396			3.44
		TRUE	High	Sequest HT (A3)	Ambiguous	[K].tGPDNStHntPVYk.[L]	N-Term(TMT6plex); T7(HexNAc); N9(Deamidated); T10(Hex(1)HexNAc(1)); K14(TMT6plex)	1	1	GP_Myc_His	GP_Myc_His	0	4	0.015	0	1	1	640.315	2558.24	2558.24	0.05	3e-05	ETD (Electron Transfer Dissociation)	MS2	10.1304	110.8	44.29	50.7694	10319	211213_Lumos_(LC1200)_nanoFlex_Ieva_EBOV_GP_Myc_His_TMT_PNA_(16_17)_2h_ETD_HCD(45%)_95%.raw	F17	0.557408	1.46463	1.36217		223231	124431	326952	304079			3.34	387-388 (HexNAc), T391 (Hex1HexNAc1)
	TRUE	High	[K].TGPDNSTHNTPVYK.[L]	1xDeamidated [N5]; 1xTMT6plex [K14]; 1xTMT6plex [N-Term]; 1xHex(1)HexNAc(1) [S/T]	GP_Myc_His 1xHex(1)HexNAc(1) [T/S]	TRUE	1	1	7	GP_Myc_His	GP_Myc_His [382-395]	0	2355.16	0	1.52	1.278	1.923		927045	1.40937e+06	1.18483e+06	1.78232e+06			Not Found	High	High	High	High	Not Found	High				4.32
		Checked	Confidence	Identifying Node	PSM Ambiguity	Annotated Sequence	Modifications	# Protein Groups	# Proteins	Master Protein Accessions	Protein Accessions	# Missed Cleavages	Charge	DeltaScore	DeltaCn	Rank	Search Engine Rank	m/z [Da]	MH+ [Da]	Theo. MH+ [Da]	DeltaM [ppm]	Deltam/z [Da]	Activation Type	MS Order	Isolation Interference [%]	Average Reporter S/N	Ion Inject Time [ms]	RT [min]	First Scan	Spectrum File	File ID	128/127	129/127	130/127	Abundance: 126	Abundance: 127	Abundance: 128	Abundance: 129	Abundance: 130	Abundance: 131	Quan Info	XCorr	Manual validation
		TRUE	High	Sequest HT (A3)	Unambiguous	[K].tGPDnSTHNtPVYk.[L]	N-Term(TMT6plex); N5(Deamidated); T10(Hex(1)HexNAc(1)); K14(TMT6plex)	1	1	GP_Myc_His	GP_Myc_His	0	4	0.0787	0	1	1	589.545	2355.16	2355.16	-0.66	-0.00039	ETD (Electron Transfer Dissociation)	MS2	34.7101	114.8	90.969	52.7315	10760	211213_Lumos_(LC1200)_nanoFlex_Ieva_EBOV_GP_Myc_His_TMT_PNA_(16_17)_2h_ETD_HCD(45%)_95%.raw	F17	1.15309	0.973967	1.61273		171342	197573	166882	276329			4.32	T391 (Hex1HexNAc1)
		TRUE	High	Sequest HT (A3)	Ambiguous	[K].tGPDnStHNTPVYk.[L]	N-Term(TMT6plex); N5(Deamidated); T7(Hex(1)HexNAc(1)); K14(TMT6plex)	1	1	GP_Myc_His	GP_Myc_His	0	3	0.0146	0	1	1	785.725	2355.16	2355.16	-0.16	-0.00013	ETD (Electron Transfer Dissociation)	MS2	7.49716	185	53.771	53.4305	10917	211213_Lumos_(LC1200)_nanoFlex_Ieva_EBOV_GP_Myc_His_TMT_PNA_(16_17)_2h_ETD_HCD(45%)_95%.raw	F17	3.14565	2.48921	3.1392		207425	652488	516326	651150			4.11	T388 (Hex1HexNAc1)
		TRUE	High	Sequest HT (A22)	Unambiguous	[K].tGPDnSTHNtPVYk.[L]	N-Term(TMT6plex); N5(Deamidated); T10(Hex(1)HexNAc(1)); K14(TMT6plex)	1	1	GP_Myc_His	GP_Myc_His	0	3	0.281	0	1	1	785.725	2355.16	2355.16	0.15	0.00012	HCD (High Energy Collision Dissociation)	MS2	1.57098	124.6	13.443	52.6644	10743	211213_Lumos_(LC1200)_nanoFlex_Ieva_EBOV_GP_Myc_His_TMT_PNA_(16_17)_2h_ETD_HCD(45%)_95%.raw	F17	1.02012	0.914915	1.55914		548277	559309	501627	854840			3.95
		TRUE	High	Sequest HT (A22)	Unambiguous	[K].tGPDnSTHNtPVYk.[L]	N-Term(TMT6plex); N5(Deamidated); T10(Hex(1)HexNAc(1)); K14(TMT6plex)	1	1	GP_Myc_His	GP_Myc_His	0	4	0.2762	0	1	1	589.545	2355.16	2355.16	-0.66	-0.00039	HCD (High Energy Collision Dissociation)	MS2	34.7101	114.8	38.772	52.742	10761	211213_Lumos_(LC1200)_nanoFlex_Ieva_EBOV_GP_Myc_His_TMT_PNA_(16_17)_2h_ETD_HCD(45%)_95%.raw	F17	1.15309	0.973967	1.61273		171342	197573	166882	276329			3.91
		TRUE	High	Sequest HT (A22)	Unambiguous	[K].tGPDnSTHNtPVYk.[L]	N-Term(TMT6plex); N5(Deamidated); T10(Hex(1)HexNAc(1)); K14(TMT6plex)	1	1	GP_Myc_His	GP_Myc_His	0	3	0.2521	0	1	1	785.725	2355.16	2355.16	-0.16	-0.00013	HCD (High Energy Collision Dissociation)	MS2	7.49716	185	24.623	53.4453	10919	211213_Lumos_(LC1200)_nanoFlex_Ieva_EBOV_GP_Myc_His_TMT_PNA_(16_17)_2h_ETD_HCD(45%)_95%.raw	F17	3.14565	2.48921	3.1392		207425	652488	516326	651150			3.53
		TRUE	High	Sequest HT (A3)	Unambiguous	[K].tGPDnSTHNtPVYk.[L]	N-Term(TMT6plex); N5(Deamidated); T10(Hex(1)HexNAc(1)); K14(TMT6plex)	1	1	GP_Myc_His	GP_Myc_His	0	3	0.1543	0	1	1	785.725	2355.16	2355.16	0.15	0.00012	ETD (Electron Transfer Dissociation)	MS2	1.57098	124.6	48.31	52.6514	10741	211213_Lumos_(LC1200)_nanoFlex_Ieva_EBOV_GP_Myc_His_TMT_PNA_(16_17)_2h_ETD_HCD(45%)_95%.raw	F17	1.02012	0.914915	1.55914		548277	559309	501627	854840			3.5	T391 (Hex1HexNAc1)
	TRUE	High	[K].TGPDNSTHNTPVYK.[L]	1xDeamidated [N5]; 1xHexNAc [T/S]; 1xTMT6plex [K14]; 1xTMT6plex [N-Term]	GP_Myc_His 1xHexNAc [T/S]	TRUE	1	1	5	GP_Myc_His	GP_Myc_His [382-395]	0	2193.11	0	0.558	1.279	1.248		132344	73798.7	169277	165114			Not Found	High	High	High	High	Not Found	High				3.38
		Checked	Confidence	Identifying Node	PSM Ambiguity	Annotated Sequence	Modifications	# Protein Groups	# Proteins	Master Protein Accessions	Protein Accessions	# Missed Cleavages	Charge	DeltaScore	DeltaCn	Rank	Search Engine Rank	m/z [Da]	MH+ [Da]	Theo. MH+ [Da]	DeltaM [ppm]	Deltam/z [Da]	Activation Type	MS Order	Isolation Interference [%]	Average Reporter S/N	Ion Inject Time [ms]	RT [min]	First Scan	Spectrum File	File ID	128/127	129/127	130/127	Abundance: 126	Abundance: 127	Abundance: 128	Abundance: 129	Abundance: 130	Abundance: 131	Quan Info	XCorr	Manual validation
		TRUE	High	Sequest HT (A22)	Unambiguous	[K].tGPDnSTHNtPVYk.[L]	N-Term(TMT6plex); N5(Deamidated); T10(HexNAc); K14(TMT6plex)	1	1	GP_Myc_His	GP_Myc_His	0	3	0.2249	0	1	1	731.707	2193.11	2193.11	-0.38	-0.00028	HCD (High Energy Collision Dissociation)	MS2	85.9858	125.2	63.162	50.9095	10351	211213_Lumos_(LC1200)_nanoFlex_Ieva_EBOV_GP_Myc_His_TMT_PNA_(16_17)_2h_ETD_HCD(45%)_95%.raw	F17	0.557627	1.27907	1.24761		132344	73798.7	169277	165114			3.38
	TRUE	High	[K].TGPDNSTHN.[T]	1xDeamidated [N5]; 1xTMT6plex [N-Term]; 1xHex(1)HexNAc(1) [T7(99.9)]	GP_Myc_His 1xHex(1)HexNAc(1) [T388(99.9)]	TRUE	1	1	2	GP_Myc_His	GP_Myc_His [382-390]	0	1537.67	0	2.697	1.923	2.471		28945	78075.9	55657.2	71522.5			Not Found	High	High	High	High	Not Found	High				2.13
		Checked	Confidence	Identifying Node	PSM Ambiguity	Annotated Sequence	Modifications	# Protein Groups	# Proteins	Master Protein Accessions	Protein Accessions	# Missed Cleavages	Charge	DeltaScore	DeltaCn	Rank	Search Engine Rank	m/z [Da]	MH+ [Da]	Theo. MH+ [Da]	DeltaM [ppm]	Deltam/z [Da]	Activation Type	MS Order	Isolation Interference [%]	Average Reporter S/N	Ion Inject Time [ms]	RT [min]	First Scan	Spectrum File	File ID	128/127	129/127	130/127	Abundance: 126	Abundance: 127	Abundance: 128	Abundance: 129	Abundance: 130	Abundance: 131	Quan Info	XCorr	Manual validation
		TRUE	High	Sequest HT (A21)	Ambiguous	[K].tGPDnStHN.[T]	N-Term(TMT6plex); N5(Deamidated); T7(Hex(1)HexNAc(1))	1	1	GP_Myc_His	GP_Myc_His	0	2	0.1033	0	1	1	769.34	1537.67	1537.67	1.37	0.00105	ETD (Electron Transfer Dissociation)	MS2	8.25882	77.5	118	29.2491	5883	211213_Lumos_(LC1200)_nanoFlex_Ieva_EBOV_GP_Myc_His_TMT_PNA_(16_17)_2h_ETD_HCD(45%)_95%.raw	F17	2.69739	1.92286	2.47098		28945	78075.9	55657.2	71522.5			2.13	387-388 (Hex1HexNAc1)
	TRUE	High	[K].LDISEATQVGQHHR.[R]	1xHexNAc [T/S]; 1xTMT6plex [N-Term]	GP_Myc_His 1xHexNAc [T/S]	TRUE	1	1	8	GP_Myc_His	GP_Myc_His [396-409]	0	2023.04	0	1.096	0.978	0.789		715119	783591	699596	564125	3912.16		Not Found	High	High	High	High	High	High				5.95
		Checked	Confidence	Identifying Node	PSM Ambiguity	Annotated Sequence	Modifications	# Protein Groups	# Proteins	Master Protein Accessions	Protein Accessions	# Missed Cleavages	Charge	DeltaScore	DeltaCn	Rank	Search Engine Rank	m/z [Da]	MH+ [Da]	Theo. MH+ [Da]	DeltaM [ppm]	Deltam/z [Da]	Activation Type	MS Order	Isolation Interference [%]	Average Reporter S/N	Ion Inject Time [ms]	RT [min]	First Scan	Spectrum File	File ID	128/127	129/127	130/127	Abundance: 126	Abundance: 127	Abundance: 128	Abundance: 129	Abundance: 130	Abundance: 131	Quan Info	XCorr	Manual validation
		TRUE	High	Sequest HT (A3)	Unambiguous	[K].lDIsEATQVGQHHR.[R]	N-Term(TMT6plex); S4(HexNAc)	1	1	GP_Myc_His	GP_Myc_His	0	4	0.1765	0	1	1	506.516	2023.04	2023.04	-0.15	-7e-05	ETD (Electron Transfer Dissociation)	MS2	31.7806	74.2	57.034	61.9959	12825	211213_Lumos_(LC1200)_nanoFlex_Ieva_EBOV_GP_Myc_His_TMT_PNA_(16_17)_2h_ETD_HCD(45%)_95%.raw	F17	1.61223	1.06357	0.796656		116462	187764	123866	92780.4			5.95	S399 (HexNAc)
		TRUE	High	Sequest HT (A3)	Unambiguous	[K].lDISEAtQVGQHHR.[R]	N-Term(TMT6plex); T7(HexNAc)	1	1	GP_Myc_His	GP_Myc_His	0	4	0.1201	0	1	1	506.516	2023.04	2023.04	0.1	5e-05	ETD (Electron Transfer Dissociation)	MS2	9.52445	53.8	68.35	57.4335	11809	211213_Lumos_(LC1200)_nanoFlex_Ieva_EBOV_GP_Myc_His_TMT_PNA_(16_17)_2h_ETD_HCD(45%)_95%.raw	F17	0.580217	1.17015	0.892597		113334	65758.4	132618	101162			5.41	T402 (HexNAc)
		TRUE	High	Sequest HT (A22)	Unambiguous	[K].lDISEAtQVGQHHR.[R]	N-Term(TMT6plex); T7(HexNAc)	1	1	GP_Myc_His	GP_Myc_His	0	4	0.2	0	1	1	506.516	2023.04	2023.04	0.1	5e-05	HCD (High Energy Collision Dissociation)	MS2	9.52445	53.8	35.612	57.4437	11811	211213_Lumos_(LC1200)_nanoFlex_Ieva_EBOV_GP_Myc_His_TMT_PNA_(16_17)_2h_ETD_HCD(45%)_95%.raw	F17	0.580217	1.17015	0.892597		113334	65758.4	132618	101162			4
		TRUE	High	Sequest HT (A22)	Unambiguous	[K].lDISEAtQVGQHHR.[R]	N-Term(TMT6plex); T7(HexNAc)	1	1	GP_Myc_His	GP_Myc_His	0	4	0.1762	0	1	1	506.516	2023.04	2023.04	-0.15	-7e-05	HCD (High Energy Collision Dissociation)	MS2	31.7806	74.2	37.515	62.0123	12828	211213_Lumos_(LC1200)_nanoFlex_Ieva_EBOV_GP_Myc_His_TMT_PNA_(16_17)_2h_ETD_HCD(45%)_95%.raw	F17	1.61223	1.06357	0.796656		116462	187764	123866	92780.4			3.86
		TRUE	High	Sequest HT (A22)	Unambiguous	[K].lDISEAtQVGQHHR.[R]	N-Term(TMT6plex); T7(HexNAc)	1	1	GP_Myc_His	GP_Myc_His	0	3	0.2036	0	1	1	675.018	2023.04	2023.04	-0.56	-0.00038	HCD (High Energy Collision Dissociation)	MS2	72.6659	228.3	40.451	60.7113	12548	211213_Lumos_(LC1200)_nanoFlex_Ieva_EBOV_GP_Myc_His_TMT_PNA_(16_17)_2h_ETD_HCD(45%)_95%.raw	F17	1.08798	0.947643	0.795047		387356	421437	367075	307966	3912.16		3.34
		TRUE	High	Sequest HT (A22)	Unambiguous	[K].lDISEAtQVGQHHR.[R]	N-Term(TMT6plex); T7(HexNAc)	1	1	GP_Myc_His	GP_Myc_His	0	3	0.2362	0	1	1	675.018	2023.04	2023.04	-0.47	-0.00032	HCD (High Energy Collision Dissociation)	MS2	23.5381	86.7	66.866	62.1651	12862	211213_Lumos_(LC1200)_nanoFlex_Ieva_EBOV_GP_Myc_His_TMT_PNA_(16_17)_2h_ETD_HCD(45%)_95%.raw	F17	1.10886	0.776146	0.63508		97966.6	108631	76036.3	62216.6			3.26
		TRUE	High	Sequest HT (A3)	Unambiguous	[K].lDIsEATQVGQHHR.[R]	N-Term(TMT6plex); S4(HexNAc)	1	1	GP_Myc_His	GP_Myc_His	0	3	0.2239	0	1	1	675.018	2023.04	2023.04	-0.47	-0.00032	ETD (Electron Transfer Dissociation)	MS2	23.5381	86.7	64.004	62.1557	12861	211213_Lumos_(LC1200)_nanoFlex_Ieva_EBOV_GP_Myc_His_TMT_PNA_(16_17)_2h_ETD_HCD(45%)_95%.raw	F17	1.10886	0.776146	0.63508		97966.6	108631	76036.3	62216.6			2.68	S399 (HexNAc)
		TRUE	High	Sequest HT (A3)	Unambiguous	[K].lDIsEATQVGQHHR.[R]	N-Term(TMT6plex); S4(HexNAc)	1	1	GP_Myc_His	GP_Myc_His	0	3	0.2425	0	1	1	675.018	2023.04	2023.04	-0.56	-0.00038	ETD (Electron Transfer Dissociation)	MS2	72.6659	228.3	31.137	60.7004	12546	211213_Lumos_(LC1200)_nanoFlex_Ieva_EBOV_GP_Myc_His_TMT_PNA_(16_17)_2h_ETD_HCD(45%)_95%.raw	F17	1.08798	0.947643	0.795047		387356	421437	367075	307966	3912.16		2.68	S399 (HexNAc)
	TRUE	High	[K].LDISEATQVGQHHR.[R]	1xHex(1)HexNAc(2) [T7]; 1xHex(2)HexNAc(2) [S4]; 1xTMT6plex [N-Term]	GP_Myc_His 1xHex(1)HexNAc(2) [T402]; 1xHex(2)HexNAc(2) [S399]	TRUE	1	1	10	GP_Myc_His	GP_Myc_His [396-409]	0	3118.44	0	0.107	0.72	0.696		1.15034e+06	123293	827952	800909			Not Found	High	High	High	High	Not Found	High				3.14
		Checked	Confidence	Identifying Node	PSM Ambiguity	Annotated Sequence	Modifications	# Protein Groups	# Proteins	Master Protein Accessions	Protein Accessions	# Missed Cleavages	Charge	DeltaScore	DeltaCn	Rank	Search Engine Rank	m/z [Da]	MH+ [Da]	Theo. MH+ [Da]	DeltaM [ppm]	Deltam/z [Da]	Activation Type	MS Order	Isolation Interference [%]	Average Reporter S/N	Ion Inject Time [ms]	RT [min]	First Scan	Spectrum File	File ID	128/127	129/127	130/127	Abundance: 126	Abundance: 127	Abundance: 128	Abundance: 129	Abundance: 130	Abundance: 131	Quan Info	XCorr	Manual validation
		TRUE	High	Sequest HT (A3)	Unambiguous	[K].lDIsEAtQVGQHHR.[R]	N-Term(TMT6plex); S4(Hex(2)HexNAc(2)); T7(Hex(1)HexNAc(2))	1	1	GP_Myc_His	GP_Myc_His	0	4	0.2548	0	1	1	780.365	3118.44	3118.44	-0.01	-1e-05	ETD (Electron Transfer Dissociation)	MS2	0.553159	41.2	16.559	49.1769	9938	211213_Lumos_(LC1200)_nanoFlex_Ieva_EBOV_GP_Myc_His_TMT_PNA_(16_17)_2h_ETD_HCD(45%)_95%.raw	F17	0.102698	0.736526	0.71818		898882	92313.9	662051	645560			3.14	S399 (Hex2HexNAc2), T402 (Hex1HexNAc2)
		TRUE	High	Sequest HT (A3)	Unambiguous	[K].lDIsEAtQVGQHHR.[R]	N-Term(TMT6plex); S4(Hex(2)HexNAc(2)); T7(Hex(1)HexNAc(2))	1	1	GP_Myc_His	GP_Myc_His	0	3	0.2017	0	1	1	1040.15	3118.44	3118.44	-0.18	-0.00019	ETD (Electron Transfer Dissociation)	MS2	1.40288	40.8	22.703	49.3218	9971	211213_Lumos_(LC1200)_nanoFlex_Ieva_EBOV_GP_Myc_His_TMT_PNA_(16_17)_2h_ETD_HCD(45%)_95%.raw	F17	0.123196	0.65975	0.617786		251461	30979.1	165901	155349			2.33	S399 (Hex2HexNAc2), T402 (Hex1HexNAc2)
	TRUE	High	[K].LDISEATQVGQHHR.[R]	1xTMT6plex [N-Term]; 1xHex(1)HexNAc(1) [S4(100)]	GP_Myc_His 1xHex(1)HexNAc(1) [S399(100)]	TRUE	1	1	19	GP_Myc_His	GP_Myc_His [396-409]	0	2185.09	0	1.084	1.222	0.806		2.40271e+06	2.6044e+06	2.93605e+06	1.93632e+06			Not Found	High	High	High	High	Not Found	High				6.35
		Checked	Confidence	Identifying Node	PSM Ambiguity	Annotated Sequence	Modifications	# Protein Groups	# Proteins	Master Protein Accessions	Protein Accessions	# Missed Cleavages	Charge	DeltaScore	DeltaCn	Rank	Search Engine Rank	m/z [Da]	MH+ [Da]	Theo. MH+ [Da]	DeltaM [ppm]	Deltam/z [Da]	Activation Type	MS Order	Isolation Interference [%]	Average Reporter S/N	Ion Inject Time [ms]	RT [min]	First Scan	Spectrum File	File ID	128/127	129/127	130/127	Abundance: 126	Abundance: 127	Abundance: 128	Abundance: 129	Abundance: 130	Abundance: 131	Quan Info	XCorr	Manual validation
		TRUE	High	Sequest HT (A3)	Unambiguous	[K].lDISEAtQVGQHHR.[R]	N-Term(TMT6plex); T7(Hex(1)HexNAc(1))	1	1	GP_Myc_His	GP_Myc_His	0	4	0.2157	0	1	1	547.029	2185.09	2185.09	0.1	6e-05	ETD (Electron Transfer Dissociation)	MS2	4.6332	39.8	21.795	57.3843	11797	211213_Lumos_(LC1200)_nanoFlex_Ieva_EBOV_GP_Myc_His_TMT_PNA_(16_17)_2h_ETD_HCD(45%)_95%.raw	F17	0.432784	1.13743	0.777883		404600	175105	460204	314732			6.35	T402 (Hex1HexNAc1)
		TRUE	High	Sequest HT (A3)	Unambiguous	[K].lDIsEATQVGQHHR.[R]	N-Term(TMT6plex); S4(Hex(1)HexNAc(1))	1	1	GP_Myc_His	GP_Myc_His	0	4	0.1855	0	1	1	547.029	2185.09	2185.09	0.44	0.00024	ETD (Electron Transfer Dissociation)	MS2	15.2276	70.1	91.071	61.8333	12791	211213_Lumos_(LC1200)_nanoFlex_Ieva_EBOV_GP_Myc_His_TMT_PNA_(16_17)_2h_ETD_HCD(45%)_95%.raw	F17	1.88754	1.26913	0.925509		113140	213557	143589	104712			5.93	S399 (Hex1HexNAc1)
		TRUE	High	Sequest HT (A3)	Unambiguous	[K].lDIsEATQVGQHHR.[R]	N-Term(TMT6plex); S4(Hex(1)HexNAc(1))	1	1	GP_Myc_His	GP_Myc_His	0	4	0.2044	0	1	1	547.029	2185.09	2185.09	0.33	0.00018	ETD (Electron Transfer Dissociation)	MS2	3.3421	28.6	10.614	62.2211	12875	211213_Lumos_(LC1200)_nanoFlex_Ieva_EBOV_GP_Myc_His_TMT_PNA_(16_17)_2h_ETD_HCD(45%)_95%.raw	F17	1.90303	1.3835	0.922658		126497	240727	175009	116713			4.99	S399 (Hex1HexNAc1)
		TRUE	High	Sequest HT (A3)	Unambiguous	[K].lDIsEATQVGQHHR.[R]	N-Term(TMT6plex); S4(Hex(1)HexNAc(1))	1	1	GP_Myc_His	GP_Myc_His	0	3	0.1939	0	1	1	729.036	2185.09	2185.09	-0.06	-4e-05	ETD (Electron Transfer Dissociation)	MS2	0	85.5	46.882	61.8909	12803	211213_Lumos_(LC1200)_nanoFlex_Ieva_EBOV_GP_Myc_His_TMT_PNA_(16_17)_2h_ETD_HCD(45%)_95%.raw	F17	2.29575	1.55194	0.965765		293388	673548	455320	283344			4.28	S399 (Hex1HexNAc1)
		TRUE	High	Sequest HT (A22)	Unambiguous	[K].lDISEAtQVGQHHR.[R]	N-Term(TMT6plex); T7(Hex(1)HexNAc(1))	1	1	GP_Myc_His	GP_Myc_His	0	4	0.1849	0	1	1	547.029	2185.09	2185.09	0.1	6e-05	HCD (High Energy Collision Dissociation)	MS2	4.6332	39.8	7.821	57.3972	11799	211213_Lumos_(LC1200)_nanoFlex_Ieva_EBOV_GP_Myc_His_TMT_PNA_(16_17)_2h_ETD_HCD(45%)_95%.raw	F17	0.432784	1.13743	0.777883		404600	175105	460204	314732			4.11
		TRUE	High	Sequest HT (A22)	Unambiguous	[K].lDISEAtQVGQHHR.[R]	N-Term(TMT6plex); T7(Hex(1)HexNAc(1))	1	1	GP_Myc_His	GP_Myc_His	0	4	0.1757	0	1	1	547.029	2185.09	2185.09	0.44	0.00024	HCD (High Energy Collision Dissociation)	MS2	15.2276	70.1	32.911	61.8498	12793	211213_Lumos_(LC1200)_nanoFlex_Ieva_EBOV_GP_Myc_His_TMT_PNA_(16_17)_2h_ETD_HCD(45%)_95%.raw	F17	1.88754	1.26913	0.925509		113140	213557	143589	104712			4.04
		TRUE	High	Sequest HT (A3)	Unambiguous	[K].lDIsEATQVGQHHR.[R]	N-Term(TMT6plex); S4(Hex(1)HexNAc(1))	1	1	GP_Myc_His	GP_Myc_His	0	3	0.2295	0	1	1	729.036	2185.09	2185.09	-0.06	-4e-05	ETD (Electron Transfer Dissociation)	MS2	52.678	123.5	28.098	60.6424	12534	211213_Lumos_(LC1200)_nanoFlex_Ieva_EBOV_GP_Myc_His_TMT_PNA_(16_17)_2h_ETD_HCD(45%)_95%.raw	F17	1.58023	1.01829	0.624798		451953	714189	460218	282379			3.66	S399 (Hex1HexNAc1)
		TRUE	High	Sequest HT (A22)	Unambiguous	[K].lDISEAtQVGQHHR.[R]	N-Term(TMT6plex); T7(Hex(1)HexNAc(1))	1	1	GP_Myc_His	GP_Myc_His	0	3	0.1813	0	1	1	729.035	2185.09	2185.09	-0.81	-0.00059	HCD (High Energy Collision Dissociation)	MS2	26.1448	133.7	51.089	55.6346	11399	211213_Lumos_(LC1200)_nanoFlex_Ieva_EBOV_GP_Myc_His_TMT_PNA_(16_17)_2h_ETD_HCD(45%)_95%.raw	F17	0.415978	1.36539	1.0691		183370	76278	250373	196041			3.64
		TRUE	High	Sequest HT (A3)	Unambiguous	[K].lDISEAtQVGQHHR.[R]	N-Term(TMT6plex); T7(Hex(1)HexNAc(1))	1	1	GP_Myc_His	GP_Myc_His	0	3	0.2486	0	1	1	729.036	2185.09	2185.09	-0.56	-0.00041	ETD (Electron Transfer Dissociation)	MS2	35.7182	133.9	69.33	55.1208	11285	211213_Lumos_(LC1200)_nanoFlex_Ieva_EBOV_GP_Myc_His_TMT_PNA_(16_17)_2h_ETD_HCD(45%)_95%.raw	F17	0.625011	1.21206	0.577398		259223	162017	314194	149675			3.62	T402 (Hex1HexNAc1)
		TRUE	High	Sequest HT (A22)	Unambiguous	[K].lDISEAtQVGQHHR.[R]	N-Term(TMT6plex); T7(Hex(1)HexNAc(1))	1	1	GP_Myc_His	GP_Myc_His	0	4	0.2225	0	1	1	547.029	2185.09	2185.09	0.33	0.00018	HCD (High Energy Collision Dissociation)	MS2	3.3421	28.6	11.155	62.2363	12877	211213_Lumos_(LC1200)_nanoFlex_Ieva_EBOV_GP_Myc_His_TMT_PNA_(16_17)_2h_ETD_HCD(45%)_95%.raw	F17	1.90303	1.3835	0.922658		126497	240727	175009	116713			3.55
		TRUE	High	Sequest HT (A22)	Unambiguous	[K].lDISEAtQVGQHHR.[R]	N-Term(TMT6plex); T7(Hex(1)HexNAc(1))	1	1	GP_Myc_His	GP_Myc_His	0	3	0.0802	0	1	1	729.036	2185.09	2185.09	-0.06	-4e-05	HCD (High Energy Collision Dissociation)	MS2	52.678	123.5	17.489	60.6575	12536	211213_Lumos_(LC1200)_nanoFlex_Ieva_EBOV_GP_Myc_His_TMT_PNA_(16_17)_2h_ETD_HCD(45%)_95%.raw	F17	1.58023	1.01829	0.624798		451953	714189	460218	282379			3.49
		TRUE	High	Sequest HT (A22)	Unambiguous	[K].lDISEAtQVGQHHR.[R]	N-Term(TMT6plex); T7(Hex(1)HexNAc(1))	1	1	GP_Myc_His	GP_Myc_His	0	3	0.0814	0	1	1	729.036	2185.09	2185.09	-0.06	-4e-05	HCD (High Energy Collision Dissociation)	MS2	0	85.5	13.405	61.9018	12805	211213_Lumos_(LC1200)_nanoFlex_Ieva_EBOV_GP_Myc_His_TMT_PNA_(16_17)_2h_ETD_HCD(45%)_95%.raw	F17	2.29575	1.55194	0.965765		293388	673548	455320	283344			3.44
		TRUE	High	Sequest HT (A3)	Unambiguous	[K].lDISEAtQVGQHHR.[R]	N-Term(TMT6plex); T7(Hex(1)HexNAc(1))	1	1	GP_Myc_His	GP_Myc_His	0	3	0.247	0	1	1	729.035	2185.09	2185.09	-0.81	-0.00059	ETD (Electron Transfer Dissociation)	MS2	26.1448	133.7	60.526	55.6244	11397	211213_Lumos_(LC1200)_nanoFlex_Ieva_EBOV_GP_Myc_His_TMT_PNA_(16_17)_2h_ETD_HCD(45%)_95%.raw	F17	0.415978	1.36539	1.0691		183370	76278	250373	196041			3.36	T402 (Hex1HexNAc1)
		TRUE	High	Sequest HT (A22)	Unambiguous	[K].lDISEAtQVGQHHR.[R]	N-Term(TMT6plex); T7(Hex(1)HexNAc(1))	1	1	GP_Myc_His	GP_Myc_His	0	3	0.1914	0	1	1	729.036	2185.09	2185.09	-0.56	-0.00041	HCD (High Energy Collision Dissociation)	MS2	35.7182	133.9	39.504	55.1314	11287	211213_Lumos_(LC1200)_nanoFlex_Ieva_EBOV_GP_Myc_His_TMT_PNA_(16_17)_2h_ETD_HCD(45%)_95%.raw	F17	0.625011	1.21206	0.577398		259223	162017	314194	149675			3.24
		TRUE	High	Sequest HT (A3)	Unambiguous	[K].lDISEAtQVGQHHR.[R]	N-Term(TMT6plex); T7(Hex(1)HexNAc(1))	1	1	GP_Myc_His	GP_Myc_His	0	3	0.2516	0	1	1	729.036	2185.09	2185.09	-0.22	-0.00016	ETD (Electron Transfer Dissociation)	MS2	7.04298	106.9	20.942	57.3887	11798	211213_Lumos_(LC1200)_nanoFlex_Ieva_EBOV_GP_Myc_His_TMT_PNA_(16_17)_2h_ETD_HCD(45%)_95%.raw	F17	0.448466	1.18265	0.862037		490588	220012	580196	422905			3.14	T402 (Hex1HexNAc1)
		TRUE	High	Sequest HT (A22)	Unambiguous	[K].lDISEAtQVGQHHR.[R]	N-Term(TMT6plex); T7(Hex(1)HexNAc(1))	1	1	GP_Myc_His	GP_Myc_His	0	3	0.2179	0	1	1	729.036	2185.09	2185.09	-0.22	-0.00016	HCD (High Energy Collision Dissociation)	MS2	7.04298	106.9	17.237	57.3994	11800	211213_Lumos_(LC1200)_nanoFlex_Ieva_EBOV_GP_Myc_His_TMT_PNA_(16_17)_2h_ETD_HCD(45%)_95%.raw	F17	0.448466	1.18265	0.862037		490588	220012	580196	422905			3.12
		TRUE	High	Sequest HT (A22)	Unambiguous	[K].lDISEAtQVGQHHR.[R]	N-Term(TMT6plex); T7(Hex(1)HexNAc(1))	1	1	GP_Myc_His	GP_Myc_His	0	3	0.2193	0	1	1	729.036	2185.09	2185.09	0.03	2e-05	HCD (High Energy Collision Dissociation)	MS2	8.86842	68.8	46.954	62.2885	12889	211213_Lumos_(LC1200)_nanoFlex_Ieva_EBOV_GP_Myc_His_TMT_PNA_(16_17)_2h_ETD_HCD(45%)_95%.raw	F17	1.61307	1.21261	0.823215		79950	128965	96948.1	65816			3.01
	TRUE	High	[K].LDISEATQVGQHHR.[R]	1xHex(1)HexNAc(2) [S/T]; 1xTMT6plex [N-Term]; 1xHexNAc [T/S]; 1xHex(1)HexNAc(1) [S/T]	GP_Myc_His 1xHexNAc [S/T]; 1xHex(1)HexNAc(1) [T/S]; 1xHex(1)HexNAc(2) [T/S]	TRUE	1	1	14	GP_Myc_His	GP_Myc_His [396-409]	0	2388.17	0	0.626	1.249	1.047		2.00889e+06	1.25812e+06	2.51011e+06	2.10292e+06	2766.08		Not Found	High	High	High	High	High	High				5.41
		Checked	Confidence	Identifying Node	PSM Ambiguity	Annotated Sequence	Modifications	# Protein Groups	# Proteins	Master Protein Accessions	Protein Accessions	# Missed Cleavages	Charge	DeltaScore	DeltaCn	Rank	Search Engine Rank	m/z [Da]	MH+ [Da]	Theo. MH+ [Da]	DeltaM [ppm]	Deltam/z [Da]	Activation Type	MS Order	Isolation Interference [%]	Average Reporter S/N	Ion Inject Time [ms]	RT [min]	First Scan	Spectrum File	File ID	128/127	129/127	130/127	Abundance: 126	Abundance: 127	Abundance: 128	Abundance: 129	Abundance: 130	Abundance: 131	Quan Info	XCorr	Manual validation
		TRUE	High	Sequest HT (A3)	Unambiguous	[K].lDIsEATQVGQHHR.[R]	N-Term(TMT6plex); S4(Hex(1)HexNAc(2))	1	1	GP_Myc_His	GP_Myc_His	0	4	0.244	0	1	1	597.799	2388.17	2388.17	0.6	0.00036	ETD (Electron Transfer Dissociation)	MS2	5.83657	47	65.394	61.2212	12662	211213_Lumos_(LC1200)_nanoFlex_Ieva_EBOV_GP_Myc_His_TMT_PNA_(16_17)_2h_ETD_HCD(45%)_95%.raw	F17	1.9361	1.30968	1.11793		105463	204187	138122	117900			5.41	S399 (Hex1HexNAc2)
		TRUE	High	Sequest HT (A3)	Unambiguous	[K].lDISEAtQVGQHHR.[R]	N-Term(TMT6plex); T7(Hex(1)HexNAc(2))	1	1	GP_Myc_His	GP_Myc_His	0	4	0.2408	0	1	1	597.799	2388.17	2388.17	0.08	5e-05	ETD (Electron Transfer Dissociation)	MS2	3.46429	67.1	24.366	55.5462	11379	211213_Lumos_(LC1200)_nanoFlex_Ieva_EBOV_GP_Myc_His_TMT_PNA_(16_17)_2h_ETD_HCD(45%)_95%.raw	F17	0.315798	1.29681	1.06983		658517	207959	853968	704501			4.9	T402 (Hex1HexNAc2)
		TRUE	High	Sequest HT (A3)	Unambiguous	[K].lDIsEAtQVGQHHR.[R]	N-Term(TMT6plex); S4(HexNAc); T7(Hex(1)HexNAc(1))	1	1	GP_Myc_His	GP_Myc_His	0	4	0.2867	0	1	1	597.799	2388.17	2388.17	0.29	0.00017	ETD (Electron Transfer Dissociation)	MS2	84.7534	80.9	103.807	53.1796	10862	211213_Lumos_(LC1200)_nanoFlex_Ieva_EBOV_GP_Myc_His_TMT_PNA_(16_17)_2h_ETD_HCD(45%)_95%.raw	F17	0.23888	1.02637	1.08033		117870	28156.8	120978	127338			4.36	S399 (HexNAc), T402 (Hex1HexNAc1)
		TRUE	High	Sequest HT (A3)	Unambiguous	[K].lDIsEAtQVGQHHR.[R]	N-Term(TMT6plex); S4(Hex(1)HexNAc(1)); T7(HexNAc)	1	1	GP_Myc_His	GP_Myc_His	0	4	0.3105	0	1	1	597.799	2388.17	2388.17	-0.02	-1e-05	ETD (Electron Transfer Dissociation)	MS2	81.5583	254.5	23.209	56.0546	11493	211213_Lumos_(LC1200)_nanoFlex_Ieva_EBOV_GP_Myc_His_TMT_PNA_(16_17)_2h_ETD_HCD(45%)_95%.raw	F17	0.887884	1.16391	0.989767		535284	475270	623020	529806	2766.08		4.09	S399 (Hex1HexNAc1), T402 (HexNAc)
		TRUE	High	Sequest HT (A3)	Unambiguous	[K].lDIsEAtQVGQHHR.[R]	N-Term(TMT6plex); S4(HexNAc); T7(Hex(1)HexNAc(1))	1	1	GP_Myc_His	GP_Myc_His	0	3	0.252	0	1	1	796.729	2388.17	2388.17	-0.29	-0.00023	ETD (Electron Transfer Dissociation)	MS2	70.3441	86.1	62.042	53.3494	10900	211213_Lumos_(LC1200)_nanoFlex_Ieva_EBOV_GP_Myc_His_TMT_PNA_(16_17)_2h_ETD_HCD(45%)_95%.raw	F17	0.517575	1.16785	1.13056		106069	54898.6	123873	119917			3.69	S399 (HexNAc), T402 (Hex1HexNAc1)
		TRUE	High	Sequest HT (A3)	Unambiguous	[K].lDIsEATQVGQHHR.[R]	N-Term(TMT6plex); S4(Hex(1)HexNAc(2))	1	1	GP_Myc_His	GP_Myc_His	0	3	0.1994	0	1	1	796.729	2388.17	2388.17	-0.6	-0.00048	ETD (Electron Transfer Dissociation)	MS2	7.93107	74.4	63.697	61.3372	12689	211213_Lumos_(LC1200)_nanoFlex_Ieva_EBOV_GP_Myc_His_TMT_PNA_(16_17)_2h_ETD_HCD(45%)_95%.raw	F17	1.57236	1.25712	1.08308		68172.5	107191	85701.1	73836.1			3.36	S399 (Hex1HexNAc2)
		TRUE	High	Sequest HT (A22)	Unambiguous	[K].lDISEAtQVGQHHR.[R]	N-Term(TMT6plex); T7(Hex(1)HexNAc(2))	1	1	GP_Myc_His	GP_Myc_His	0	4	0.1832	0	1	1	597.799	2388.17	2388.17	0.29	0.00017	HCD (High Energy Collision Dissociation)	MS2	84.7534	80.9	54.245	53.1932	10864	211213_Lumos_(LC1200)_nanoFlex_Ieva_EBOV_GP_Myc_His_TMT_PNA_(16_17)_2h_ETD_HCD(45%)_95%.raw	F17	0.23888	1.02637	1.08033		117870	28156.8	120978	127338			3.33
		TRUE	High	Sequest HT (A22)	Unambiguous	[K].lDISEAtQVGQHHR.[R]	N-Term(TMT6plex); T7(Hex(1)HexNAc(2))	1	1	GP_Myc_His	GP_Myc_His	0	4	0.2067	0	1	1	597.799	2388.17	2388.17	0.08	5e-05	HCD (High Energy Collision Dissociation)	MS2	3.46429	67.1	7.062	55.5585	11381	211213_Lumos_(LC1200)_nanoFlex_Ieva_EBOV_GP_Myc_His_TMT_PNA_(16_17)_2h_ETD_HCD(45%)_95%.raw	F17	0.315798	1.29681	1.06983		658517	207959	853968	704501			3.29
		TRUE	High	Sequest HT (A22)	Unambiguous	[K].lDISEAtQVGQHHR.[R]	N-Term(TMT6plex); T7(Hex(1)HexNAc(2))	1	1	GP_Myc_His	GP_Myc_His	0	4	0.1827	0	1	1	597.799	2388.17	2388.17	0.6	0.00036	HCD (High Energy Collision Dissociation)	MS2	5.83657	47	21.961	61.2322	12664	211213_Lumos_(LC1200)_nanoFlex_Ieva_EBOV_GP_Myc_His_TMT_PNA_(16_17)_2h_ETD_HCD(45%)_95%.raw	F17	1.9361	1.30968	1.11793		105463	204187	138122	117900			3.23
		TRUE	High	Sequest HT (A22)	Unambiguous	[K].lDISEAtQVGQHHR.[R]	N-Term(TMT6plex); T7(Hex(1)HexNAc(2))	1	1	GP_Myc_His	GP_Myc_His	0	3	0.2667	0	1	1	796.729	2388.17	2388.17	-0.29	-0.00023	HCD (High Energy Collision Dissociation)	MS2	70.3441	86.1	58.261	53.3649	10902	211213_Lumos_(LC1200)_nanoFlex_Ieva_EBOV_GP_Myc_His_TMT_PNA_(16_17)_2h_ETD_HCD(45%)_95%.raw	F17	0.517575	1.16785	1.13056		106069	54898.6	123873	119917			3.15
		TRUE	High	Sequest HT (A22)	Unambiguous	[K].lDISEAtQVGQHHR.[R]	N-Term(TMT6plex); T7(Hex(1)HexNAc(2))	1	1	GP_Myc_His	GP_Myc_His	0	3	0.2236	0	1	1	796.729	2388.17	2388.17	-0.14	-0.00011	HCD (High Energy Collision Dissociation)	MS2	88.1645	87.6	14.959	55.5764	11386	211213_Lumos_(LC1200)_nanoFlex_Ieva_EBOV_GP_Myc_His_TMT_PNA_(16_17)_2h_ETD_HCD(45%)_95%.raw	F17	0.432215	1.35191	1.02899		417520	180458	564449	429625			3.13
		TRUE	High	Sequest HT (A22)	Unambiguous	[K].lDISEAtQVGQHHR.[R]	N-Term(TMT6plex); T7(Hex(1)HexNAc(2))	1	1	GP_Myc_His	GP_Myc_His	0	3	0.2289	0	1	1	796.729	2388.17	2388.17	-0.6	-0.00048	HCD (High Energy Collision Dissociation)	MS2	7.93107	74.4	57.98	61.3494	12691	211213_Lumos_(LC1200)_nanoFlex_Ieva_EBOV_GP_Myc_His_TMT_PNA_(16_17)_2h_ETD_HCD(45%)_95%.raw	F17	1.57236	1.25712	1.08308		68172.5	107191	85701.1	73836.1			2.84
		TRUE	High	Sequest HT (A3)	Unambiguous	[K].lDISEAtQVGQHHR.[R]	N-Term(TMT6plex); T7(Hex(1)HexNAc(2))	1	1	GP_Myc_His	GP_Myc_His	0	3	0.2776	0	1	1	796.729	2388.17	2388.17	-0.14	-0.00011	ETD (Electron Transfer Dissociation)	MS2	88.1645	87.6	22.374	55.5665	11384	211213_Lumos_(LC1200)_nanoFlex_Ieva_EBOV_GP_Myc_His_TMT_PNA_(16_17)_2h_ETD_HCD(45%)_95%.raw	F17	0.432215	1.35191	1.02899		417520	180458	564449	429625			2.63	T402 (Hex1HexNAc2)
		TRUE	High	Sequest HT (A22)	Unambiguous	[K].lDISEAtQVGQHHR.[R]	N-Term(TMT6plex); T7(Hex(1)HexNAc(2))	1	1	GP_Myc_His	GP_Myc_His	0	4	0.2166	0	1	1	597.799	2388.17	2388.17	-0.02	-1e-05	HCD (High Energy Collision Dissociation)	MS2	81.5583	254.5	31.575	56.0664	11495	211213_Lumos_(LC1200)_nanoFlex_Ieva_EBOV_GP_Myc_His_TMT_PNA_(16_17)_2h_ETD_HCD(45%)_95%.raw	F17	0.887884	1.16391	0.989767		535284	475270	623020	529806	2766.08		2.17
	TRUE	High	[K].LDISEATQVGQHHR.[R]	1xHex(2)HexNAc(2) [T/S]; 1xTMT6plex [N-Term]; 2xHex(1)HexNAc(1) [S4; T7]	GP_Myc_His 2xHex(1)HexNAc(1) [S399; T402]; 1xHex(2)HexNAc(2) [T/S]	TRUE	1	1	18	GP_Myc_His	GP_Myc_His [396-409]	0	2550.23	0	0.914	1.066	0.641		2.06484e+06	1.88822e+06	2.20176e+06	1.3227e+06			Not Found	High	High	High	High	Not Found	High				4.62
		Checked	Confidence	Identifying Node	PSM Ambiguity	Annotated Sequence	Modifications	# Protein Groups	# Proteins	Master Protein Accessions	Protein Accessions	# Missed Cleavages	Charge	DeltaScore	DeltaCn	Rank	Search Engine Rank	m/z [Da]	MH+ [Da]	Theo. MH+ [Da]	DeltaM [ppm]	Deltam/z [Da]	Activation Type	MS Order	Isolation Interference [%]	Average Reporter S/N	Ion Inject Time [ms]	RT [min]	First Scan	Spectrum File	File ID	128/127	129/127	130/127	Abundance: 126	Abundance: 127	Abundance: 128	Abundance: 129	Abundance: 130	Abundance: 131	Quan Info	XCorr	Manual validation
		TRUE	High	Sequest HT (A3)	Unambiguous	[K].lDIsEATQVGQHHR.[R]	N-Term(TMT6plex); S4(Hex(2)HexNAc(2))	1	1	GP_Myc_His	GP_Myc_His	0	4	0.3117	0	1	1	638.312	2550.23	2550.23	0.33	0.00021	ETD (Electron Transfer Dissociation)	MS2	7.11965	106.2	118	60.5106	12506	211213_Lumos_(LC1200)_nanoFlex_Ieva_EBOV_GP_Myc_His_TMT_PNA_(16_17)_2h_ETD_HCD(45%)_95%.raw	F17	1.51787	1.01975	0.649833		200365	304128	204323	130204			4.62	S399 (Hex2HexNAc2)
		TRUE	High	Sequest HT (A3)	Unambiguous	[K].lDISEAtQVGQHHR.[R]	N-Term(TMT6plex); T7(Hex(2)HexNAc(2))	1	1	GP_Myc_His	GP_Myc_His	0	4	0.4213	0	1	1	638.312	2550.23	2550.23	-0.15	-9e-05	ETD (Electron Transfer Dissociation)	MS2	38.2888	69.3	46.192	54.9944	11258	211213_Lumos_(LC1200)_nanoFlex_Ieva_EBOV_GP_Myc_His_TMT_PNA_(16_17)_2h_ETD_HCD(45%)_95%.raw	F17	0.622797	1.06728	0.519836		466688	290652	498088	242601			4.51	T402 (Hex2HexNAc2)
		TRUE	High	Sequest HT (A3)	Unambiguous	[K].lDIsEAtQVGQHHR.[R]	N-Term(TMT6plex); S4(Hex(1)HexNAc(1)); T7(Hex(1)HexNAc(1))	1	1	GP_Myc_His	GP_Myc_His	0	4	0.2579	0	1	1	638.312	2550.23	2550.23	0.04	3e-05	ETD (Electron Transfer Dissociation)	MS2	5.37441	62.1	55.942	51.8359	10562	211213_Lumos_(LC1200)_nanoFlex_Ieva_EBOV_GP_Myc_His_TMT_PNA_(16_17)_2h_ETD_HCD(45%)_95%.raw	F17	0.262378	0.991794	0.937631		209477	54962.2	207758	196412			4.42	S399 (Hex1HexNAc1), T402 (Hex1HexNAc1)
		TRUE	High	Sequest HT (A3)	Unambiguous	[K].lDIsEATQVGQHHR.[R]	N-Term(TMT6plex); S4(Hex(2)HexNAc(2))	1	1	GP_Myc_His	GP_Myc_His	0	4	0.2775	0	1	1	638.312	2550.23	2550.23	0.43	0.00027	ETD (Electron Transfer Dissociation)	MS2	0.985176	46.1	7.641	60.9055	12589	211213_Lumos_(LC1200)_nanoFlex_Ieva_EBOV_GP_Myc_His_TMT_PNA_(16_17)_2h_ETD_HCD(45%)_95%.raw	F17	1.54927	1.04983	0.611173		251436	389543	263964	153671			4	S399 (Hex2HexNAc2)
		TRUE	High	Sequest HT (A3)	Unambiguous	[K].lDISEAtQVGQHHR.[R]	N-Term(TMT6plex); T7(Hex(2)HexNAc(2))	1	1	GP_Myc_His	GP_Myc_His	0	3	0.3717	0	1	1	850.747	2550.23	2550.23	0.05	4e-05	ETD (Electron Transfer Dissociation)	MS2	5.3515	124.1	67.448	55.0604	11272	211213_Lumos_(LC1200)_nanoFlex_Ieva_EBOV_GP_Myc_His_TMT_PNA_(16_17)_2h_ETD_HCD(45%)_95%.raw	F17	0.619997	1.10264	0.481721		363127	225138	400398	174926			3.74	T402 (Hex2HexNAc2)
		TRUE	High	Sequest HT (A3)	Unambiguous	[K].lDISEAtQVGQHHR.[R]	N-Term(TMT6plex); T7(Hex(2)HexNAc(2))	1	1	GP_Myc_His	GP_Myc_His	0	4	0.3518	0	1	1	638.312	2550.23	2550.23	0.14	9e-05	ETD (Electron Transfer Dissociation)	MS2	1.87788	57.6	12.493	55.3972	11346	211213_Lumos_(LC1200)_nanoFlex_Ieva_EBOV_GP_Myc_His_TMT_PNA_(16_17)_2h_ETD_HCD(45%)_95%.raw	F17	0.626719	1.14685	0.54143		217857	136535	249850	117954			3.61	T402 (Hex2HexNAc2)
		TRUE	High	Sequest HT (A3)	Unambiguous	[K].lDIsEATQVGQHHR.[R]	N-Term(TMT6plex); S4(Hex(2)HexNAc(2))	1	1	GP_Myc_His	GP_Myc_His	0	3	0.3084	0	1	1	850.746	2550.22	2550.23	-0.31	-0.00026	ETD (Electron Transfer Dissociation)	MS2	86.6672	85.1	67.855	60.5394	12512	211213_Lumos_(LC1200)_nanoFlex_Ieva_EBOV_GP_Myc_His_TMT_PNA_(16_17)_2h_ETD_HCD(45%)_95%.raw	F17	1.64838	1.09587	0.823148		226176	372824	247858	186176			3.47	S399 (Hex2HexNAc2)
		TRUE	High	Sequest HT (A22)	Unambiguous	[K].lDISEAtQVGQHHR.[R]	N-Term(TMT6plex); T7(Hex(2)HexNAc(2))	1	1	GP_Myc_His	GP_Myc_His	0	4	0.0806	0	1	1	638.312	2550.23	2550.23	0.33	0.00021	HCD (High Energy Collision Dissociation)	MS2	7.11965	106.2	34.505	60.5232	12508	211213_Lumos_(LC1200)_nanoFlex_Ieva_EBOV_GP_Myc_His_TMT_PNA_(16_17)_2h_ETD_HCD(45%)_95%.raw	F17	1.51787	1.01975	0.649833		200365	304128	204323	130204			3.35
		TRUE	High	Sequest HT (A22)	Unambiguous	[K].lDISEAtQVGQHHR.[R]	N-Term(TMT6plex); T7(Hex(2)HexNAc(2))	1	1	GP_Myc_His	GP_Myc_His	0	4	0.1652	0	1	1	638.312	2550.23	2550.23	0.43	0.00027	HCD (High Energy Collision Dissociation)	MS2	0.985176	46.1	11.259	60.9193	12591	211213_Lumos_(LC1200)_nanoFlex_Ieva_EBOV_GP_Myc_His_TMT_PNA_(16_17)_2h_ETD_HCD(45%)_95%.raw	F17	1.54927	1.04983	0.611173		251436	389543	263964	153671			3.33
		TRUE	High	Sequest HT (A22)	Unambiguous	[K].lDISEAtQVGQHHR.[R]	N-Term(TMT6plex); T7(Hex(2)HexNAc(2))	1	1	GP_Myc_His	GP_Myc_His	0	4	0.1506	0	1	1	638.312	2550.23	2550.23	-0.15	-9e-05	HCD (High Energy Collision Dissociation)	MS2	38.2888	69.3	12.495	55.0086	11260	211213_Lumos_(LC1200)_nanoFlex_Ieva_EBOV_GP_Myc_His_TMT_PNA_(16_17)_2h_ETD_HCD(45%)_95%.raw	F17	0.622797	1.06728	0.519836		466688	290652	498088	242601			3.32
		TRUE	High	Sequest HT (A22)	Unambiguous	[K].lDISEAtQVGQHHR.[R]	N-Term(TMT6plex); T7(Hex(2)HexNAc(2))	1	1	GP_Myc_His	GP_Myc_His	0	4	0.134	0	1	1	638.312	2550.23	2550.23	0.14	9e-05	HCD (High Energy Collision Dissociation)	MS2	1.87788	57.6	21.561	55.4096	11348	211213_Lumos_(LC1200)_nanoFlex_Ieva_EBOV_GP_Myc_His_TMT_PNA_(16_17)_2h_ETD_HCD(45%)_95%.raw	F17	0.626719	1.14685	0.54143		217857	136535	249850	117954			3.21
		TRUE	High	Sequest HT (A22)	Unambiguous	[K].lDISEAtQVGQHHR.[R]	N-Term(TMT6plex); T7(Hex(2)HexNAc(2))	1	1	GP_Myc_His	GP_Myc_His	0	4	0.2445	0	1	1	638.312	2550.23	2550.23	0.04	3e-05	HCD (High Energy Collision Dissociation)	MS2	5.37441	62.1	25.709	51.8462	10563	211213_Lumos_(LC1200)_nanoFlex_Ieva_EBOV_GP_Myc_His_TMT_PNA_(16_17)_2h_ETD_HCD(45%)_95%.raw	F17	0.262378	0.991794	0.937631		209477	54962.2	207758	196412			3.19
		TRUE	High	Sequest HT (A22)	Unambiguous	[K].lDISEAtQVGQHHR.[R]	N-Term(TMT6plex); T7(Hex(2)HexNAc(2))	1	1	GP_Myc_His	GP_Myc_His	0	3	0.1565	0	1	1	850.747	2550.23	2550.23	0.05	4e-05	HCD (High Energy Collision Dissociation)	MS2	5.3515	124.1	28.846	55.0755	11275	211213_Lumos_(LC1200)_nanoFlex_Ieva_EBOV_GP_Myc_His_TMT_PNA_(16_17)_2h_ETD_HCD(45%)_95%.raw	F17	0.619997	1.10264	0.481721		363127	225138	400398	174926			2.94
		TRUE	High	Sequest HT (A22)	Unambiguous	[K].lDISEAtQVGQHHR.[R]	N-Term(TMT6plex); T7(Hex(2)HexNAc(2))	1	1	GP_Myc_His	GP_Myc_His	0	3	0.2837	0	1	1	850.747	2550.23	2550.23	0.05	4e-05	HCD (High Energy Collision Dissociation)	MS2	8.73526	50.7	74.644	51.9478	10584	211213_Lumos_(LC1200)_nanoFlex_Ieva_EBOV_GP_Myc_His_TMT_PNA_(16_17)_2h_ETD_HCD(45%)_95%.raw	F17	0.379442	0.97479	1.00855		55465.4	21045.9	54067.1	55939.5			2.89
		TRUE	High	Sequest HT (A3)	Unambiguous	[K].lDIsEAtQVGQHHR.[R]	N-Term(TMT6plex); S4(Hex(1)HexNAc(1)); T7(Hex(1)HexNAc(1))	1	1	GP_Myc_His	GP_Myc_His	0	3	0.2509	0	1	1	850.747	2550.23	2550.23	0.05	4e-05	ETD (Electron Transfer Dissociation)	MS2	8.73526	50.7	94.963	51.9328	10581	211213_Lumos_(LC1200)_nanoFlex_Ieva_EBOV_GP_Myc_His_TMT_PNA_(16_17)_2h_ETD_HCD(45%)_95%.raw	F17	0.379442	0.97479	1.00855		55465.4	21045.9	54067.1	55939.5			2.83	S399 (Hex1HexNAc1), T402 (Hex1HexNAc1)
		TRUE	High	Sequest HT (A22)	Unambiguous	[K].lDISEAtQVGQHHR.[R]	N-Term(TMT6plex); T7(Hex(2)HexNAc(2))	1	1	GP_Myc_His	GP_Myc_His	0	3	0.0886	0	1	1	850.746	2550.22	2550.23	-0.31	-0.00026	HCD (High Energy Collision Dissociation)	MS2	86.6672	85.1	22.324	60.5563	12514	211213_Lumos_(LC1200)_nanoFlex_Ieva_EBOV_GP_Myc_His_TMT_PNA_(16_17)_2h_ETD_HCD(45%)_95%.raw	F17	1.64838	1.09587	0.823148		226176	372824	247858	186176			2.71
		TRUE	High	Sequest HT (A22)	Unambiguous	[K].lDISEAtQVGQHHR.[R]	N-Term(TMT6plex); T7(Hex(2)HexNAc(2))	1	1	GP_Myc_His	GP_Myc_His	0	3	0.2789	0	1	1	850.746	2550.22	2550.23	-0.31	-0.00026	HCD (High Energy Collision Dissociation)	MS2	7.00532	62.2	53.533	60.9703	12602	211213_Lumos_(LC1200)_nanoFlex_Ieva_EBOV_GP_Myc_His_TMT_PNA_(16_17)_2h_ETD_HCD(45%)_95%.raw	F17	1.25795	1.01631	0.872974		74244.7	93396	75455.6	64813.7			2.51
	TRUE	High	[K].LDISEATQVGQHHR.[R]	1xHexNAc [S4]; 1xHex(1)HexNAc(2) [T7]; 1xTMT6plex [N-Term]	GP_Myc_His 1xHexNAc [S399]; 1xHex(1)HexNAc(2) [T402]	TRUE	1	1	10	GP_Myc_His	GP_Myc_His [396-409]	0	2591.25	0	0.202	0.96	0.795		348750	70351.2	334875	277345			Not Found	High	High	High	High	Not Found	High				5.16
		Checked	Confidence	Identifying Node	PSM Ambiguity	Annotated Sequence	Modifications	# Protein Groups	# Proteins	Master Protein Accessions	Protein Accessions	# Missed Cleavages	Charge	DeltaScore	DeltaCn	Rank	Search Engine Rank	m/z [Da]	MH+ [Da]	Theo. MH+ [Da]	DeltaM [ppm]	Deltam/z [Da]	Activation Type	MS Order	Isolation Interference [%]	Average Reporter S/N	Ion Inject Time [ms]	RT [min]	First Scan	Spectrum File	File ID	128/127	129/127	130/127	Abundance: 126	Abundance: 127	Abundance: 128	Abundance: 129	Abundance: 130	Abundance: 131	Quan Info	XCorr	Manual validation
		TRUE	High	Sequest HT (A3)	Unambiguous	[K].lDIsEAtQVGQHHR.[R]	N-Term(TMT6plex); S4(HexNAc); T7(Hex(1)HexNAc(2))	1	1	GP_Myc_His	GP_Myc_His	0	4	0.2539	0	1	1	648.568	2591.25	2591.25	-0.22	-0.00014	ETD (Electron Transfer Dissociation)	MS2	3.70124	72.4	41.088	51.6575	10521	211213_Lumos_(LC1200)_nanoFlex_Ieva_EBOV_GP_Myc_His_TMT_PNA_(16_17)_2h_ETD_HCD(45%)_95%.raw	F17	0.210561	0.976831	0.780745		156214	32892.5	152594	121963			5.16	S399 (HexNAc), T402 (Hex1HexNAc2)
		TRUE	High	Sequest HT (A3)	Unambiguous	[K].lDIsEAtQVGQHHR.[R]	N-Term(TMT6plex); S4(HexNAc); T7(Hex(1)HexNAc(2))	1	1	GP_Myc_His	GP_Myc_His	0	4	0.2591	0	1	1	648.568	2591.25	2591.25	-0.4	-0.00026	ETD (Electron Transfer Dissociation)	MS2	5.69274	72.2	82.072	51.56	10499	211213_Lumos_(LC1200)_nanoFlex_Ieva_EBOV_GP_Myc_His_TMT_PNA_(16_17)_2h_ETD_HCD(45%)_95%.raw	F17	0.194554	0.946734	0.807025		192536	37458.7	182281	155382			4.67	S399 (HexNAc), T402 (Hex1HexNAc2)
	TRUE	High	[K].LDISEATQVGQHHR.[R]	1xHexNAc [T/S]; 1xHex(2)HexNAc(2) [S/T]; 1xTMT6plex [N-Term]; 1xHex(1)HexNAc(2) [S/T]; 1xHex(1)HexNAc(1) [T/S]	GP_Myc_His 1xHex(1)HexNAc(2) [T/S]; 1xHex(1)HexNAc(1) [S/T]	TRUE	1	1	27	GP_Myc_His	GP_Myc_His [396-409]	0	2753.3	0	0.238	0.88	1.146		1.03504e+06	246610	910346	1.18658e+06			Not Found	High	High	High	High	Not Found	High				4.09
		Checked	Confidence	Identifying Node	PSM Ambiguity	Annotated Sequence	Modifications	# Protein Groups	# Proteins	Master Protein Accessions	Protein Accessions	# Missed Cleavages	Charge	DeltaScore	DeltaCn	Rank	Search Engine Rank	m/z [Da]	MH+ [Da]	Theo. MH+ [Da]	DeltaM [ppm]	Deltam/z [Da]	Activation Type	MS Order	Isolation Interference [%]	Average Reporter S/N	Ion Inject Time [ms]	RT [min]	First Scan	Spectrum File	File ID	128/127	129/127	130/127	Abundance: 126	Abundance: 127	Abundance: 128	Abundance: 129	Abundance: 130	Abundance: 131	Quan Info	XCorr	Manual validation
		TRUE	High	Sequest HT (A3)	Unambiguous	[K].lDIsEAtQVGQHHR.[R]	N-Term(TMT6plex); S4(Hex(1)HexNAc(1)); T7(Hex(1)HexNAc(2))	1	1	GP_Myc_His	GP_Myc_His	0	4	0.4059	0	1	1	689.082	2753.3	2753.3	-0.15	-0.0001	ETD (Electron Transfer Dissociation)	MS2	10.4607	90.2	18.336	50.5416	10261	211213_Lumos_(LC1200)_nanoFlex_Ieva_EBOV_GP_Myc_His_TMT_PNA_(16_17)_2h_ETD_HCD(45%)_95%.raw	F17	0.172649	0.946356	1.1805		621131	107237	587811	733246			4.09	S399 (Hex1HexNAc1), T402 (Hex1HexNAc2)
		TRUE	High	Sequest HT (A3)	Unambiguous	[K].lDIsEAtQVGQHHR.[R]	N-Term(TMT6plex); S4(Hex(1)HexNAc(2)); T7(Hex(1)HexNAc(1))	1	1	GP_Myc_His	GP_Myc_His	0	4	0.3575	0	1	1	689.082	2753.3	2753.3	-0.06	-4e-05	ETD (Electron Transfer Dissociation)	MS2	6.32034	113	46.591	51.0266	10378	211213_Lumos_(LC1200)_nanoFlex_Ieva_EBOV_GP_Myc_His_TMT_PNA_(16_17)_2h_ETD_HCD(45%)_95%.raw	F17	0.404135	0.648626	0.830397		200111	80871.8	129797	166171			3.86	S399 (Hex1HexNAc2), T402 (Hex1HexNAc1)
		TRUE	High	Sequest HT (A3)	Unambiguous	[K].lDIsEAtQVGQHHR.[R]	N-Term(TMT6plex); S4(Hex(1)HexNAc(1)); T7(Hex(1)HexNAc(2))	1	1	GP_Myc_His	GP_Myc_His	0	3	0.3608	0	1	1	918.439	2753.3	2753.3	-1.36	-0.00125	ETD (Electron Transfer Dissociation)	MS2	3.53901	52.8	33.839	50.5776	10269	211213_Lumos_(LC1200)_nanoFlex_Ieva_EBOV_GP_Myc_His_TMT_PNA_(16_17)_2h_ETD_HCD(45%)_95%.raw	F17	0.273623	0.901485	1.34313		213800	58500.7	192738	287161			2.55	S399 (Hex1HexNAc1), T402 (Hex1HexNAc2)
	TRUE	High	[K].LDISEATQVGQHHR.[R]	1xHex(2)HexNAc(2) [S4(100)]; 1xTMT6plex [N-Term]; 1xHex(1)HexNAc(1) [T7(100)]	GP_Myc_His 1xHex(2)HexNAc(2) [S399(100)]; 1xHex(1)HexNAc(1) [T402(100)]	TRUE	1	1	26	GP_Myc_His	GP_Myc_His [396-409]	0	2915.36	0	0.132	0.609	0.547		1.99826e+06	263920	1.21602e+06	1.09228e+06			Not Found	High	High	High	High	Not Found	High				4.72
		Checked	Confidence	Identifying Node	PSM Ambiguity	Annotated Sequence	Modifications	# Protein Groups	# Proteins	Master Protein Accessions	Protein Accessions	# Missed Cleavages	Charge	DeltaScore	DeltaCn	Rank	Search Engine Rank	m/z [Da]	MH+ [Da]	Theo. MH+ [Da]	DeltaM [ppm]	Deltam/z [Da]	Activation Type	MS Order	Isolation Interference [%]	Average Reporter S/N	Ion Inject Time [ms]	RT [min]	First Scan	Spectrum File	File ID	128/127	129/127	130/127	Abundance: 126	Abundance: 127	Abundance: 128	Abundance: 129	Abundance: 130	Abundance: 131	Quan Info	XCorr	Manual validation
		TRUE	High	Sequest HT (A3)	Unambiguous	[K].lDIsEAtQVGQHHR.[R]	N-Term(TMT6plex); S4(Hex(1)HexNAc(1)); T7(Hex(2)HexNAc(2))	1	1	GP_Myc_His	GP_Myc_His	0	4	0.3708	0	1	1	729.595	2915.36	2915.36	-0.17	-0.00012	ETD (Electron Transfer Dissociation)	MS2	5.93069	40.8	10.276	50.3019	10202	211213_Lumos_(LC1200)_nanoFlex_Ieva_EBOV_GP_Myc_His_TMT_PNA_(16_17)_2h_ETD_HCD(45%)_95%.raw	F17	0.11643	0.578305	0.54111		1.17795e+06	137149	681214	637400			4.72	S399 (Hex1HexNAc1), T402 (Hex2HexNAc2)
		TRUE	High	Sequest HT (A3)	Unambiguous	[K].lDIsEAtQVGQHHR.[R]	N-Term(TMT6plex); S4(Hex(2)HexNAc(2)); T7(Hex(1)HexNAc(1))	1	1	GP_Myc_His	GP_Myc_His	0	4	0.2492	0	1	1	729.595	2915.36	2915.36	-0.09	-6e-05	ETD (Electron Transfer Dissociation)	MS2	3.40414	49.8	10.048	50.6978	10301	211213_Lumos_(LC1200)_nanoFlex_Ieva_EBOV_GP_Myc_His_TMT_PNA_(16_17)_2h_ETD_HCD(45%)_95%.raw	F17	0.176256	0.797792	0.750647		288327	50819.4	230025	216432			3.05	S399 (Hex2HexNAc2), T402 (Hex1HexNAc1)
		TRUE	High	Sequest HT (A3)	Unambiguous	[K].lDIsEAtQVGQHHR.[R]	N-Term(TMT6plex); S4(Hex(1)HexNAc(1)); T7(Hex(2)HexNAc(2))	1	1	GP_Myc_His	GP_Myc_His	0	3	0.392	0	1	1	972.458	2915.36	2915.36	0.07	6e-05	ETD (Electron Transfer Dissociation)	MS2	78.4044	53.1	35.566	50.3178	10206	211213_Lumos_(LC1200)_nanoFlex_Ieva_EBOV_GP_Myc_His_TMT_PNA_(16_17)_2h_ETD_HCD(45%)_95%.raw	F17	0.169125	0.585408	0.492544		234909	39728.9	137517	115703			3.01	S399 (Hex1HexNAc1), T402 (Hex2HexNAc2)
		TRUE	High	Sequest HT (A3)	Unambiguous	[K].lDIsEAtQVGQHHR.[R]	N-Term(TMT6plex); S4(Hex(1)HexNAc(1)); T7(Hex(2)HexNAc(2))	1	1	GP_Myc_His	GP_Myc_His	0	3	0.3137	0	1	1	972.457	2915.36	2915.36	-0.44	-0.00042	ETD (Electron Transfer Dissociation)	MS2	5.68737	90.5	38.977	49.0826	9917	211213_Lumos_(LC1200)_nanoFlex_Ieva_EBOV_GP_Myc_His_TMT_PNA_(16_17)_2h_ETD_HCD(45%)_95%.raw	F17	0.077436	0.483634	0.307016		217726	16859.8	105300	66845.5			2.71	S399 (Hex1HexNAc1), T402 (Hex2HexNAc2)
	TRUE	High	[K].LDISEATQVGQHHR.[R]	2xHex(1)HexNAc(2) [S4; T7]; 1xTMT6plex [N-Term]	GP_Myc_His 2xHex(1)HexNAc(2) [S399; T402]	TRUE	1	1	3	GP_Myc_His	GP_Myc_His [396-409]	0	2956.38	0	0.168	0.758	1.154		291084	48835.2	220731	335950	5410.07		Not Found	High	High	High	High	High	High				4.03
		Checked	Confidence	Identifying Node	PSM Ambiguity	Annotated Sequence	Modifications	# Protein Groups	# Proteins	Master Protein Accessions	Protein Accessions	# Missed Cleavages	Charge	DeltaScore	DeltaCn	Rank	Search Engine Rank	m/z [Da]	MH+ [Da]	Theo. MH+ [Da]	DeltaM [ppm]	Deltam/z [Da]	Activation Type	MS Order	Isolation Interference [%]	Average Reporter S/N	Ion Inject Time [ms]	RT [min]	First Scan	Spectrum File	File ID	128/127	129/127	130/127	Abundance: 126	Abundance: 127	Abundance: 128	Abundance: 129	Abundance: 130	Abundance: 131	Quan Info	XCorr	Manual validation
		TRUE	High	Sequest HT (A3)	Unambiguous	[K].lDIsEAtQVGQHHR.[R]	N-Term(TMT6plex); S4(Hex(1)HexNAc(2)); T7(Hex(1)HexNAc(2))	1	1	GP_Myc_His	GP_Myc_His	0	4	0.402	0	1	1	739.851	2956.38	2956.38	-0.15	-0.00011	ETD (Electron Transfer Dissociation)	MS2	19.7553	61.1	62.272	49.4185	9994	211213_Lumos_(LC1200)_nanoFlex_Ieva_EBOV_GP_Myc_His_TMT_PNA_(16_17)_2h_ETD_HCD(45%)_95%.raw	F17	0.16777	0.758308	1.15414		291084	48835.2	220731	335950	5410.07		4.03	S399 (Hex1HexNAc2), T402 (Hex1HexNAc2)
	TRUE	High	[K].LDISEATQVGQHHR.[R]	2xHex(2)HexNAc(2) [S4; T7]; 1xTMT6plex [N-Term]	GP_Myc_His 2xHex(2)HexNAc(2) [S399; T402]	TRUE	1	1	5	GP_Myc_His	GP_Myc_His [396-409]	0	3280.49	0	0.062	0.47	0.343		1.32108e+06	82000.1	620505	453768			Not Found	High	High	High	High	Not Found	High				3.24
		Checked	Confidence	Identifying Node	PSM Ambiguity	Annotated Sequence	Modifications	# Protein Groups	# Proteins	Master Protein Accessions	Protein Accessions	# Missed Cleavages	Charge	DeltaScore	DeltaCn	Rank	Search Engine Rank	m/z [Da]	MH+ [Da]	Theo. MH+ [Da]	DeltaM [ppm]	Deltam/z [Da]	Activation Type	MS Order	Isolation Interference [%]	Average Reporter S/N	Ion Inject Time [ms]	RT [min]	First Scan	Spectrum File	File ID	128/127	129/127	130/127	Abundance: 126	Abundance: 127	Abundance: 128	Abundance: 129	Abundance: 130	Abundance: 131	Quan Info	XCorr	Manual validation
		TRUE	High	Sequest HT (A3)	Unambiguous	[K].lDIsEAtQVGQHHR.[R]	N-Term(TMT6plex); S4(Hex(2)HexNAc(2)); T7(Hex(2)HexNAc(2))	1	1	GP_Myc_His	GP_Myc_His	0	4	0.2654	0	1	1	820.878	3280.49	3280.49	0.11	9e-05	ETD (Electron Transfer Dissociation)	MS2	0.443358	46.2	31.734	48.8998	9876	211213_Lumos_(LC1200)_nanoFlex_Ieva_EBOV_GP_Myc_His_TMT_PNA_(16_17)_2h_ETD_HCD(45%)_95%.raw	F17	0.0560196	0.474908	0.348489		1.04833e+06	58727	497860	365331			3.24	S399 (Hex2HexNAc2), T402 (Hex2HexNAc2)
		TRUE	High	Sequest HT (A3)	Unambiguous	[K].lDIsEAtQVGQHHR.[R]	N-Term(TMT6plex); S4(Hex(2)HexNAc(2)); T7(Hex(2)HexNAc(2))	1	1	GP_Myc_His	GP_Myc_His	0	3	0.5296	0	1	1	1094.17	3280.49	3280.49	0.14	0.00015	ETD (Electron Transfer Dissociation)	MS2	1.57636	42.6	52.552	48.9375	9884	211213_Lumos_(LC1200)_nanoFlex_Ieva_EBOV_GP_Myc_His_TMT_PNA_(16_17)_2h_ETD_HCD(45%)_95%.raw	F17	0.0853261	0.449655	0.324234		272755	23273.1	122645	88436.3			3.21	S399 (Hex2HexNAc2), T402 (Hex2HexNAc2)
	TRUE	High	[D].ISEATQVGQHHR.[R]	1xHex(1)HexNAc(2) [T5]; 1xTMT6plex [N-Term]; 1xHexNAc [S2(100)]; 1xHex(1)HexNAc(1) [T5(100)]	GP_Myc_His 1xHexNAc [S399(100)]; 1xHex(1)HexNAc(1) [T402(100)]; 1xHex(1)HexNAc(2) [T402]	TRUE	1	1	4	GP_Myc_His	GP_Myc_His [398-409]	0	2160.06	0	0.258	1.048	0.815		84665.8	21842.9	88725.1	68989.2			Not Found	High	High	High	High	Not Found	High				4.09
		Checked	Confidence	Identifying Node	PSM Ambiguity	Annotated Sequence	Modifications	# Protein Groups	# Proteins	Master Protein Accessions	Protein Accessions	# Missed Cleavages	Charge	DeltaScore	DeltaCn	Rank	Search Engine Rank	m/z [Da]	MH+ [Da]	Theo. MH+ [Da]	DeltaM [ppm]	Deltam/z [Da]	Activation Type	MS Order	Isolation Interference [%]	Average Reporter S/N	Ion Inject Time [ms]	RT [min]	First Scan	Spectrum File	File ID	128/127	129/127	130/127	Abundance: 126	Abundance: 127	Abundance: 128	Abundance: 129	Abundance: 130	Abundance: 131	Quan Info	XCorr	Manual validation
		TRUE	High	Sequest HT (A21)	Ambiguous	[D].isEAtQVGQHHR.[R]	N-Term(TMT6plex); S2(HexNAc); T5(Hex(1)HexNAc(1))	1	1	GP_Myc_His	GP_Myc_His	0	4	0.2616	0	1	1	540.771	2160.06	2160.06	-0.17	-9e-05	ETD (Electron Transfer Dissociation)	MS2	6.84775	56.8	118	37.4396	7545	211213_Lumos_(LC1200)_nanoFlex_Ieva_EBOV_GP_Myc_His_TMT_PNA_(16_17)_2h_ETD_HCD(45%)_95%.raw	F17	0.303086	1.24216	0.962785		50127.6	15193	62266.4	48262.1			4.09	S399 (HexNAc), T402 (Hex1HexNAc1)
		TRUE	High	Sequest HT (A23)	Ambiguous	[D].iSEAtQVGQHHR.[R]	N-Term(TMT6plex); T5(Hex(1)HexNAc(2))	1	1	GP_Myc_His	GP_Myc_His	0	4	0.179	0	1	1	540.771	2160.06	2160.06	-0.17	-9e-05	HCD (High Energy Collision Dissociation)	MS2	6.84775	56.8	86	37.452	7547	211213_Lumos_(LC1200)_nanoFlex_Ieva_EBOV_GP_Myc_His_TMT_PNA_(16_17)_2h_ETD_HCD(45%)_95%.raw	F17	0.303086	1.24216	0.962785		50127.6	15193	62266.4	48262.1			2.57
	TRUE	High	[D].ISEATQVGQHHR.[R]	1xTMT6plex [N-Term]; 1xHex(1)HexNAc(1) [T5(100)]	GP_Myc_His 1xHex(1)HexNAc(1) [T402(100)]	TRUE	1	1	2	GP_Myc_His	GP_Myc_His [398-409]	0	1956.98	0	0.514	1.395	1.315		49515.6	25464.4	69086.1	65107			Not Found	High	High	High	High	Not Found	High				2.7
		Checked	Confidence	Identifying Node	PSM Ambiguity	Annotated Sequence	Modifications	# Protein Groups	# Proteins	Master Protein Accessions	Protein Accessions	# Missed Cleavages	Charge	DeltaScore	DeltaCn	Rank	Search Engine Rank	m/z [Da]	MH+ [Da]	Theo. MH+ [Da]	DeltaM [ppm]	Deltam/z [Da]	Activation Type	MS Order	Isolation Interference [%]	Average Reporter S/N	Ion Inject Time [ms]	RT [min]	First Scan	Spectrum File	File ID	128/127	129/127	130/127	Abundance: 126	Abundance: 127	Abundance: 128	Abundance: 129	Abundance: 130	Abundance: 131	Quan Info	XCorr	Manual validation
		TRUE	High	Sequest HT (A23)	Ambiguous	[D].iSEAtQVGQHHR.[R]	N-Term(TMT6plex); T5(Hex(1)HexNAc(1))	1	1	GP_Myc_His	GP_Myc_His	0	3	0.0519	0	1	1	652.999	1956.98	1956.98	0.05	3e-05	HCD (High Energy Collision Dissociation)	MS2	2.71975	68.8	86	39.7068	7987	211213_Lumos_(LC1200)_nanoFlex_Ieva_EBOV_GP_Myc_His_TMT_PNA_(16_17)_2h_ETD_HCD(45%)_95%.raw	F17	0.514271	1.39524	1.31488		49515.6	25464.4	69086.1	65107			2.7
		TRUE	High	Sequest HT (A21)	Ambiguous	[D].iSEAtQVGQHHR.[R]	N-Term(TMT6plex); T5(Hex(1)HexNAc(1))	1	1	GP_Myc_His	GP_Myc_His	0	3	0.3794	0	1	1	652.999	1956.98	1956.98	0.05	3e-05	ETD (Electron Transfer Dissociation)	MS2	2.71975	68.8	118	39.6955	7985	211213_Lumos_(LC1200)_nanoFlex_Ieva_EBOV_GP_Myc_His_TMT_PNA_(16_17)_2h_ETD_HCD(45%)_95%.raw	F17	0.514271	1.39524	1.31488		49515.6	25464.4	69086.1	65107			2.53	T402 (Hex1HexNAc1)
	TRUE	High	[D].ISEATQVGQHHR.[R]	1xTMT6plex [N-Term]; 1xHex(1)HexNAc(2) [T5(99.8)]; 1xHex(2)HexNAc(2) [S2(99.8)]	GP_Myc_His 1xHex(1)HexNAc(2) [T402(99.8)]; 1xHex(2)HexNAc(2) [S399(99.8)]	TRUE	1	1	1	GP_Myc_His	GP_Myc_His [398-409]	0	2890.33	0	0.1	1.009	0.931		19923.9	1987.31	20104	18553.1			Not Found	High	High	High	High	Not Found	High				3.26
		Checked	Confidence	Identifying Node	PSM Ambiguity	Annotated Sequence	Modifications	# Protein Groups	# Proteins	Master Protein Accessions	Protein Accessions	# Missed Cleavages	Charge	DeltaScore	DeltaCn	Rank	Search Engine Rank	m/z [Da]	MH+ [Da]	Theo. MH+ [Da]	DeltaM [ppm]	Deltam/z [Da]	Activation Type	MS Order	Isolation Interference [%]	Average Reporter S/N	Ion Inject Time [ms]	RT [min]	First Scan	Spectrum File	File ID	128/127	129/127	130/127	Abundance: 126	Abundance: 127	Abundance: 128	Abundance: 129	Abundance: 130	Abundance: 131	Quan Info	XCorr	Manual validation
		TRUE	High	Sequest HT (A21)	Ambiguous	[D].isEAtQVGQHHR.[R]	N-Term(TMT6plex); S2(Hex(2)HexNAc(2)); T5(Hex(1)HexNAc(2))	1	1	GP_Myc_His	GP_Myc_His	0	4	0.0982	0	1	1	723.338	2890.33	2890.33	0.98	0.00071	ETD (Electron Transfer Dissociation)	MS2	4.49476	19.7	118	33.8766	6840	211213_Lumos_(LC1200)_nanoFlex_Ieva_EBOV_GP_Myc_His_TMT_PNA_(16_17)_2h_ETD_HCD(45%)_95%.raw	F17	0.099745	1.00904	0.9312		19923.9	1987.31	20104	18553.1			3.26	S399 (Hex2HexNAc2), T402 (Hex1HexNAc2)
	TRUE	High	[D].ISEATQVGQHHR.[R]	1xTMT6plex [N-Term]; 2xHex(1)HexNAc(1) [S2(100); T5(100)]; 1xHex(2)HexNAc(2) [T5(100)]	GP_Myc_His 2xHex(1)HexNAc(1) [S399(100); T402(100)]; 1xHex(2)HexNAc(2) [T402(100)]	TRUE	1	1	5	GP_Myc_His	GP_Myc_His [398-409]	0	2322.11	0	0.441	1.271	0.96		64223.6	28334.2	81606.3	61629.2			Not Found	High	High	High	High	Not Found	High				4.91
		Checked	Confidence	Identifying Node	PSM Ambiguity	Annotated Sequence	Modifications	# Protein Groups	# Proteins	Master Protein Accessions	Protein Accessions	# Missed Cleavages	Charge	DeltaScore	DeltaCn	Rank	Search Engine Rank	m/z [Da]	MH+ [Da]	Theo. MH+ [Da]	DeltaM [ppm]	Deltam/z [Da]	Activation Type	MS Order	Isolation Interference [%]	Average Reporter S/N	Ion Inject Time [ms]	RT [min]	First Scan	Spectrum File	File ID	128/127	129/127	130/127	Abundance: 126	Abundance: 127	Abundance: 128	Abundance: 129	Abundance: 130	Abundance: 131	Quan Info	XCorr	Manual validation
		TRUE	High	Sequest HT (A21)	Ambiguous	[D].iSEAtQVGQHHR.[R]	N-Term(TMT6plex); T5(Hex(2)HexNAc(2))	1	1	GP_Myc_His	GP_Myc_His	0	4	0.3809	0	1	1	581.284	2322.11	2322.11	0.12	7e-05	ETD (Electron Transfer Dissociation)	MS2	5.66969	46.7	103.409	38.9212	7833	211213_Lumos_(LC1200)_nanoFlex_Ieva_EBOV_GP_Myc_His_TMT_PNA_(16_17)_2h_ETD_HCD(45%)_95%.raw	F17	0.412499	1.48052	0.914321		39584.8	16328.7	58606.1	36193.2			4.91	T402 (Hex2HexNAc2)
		TRUE	High	Sequest HT (A21)	Ambiguous	[D].isEAtQVGQHHR.[R]	N-Term(TMT6plex); S2(Hex(1)HexNAc(1)); T5(Hex(1)HexNAc(1))	1	1	GP_Myc_His	GP_Myc_His	0	4	0.3429	0	1	1	581.284	2322.12	2322.11	0.65	0.00037	ETD (Electron Transfer Dissociation)	MS2	0	19.1	118	36.1052	7280	211213_Lumos_(LC1200)_nanoFlex_Ieva_EBOV_GP_Myc_His_TMT_PNA_(16_17)_2h_ETD_HCD(45%)_95%.raw	F17	0.497414	1.01052	1.21901		15601.1	7760.22	15765.2	19017.8			3.15	S399 (Hex1HexNAc1), T402 (Hex1HexNAc1)
		TRUE	High	Sequest HT (A23)	Ambiguous	[D].iSEAtQVGQHHR.[R]	N-Term(TMT6plex); T5(Hex(2)HexNAc(2))	1	1	GP_Myc_His	GP_Myc_His	0	4	0.1767	0	1	1	581.284	2322.11	2322.11	0.12	7e-05	HCD (High Energy Collision Dissociation)	MS2	5.66969	46.7	86	38.9316	7835	211213_Lumos_(LC1200)_nanoFlex_Ieva_EBOV_GP_Myc_His_TMT_PNA_(16_17)_2h_ETD_HCD(45%)_95%.raw	F17	0.412499	1.48052	0.914321		39584.8	16328.7	58606.1	36193.2			2.83
	TRUE	High	[D].ISEATQVGQHHR.[R]	1xTMT6plex [N-Term]; 1xHex(1)HexNAc(1) [S2(100)]; 1xHex(2)HexNAc(2) [T5(100)]	GP_Myc_His 1xHex(1)HexNAc(1) [S399(100)]; 1xHex(2)HexNAc(2) [T402(100)]	TRUE	1	1	3	GP_Myc_His	GP_Myc_His [398-409]	0	2687.25	0	0.233	1.041	1.036		71449	16663.8	74356.6	74049.6			Not Found	High	High	High	High	Not Found	High				4.58
		Checked	Confidence	Identifying Node	PSM Ambiguity	Annotated Sequence	Modifications	# Protein Groups	# Proteins	Master Protein Accessions	Protein Accessions	# Missed Cleavages	Charge	DeltaScore	DeltaCn	Rank	Search Engine Rank	m/z [Da]	MH+ [Da]	Theo. MH+ [Da]	DeltaM [ppm]	Deltam/z [Da]	Activation Type	MS Order	Isolation Interference [%]	Average Reporter S/N	Ion Inject Time [ms]	RT [min]	First Scan	Spectrum File	File ID	128/127	129/127	130/127	Abundance: 126	Abundance: 127	Abundance: 128	Abundance: 129	Abundance: 130	Abundance: 131	Quan Info	XCorr	Manual validation
		TRUE	High	Sequest HT (A21)	Ambiguous	[D].isEAtQVGQHHR.[R]	N-Term(TMT6plex); S2(Hex(1)HexNAc(1)); T5(Hex(2)HexNAc(2))	1	1	GP_Myc_His	GP_Myc_His	0	4	0.4236	0	1	1	672.567	2687.25	2687.25	0.24	0.00016	ETD (Electron Transfer Dissociation)	MS2	10.5371	45.5	118	34.2935	6925	211213_Lumos_(LC1200)_nanoFlex_Ieva_EBOV_GP_Myc_His_TMT_PNA_(16_17)_2h_ETD_HCD(45%)_95%.raw	F17	0.250906	0.953365	0.964138		44938.8	11275.4	42843.1	43327.2			4.58	S399 (Hex1HexNAc1), T402 (Hex2HexNAc2)
	TRUE	High	[D].ISEATQVGQHHR.[R]	1xTMT6plex [N-Term]; 2xHex(2)HexNAc(2) [S2(100); T5(100)]	GP_Myc_His 2xHex(2)HexNAc(2) [S399(100); T402(100)]	TRUE	1	1	3	GP_Myc_His	GP_Myc_His [398-409]	0	3052.38	0	0.07	1.07	0.736		62899.7	4414.19	67312.5	46275.8			Not Found	High	High	High	High	Not Found	High				4.38
		Checked	Confidence	Identifying Node	PSM Ambiguity	Annotated Sequence	Modifications	# Protein Groups	# Proteins	Master Protein Accessions	Protein Accessions	# Missed Cleavages	Charge	DeltaScore	DeltaCn	Rank	Search Engine Rank	m/z [Da]	MH+ [Da]	Theo. MH+ [Da]	DeltaM [ppm]	Deltam/z [Da]	Activation Type	MS Order	Isolation Interference [%]	Average Reporter S/N	Ion Inject Time [ms]	RT [min]	First Scan	Spectrum File	File ID	128/127	129/127	130/127	Abundance: 126	Abundance: 127	Abundance: 128	Abundance: 129	Abundance: 130	Abundance: 131	Quan Info	XCorr	Manual validation
		TRUE	High	Sequest HT (A21)	Ambiguous	[D].isEAtQVGQHHR.[R]	N-Term(TMT6plex); S2(Hex(2)HexNAc(2)); T5(Hex(2)HexNAc(2))	1	1	GP_Myc_His	GP_Myc_His	0	4	0.484	0	1	1	763.851	3052.38	3052.38	0.98	0.00074	ETD (Electron Transfer Dissociation)	MS2	1.68175	24.7	77.588	33.6494	6792	211213_Lumos_(LC1200)_nanoFlex_Ieva_EBOV_GP_Myc_His_TMT_PNA_(16_17)_2h_ETD_HCD(45%)_95%.raw	F17	0.0834337	1.07819	0.721835		52906.5	4414.19	57043.3	38189.8			4.38	S399 (Hex2HexNAc2), T402 (Hex2HexNAc2)
	TRUE	High	[D].ISEATQVGQHHR.[R]	1xHex(1)HexNAc(2) [T5]; 1xTMT6plex [N-Term]; 1xHex(1)HexNAc(1) [S2]; 1xHexNAc [S2(100)]; 1xHex(2)HexNAc(2) [T5(100)]	GP_Myc_His 1xHexNAc [S399(100)]; 1xHex(2)HexNAc(2) [T402(100)]	TRUE	1	1	2	GP_Myc_His	GP_Myc_His [398-409]	0	2525.19	0	0.306	1.061	0.73		28893.7	8842.55	30667	21078.8			Not Found	High	High	High	High	Not Found	High				4.08
		Checked	Confidence	Identifying Node	PSM Ambiguity	Annotated Sequence	Modifications	# Protein Groups	# Proteins	Master Protein Accessions	Protein Accessions	# Missed Cleavages	Charge	DeltaScore	DeltaCn	Rank	Search Engine Rank	m/z [Da]	MH+ [Da]	Theo. MH+ [Da]	DeltaM [ppm]	Deltam/z [Da]	Activation Type	MS Order	Isolation Interference [%]	Average Reporter S/N	Ion Inject Time [ms]	RT [min]	First Scan	Spectrum File	File ID	128/127	129/127	130/127	Abundance: 126	Abundance: 127	Abundance: 128	Abundance: 129	Abundance: 130	Abundance: 131	Quan Info	XCorr	Manual validation
		TRUE	High	Sequest HT (A21)	Ambiguous	[D].isEAtQVGQHHR.[R]	N-Term(TMT6plex); S2(HexNAc); T5(Hex(2)HexNAc(2))	1	1	GP_Myc_His	GP_Myc_His	0	4	0.3873	0	1	1	632.054	2525.19	2525.19	-0.38	-0.00024	ETD (Electron Transfer Dissociation)	MS2	46.4051	28.6	118	35.5528	7174	211213_Lumos_(LC1200)_nanoFlex_Ieva_EBOV_GP_Myc_His_TMT_PNA_(16_17)_2h_ETD_HCD(45%)_95%.raw	F17	0.306037	1.06137	0.729527		28893.7	8842.55	30667	21078.8			4.08	S399 (HexNAc), T402 (Hex2HexNAc2)
	TRUE	High	[S].EATQVGQHHR.[R]	1xTMT6plex [N-Term]; 1xHex(1)HexNAc(1) [T3(100)]	GP_Myc_His 1xHex(1)HexNAc(1) [T402(100)]	TRUE	1	1	2	GP_Myc_His	GP_Myc_His [400-409]	0	1756.87	0	0.413	1.826	1.201		17892.6	7386.57	32679.3	21486.4			Not Found	High	High	High	High	Not Found	High				3.07
		Checked	Confidence	Identifying Node	PSM Ambiguity	Annotated Sequence	Modifications	# Protein Groups	# Proteins	Master Protein Accessions	Protein Accessions	# Missed Cleavages	Charge	DeltaScore	DeltaCn	Rank	Search Engine Rank	m/z [Da]	MH+ [Da]	Theo. MH+ [Da]	DeltaM [ppm]	Deltam/z [Da]	Activation Type	MS Order	Isolation Interference [%]	Average Reporter S/N	Ion Inject Time [ms]	RT [min]	First Scan	Spectrum File	File ID	128/127	129/127	130/127	Abundance: 126	Abundance: 127	Abundance: 128	Abundance: 129	Abundance: 130	Abundance: 131	Quan Info	XCorr	Manual validation
		TRUE	High	Sequest HT (A21)	Ambiguous	[S].eAtQVGQHHR.[R]	N-Term(TMT6plex); T3(Hex(1)HexNAc(1))	1	1	GP_Myc_His	GP_Myc_His	0	3	0.5537	0	1	1	586.293	1756.87	1756.87	-0.29	-0.00017	ETD (Electron Transfer Dissociation)	MS2	8.39493	26	118	24.2527	4659	211213_Lumos_(LC1200)_nanoFlex_Ieva_EBOV_GP_Myc_His_TMT_PNA_(16_17)_2h_ETD_HCD(45%)_95%.raw	F17	0.412828	1.82642	1.20085		17892.6	7386.57	32679.3	21486.4			3.07	T402 (Hex1HexNAc1)
	TRUE	High	[A].TQVGQHHR.[R]	1xHex(1)HexNAc(2) [T1(100)]; 1xTMT6plex [N-Term]	GP_Myc_His 1xHex(1)HexNAc(2) [T402(100)]	TRUE	1	1	3	GP_Myc_His	GP_Myc_His [402-409]	0	1759.87	0	0.506	1.278	3.635		67021.3	33908.7	85685.6	243593			Not Found	High	High	High	High	Not Found	High				3.81
		Checked	Confidence	Identifying Node	PSM Ambiguity	Annotated Sequence	Modifications	# Protein Groups	# Proteins	Master Protein Accessions	Protein Accessions	# Missed Cleavages	Charge	DeltaScore	DeltaCn	Rank	Search Engine Rank	m/z [Da]	MH+ [Da]	Theo. MH+ [Da]	DeltaM [ppm]	Deltam/z [Da]	Activation Type	MS Order	Isolation Interference [%]	Average Reporter S/N	Ion Inject Time [ms]	RT [min]	First Scan	Spectrum File	File ID	128/127	129/127	130/127	Abundance: 126	Abundance: 127	Abundance: 128	Abundance: 129	Abundance: 130	Abundance: 131	Quan Info	XCorr	Manual validation
		TRUE	High	Sequest HT (A21)	Ambiguous	[A].tQVGQHHR.[R]	N-Term(TMT6plex); T1(Hex(1)HexNAc(2))	1	1	GP_Myc_His	GP_Myc_His	0	4	0.399	0	1	1	440.722	1759.87	1759.87	0.42	0.00018	ETD (Electron Transfer Dissociation)	MS2	4.52151	63.9	118	21.5792	3976	211213_Lumos_(LC1200)_nanoFlex_Ieva_EBOV_GP_Myc_His_TMT_PNA_(16_17)_2h_ETD_HCD(45%)_95%.raw	F17	0.560891	1.28016	3.87411		28619.5	16052.4	36637.5	110875			3.81	T402 (Hex1HexNAc2)
		TRUE	High	Sequest HT (A21)	Ambiguous	[A].tQVGQHHR.[R]	N-Term(TMT6plex); T1(Hex(1)HexNAc(2))	1	1	GP_Myc_His	GP_Myc_His	0	3	0.3134	0	1	1	587.294	1759.87	1759.87	0.11	7e-05	ETD (Electron Transfer Dissociation)	MS2	2.84734	76.6	118	21.504	3957	211213_Lumos_(LC1200)_nanoFlex_Ieva_EBOV_GP_Myc_His_TMT_PNA_(16_17)_2h_ETD_HCD(45%)_95%.raw	F17	0.464986	1.27724	3.45604		38401.8	17856.3	49048.1	132718			2.68	T402 (Hex1HexNAc2)
	TRUE	High	[A].TQVGQHHR.[R]	1xTMT6plex [N-Term]; 1xHex(1)HexNAc(1) [T1(100)]	GP_Myc_His 1xHex(1)HexNAc(1) [T402(100)]	TRUE	1	1	3	GP_Myc_His	GP_Myc_His [402-409]	0	1556.79	0	0.471	0.864	2.115		98038.6	46166.8	84707.6	207354			Not Found	High	High	High	High	Not Found	High				2.64
		Checked	Confidence	Identifying Node	PSM Ambiguity	Annotated Sequence	Modifications	# Protein Groups	# Proteins	Master Protein Accessions	Protein Accessions	# Missed Cleavages	Charge	DeltaScore	DeltaCn	Rank	Search Engine Rank	m/z [Da]	MH+ [Da]	Theo. MH+ [Da]	DeltaM [ppm]	Deltam/z [Da]	Activation Type	MS Order	Isolation Interference [%]	Average Reporter S/N	Ion Inject Time [ms]	RT [min]	First Scan	Spectrum File	File ID	128/127	129/127	130/127	Abundance: 126	Abundance: 127	Abundance: 128	Abundance: 129	Abundance: 130	Abundance: 131	Quan Info	XCorr	Manual validation
		TRUE	High	Sequest HT (A21)	Ambiguous	[A].tQVGQHHR.[R]	N-Term(TMT6plex); T1(Hex(1)HexNAc(1))	1	1	GP_Myc_His	GP_Myc_His	0	3	0.3826	0	1	1	519.6	1556.79	1556.79	0.14	7e-05	ETD (Electron Transfer Dissociation)	MS2	74.9754	85.6	118	21.0625	3848	211213_Lumos_(LC1200)_nanoFlex_Ieva_EBOV_GP_Myc_His_TMT_PNA_(16_17)_2h_ETD_HCD(45%)_95%.raw	F17	0.487836	0.849783	2.0973		61495.1	29999.5	52257.5	128974			2.64	T402 (Hex1HexNAc1)
		TRUE	High	Sequest HT (A21)	Ambiguous	[A].tQVGQHHR.[R]	N-Term(TMT6plex); T1(Hex(1)HexNAc(1))	1	1	GP_Myc_His	GP_Myc_His	0	3	0.4015	0	1	1	519.6	1556.79	1556.79	-0.09	-5e-05	ETD (Electron Transfer Dissociation)	MS2	79.6155	40.5	118	21.475	3950	211213_Lumos_(LC1200)_nanoFlex_Ieva_EBOV_GP_Myc_His_TMT_PNA_(16_17)_2h_ETD_HCD(45%)_95%.raw	F17	0.36765	0.811601	2.2799		27628.5	10157.6	22423.3	62990.1			2.59	T402 (Hex1HexNAc1)
	TRUE	High	[A].TQVGQHHR.[R]	1xTMT6plex [N-Term]; 1xHex(2)HexNAc(2) [T1(100)]	GP_Myc_His 1xHex(2)HexNAc(2) [T402(100)]	TRUE	1	1	2	GP_Myc_His	GP_Myc_His [402-409]	0	1921.92	0	0.249	0.913	1.095		93411.7	23234.4	85330.7	102322			Not Found	High	High	High	High	Not Found	High				4.36
		Checked	Confidence	Identifying Node	PSM Ambiguity	Annotated Sequence	Modifications	# Protein Groups	# Proteins	Master Protein Accessions	Protein Accessions	# Missed Cleavages	Charge	DeltaScore	DeltaCn	Rank	Search Engine Rank	m/z [Da]	MH+ [Da]	Theo. MH+ [Da]	DeltaM [ppm]	Deltam/z [Da]	Activation Type	MS Order	Isolation Interference [%]	Average Reporter S/N	Ion Inject Time [ms]	RT [min]	First Scan	Spectrum File	File ID	128/127	129/127	130/127	Abundance: 126	Abundance: 127	Abundance: 128	Abundance: 129	Abundance: 130	Abundance: 131	Quan Info	XCorr	Manual validation
		TRUE	High	Sequest HT (A21)	Ambiguous	[A].tQVGQHHR.[R]	N-Term(TMT6plex); T1(Hex(2)HexNAc(2))	1	1	GP_Myc_His	GP_Myc_His	0	4	0.3761	0	1	1	481.235	1921.92	1921.92	0.46	0.00022	ETD (Electron Transfer Dissociation)	MS2	4.21456	87.7	118	21.5469	3968	211213_Lumos_(LC1200)_nanoFlex_Ieva_EBOV_GP_Myc_His_TMT_PNA_(16_17)_2h_ETD_HCD(45%)_95%.raw	F17	0.210784	0.85399	1.10691		86824.4	18301.2	74147.2	96106.8			4.36	T402 (Hex2HexNAc2)
	TRUE	High	[R].RADNDSTASDTPPATTAAGPLKAENTNTSK.[S]	2xDeamidated [N4; N25]; 1xHex(2)HexNAc(2) [T]; 2xTMT6plex [K22; K30]; 1xTMT6plex [N-Term]; 2xHex(1)HexNAc(1) [T]	GP_Myc_His 2xHex(1)HexNAc(1) [T]; 1xHex(2)HexNAc(2) [T]	TRUE	1	1	52	GP_Myc_His	GP_Myc_His [410-439]	2	4422.15	0	3.801	1.251	0.839		1.11044e+06	4.22102e+06	1.3896e+06	931471			Not Found	High	High	High	High	Not Found	High				9.07
		Checked	Confidence	Identifying Node	PSM Ambiguity	Annotated Sequence	Modifications	# Protein Groups	# Proteins	Master Protein Accessions	Protein Accessions	# Missed Cleavages	Charge	DeltaScore	DeltaCn	Rank	Search Engine Rank	m/z [Da]	MH+ [Da]	Theo. MH+ [Da]	DeltaM [ppm]	Deltam/z [Da]	Activation Type	MS Order	Isolation Interference [%]	Average Reporter S/N	Ion Inject Time [ms]	RT [min]	First Scan	Spectrum File	File ID	128/127	129/127	130/127	Abundance: 126	Abundance: 127	Abundance: 128	Abundance: 129	Abundance: 130	Abundance: 131	Quan Info	XCorr	Manual validation
		TRUE	High	Sequest HT (A3)	Ambiguous	[R].rADnDSTASDTPPATtAAGPLkAEnTNTSk.[S]	N-Term(TMT6plex); N4(Deamidated); T16(Hex(2)HexNAc(2)); K22(TMT6plex); N25(Deamidated); K30(TMT6plex)	1	1	GP_Myc_His	GP_Myc_His	2	5	0.0331	0	1	1	885.235	4422.15	4422.15	-0.68	-0.0006	ETD (Electron Transfer Dissociation)	MS2	4.23949	78.8	39.411	59.524	12284	211213_Lumos_(LC1200)_nanoFlex_Ieva_EBOV_GP_Myc_His_TMT_PNA_(16_17)_2h_ETD_HCD(45%)_95%.raw	F17	3.72428	1.30711	0.54228		196687	732518	257091	106660			9.07	T425 (Hex2HexNAc2)
		TRUE	High	Sequest HT (A3)	Ambiguous	[R].rADnDSTASDTPPAttAAGPLkAEnTNTSk.[S]	N-Term(TMT6plex); N4(Deamidated); T15(Hex(1)HexNAc(1)); T16(Hex(1)HexNAc(1)); K22(TMT6plex); N25(Deamidated); K30(TMT6plex)	1	1	GP_Myc_His	GP_Myc_His	2	4	0.0494	0	1	1	1106.29	4422.15	4422.15	-0.1	-0.00011	ETD (Electron Transfer Dissociation)	MS2	10.6592	148.3	35.883	53.6698	10972	211213_Lumos_(LC1200)_nanoFlex_Ieva_EBOV_GP_Myc_His_TMT_PNA_(16_17)_2h_ETD_HCD(45%)_95%.raw	F17	9.01298	1.43752	0.690915		76821.6	692391	110432	53077.1			7.9	424-425 (Hex2HexNAc2/2x Hex1HexNAc1)
		TRUE	High	Sequest HT (A3)	Ambiguous	[R].rADnDSTASDTPPAttAAGPLkAEnTNTSk.[S]	N-Term(TMT6plex); N4(Deamidated); T15(Hex(1)HexNAc(1)); T16(Hex(1)HexNAc(1)); K22(TMT6plex); N25(Deamidated); K30(TMT6plex)	1	1	GP_Myc_His	GP_Myc_His	2	5	0.0318	0	1	1	885.235	4422.15	4422.15	-1.16	-0.00103	ETD (Electron Transfer Dissociation)	MS2	5.68957	67.1	78.566	56.8522	11677	211213_Lumos_(LC1200)_nanoFlex_Ieva_EBOV_GP_Myc_His_TMT_PNA_(16_17)_2h_ETD_HCD(45%)_95%.raw	F17	3.64491	1.16764	0.930169		54278.2	197839	63377.2	50487.9			7.87	T424 (Hex1HexNAc1), T425 (Hex1HexNAc1)
		TRUE	High	Sequest HT (A22)	Unambiguous	[R].rADnDSTASDtPPATTAAGPLkAEnTNTSk.[S]	N-Term(TMT6plex); N4(Deamidated); T11(Hex(2)HexNAc(2)); K22(TMT6plex); N25(Deamidated); K30(TMT6plex)	1	1	GP_Myc_His	GP_Myc_His	2	5	0.0736	0	1	1	885.235	4422.15	4422.15	-0.75	-0.00066	HCD (High Energy Collision Dissociation)	MS2	3.38153	67	34.1	60.2143	12442	211213_Lumos_(LC1200)_nanoFlex_Ieva_EBOV_GP_Myc_His_TMT_PNA_(16_17)_2h_ETD_HCD(45%)_95%.raw	F17	1.09966	1.09765	0.97452		120957	133012	132768	117875			7.34
		TRUE	High	Sequest HT (A22)	Unambiguous	[R].rADnDSTASDtPPATTAAGPLkAEnTNTSk.[S]	N-Term(TMT6plex); N4(Deamidated); T11(Hex(2)HexNAc(2)); K22(TMT6plex); N25(Deamidated); K30(TMT6plex)	1	1	GP_Myc_His	GP_Myc_His	2	6	0.0634	0	1	1	737.864	4422.15	4422.15	-0.24	-0.00018	HCD (High Energy Collision Dissociation)	MS2	79.8762	67.5	43.882	56.2165	11530	211213_Lumos_(LC1200)_nanoFlex_Ieva_EBOV_GP_Myc_His_TMT_PNA_(16_17)_2h_ETD_HCD(45%)_95%.raw	F17	4.61927	1.24768	1.1345		51854.2	239528	64697.2	58828.6			7.1
		TRUE	High	Sequest HT (A22)	Ambiguous	[R].rADnDSTASDTPPAtTAAGPLkAEnTNTSk.[S]	N-Term(TMT6plex); N4(Deamidated); T15(Hex(2)HexNAc(2)); K22(TMT6plex); N25(Deamidated); K30(TMT6plex)	1	1	GP_Myc_His	GP_Myc_His	2	4	0.0116	0	1	1	1106.29	4422.15	4422.15	-0.1	-0.00011	HCD (High Energy Collision Dissociation)	MS2	10.6592	148.3	40.89	53.6846	10974	211213_Lumos_(LC1200)_nanoFlex_Ieva_EBOV_GP_Myc_His_TMT_PNA_(16_17)_2h_ETD_HCD(45%)_95%.raw	F17	9.01298	1.43752	0.690915		76821.6	692391	110432	53077.1			6.87
		TRUE	High	Sequest HT (A22)	Unambiguous	[R].rADnDSTASDtPPATTAAGPLkAEnTNTSk.[S]	N-Term(TMT6plex); N4(Deamidated); T11(Hex(2)HexNAc(2)); K22(TMT6plex); N25(Deamidated); K30(TMT6plex)	1	1	GP_Myc_His	GP_Myc_His	2	5	0.0551	0	1	1	885.235	4422.15	4422.15	-0.68	-0.0006	HCD (High Energy Collision Dissociation)	MS2	4.23949	78.8	16.019	59.5355	12286	211213_Lumos_(LC1200)_nanoFlex_Ieva_EBOV_GP_Myc_His_TMT_PNA_(16_17)_2h_ETD_HCD(45%)_95%.raw	F17	3.72428	1.30711	0.54228		196687	732518	257091	106660			6.72
		TRUE	High	Sequest HT (A22)	Ambiguous	[R].rADnDSTASDtPPATTAAGPLkAEnTNTSk.[S]	N-Term(TMT6plex); N4(Deamidated); T11(Hex(2)HexNAc(2)); K22(TMT6plex); N25(Deamidated); K30(TMT6plex)	1	1	GP_Myc_His	GP_Myc_His	2	4	0.0398	0	1	1	1106.29	4422.15	4422.15	0.79	0.00087	HCD (High Energy Collision Dissociation)	MS2	39.9374	106	82.717	59.2681	12229	211213_Lumos_(LC1200)_nanoFlex_Ieva_EBOV_GP_Myc_His_TMT_PNA_(16_17)_2h_ETD_HCD(45%)_95%.raw	F17	3.1314	1.29138	0.70103		54332.3	170136	70163.8	38088.6			6.53
		TRUE	High	Sequest HT (A3)	Ambiguous	[R].rADnDSTASDTPPAttAAGPLkAEnTNTSk.[S]	N-Term(TMT6plex); N4(Deamidated); T15(Hex(1)HexNAc(1)); T16(Hex(1)HexNAc(1)); K22(TMT6plex); N25(Deamidated); K30(TMT6plex)	1	1	GP_Myc_His	GP_Myc_His	2	6	0.0276	0	1	1	737.864	4422.15	4422.15	-0.24	-0.00018	ETD (Electron Transfer Dissociation)	MS2	79.8762	67.5	20.18	56.2059	11527	211213_Lumos_(LC1200)_nanoFlex_Ieva_EBOV_GP_Myc_His_TMT_PNA_(16_17)_2h_ETD_HCD(45%)_95%.raw	F17	4.61927	1.24768	1.1345		51854.2	239528	64697.2	58828.6			6.53	420-425 (Hex2HexNAc2/2x Hex1HexNAc1)
		TRUE	High	Sequest HT (A22)	Unambiguous	[R].rADnDSTASDtPPATTAAGPLkAEnTNTSk.[S]	N-Term(TMT6plex); N4(Deamidated); T11(Hex(2)HexNAc(2)); K22(TMT6plex); N25(Deamidated); K30(TMT6plex)	1	1	GP_Myc_His	GP_Myc_His	2	4	0.0754	0	1	1	1106.29	4422.15	4422.15	-0.32	-0.00035	HCD (High Energy Collision Dissociation)	MS2	13.9994	150	24.254	55.9094	11460	211213_Lumos_(LC1200)_nanoFlex_Ieva_EBOV_GP_Myc_His_TMT_PNA_(16_17)_2h_ETD_HCD(45%)_95%.raw	F17	4.61308	1.22305	1.00308		210951	973134	258004	211602			6.5
		TRUE	High	Sequest HT (A3)	Ambiguous	[R].rADnDSTASDTPPAtTAAGPLkAEnTNTSk.[S]	N-Term(TMT6plex); N4(Deamidated); T15(Hex(2)HexNAc(2)); K22(TMT6plex); N25(Deamidated); K30(TMT6plex)	1	1	GP_Myc_His	GP_Myc_His	2	4	0.0204	0	1	1	1106.29	4422.15	4422.15	0.79	0.00087	ETD (Electron Transfer Dissociation)	MS2	39.9374	106	62.49	59.258	12227	211213_Lumos_(LC1200)_nanoFlex_Ieva_EBOV_GP_Myc_His_TMT_PNA_(16_17)_2h_ETD_HCD(45%)_95%.raw	F17	3.1314	1.29138	0.70103		54332.3	170136	70163.8	38088.6			6.36	T424 (Hex2HexNAc2)
		TRUE	High	Sequest HT (A3)	Ambiguous	[R].rADnDSTASDTPPAtTAAGPLkAEnTNTSk.[S]	N-Term(TMT6plex); N4(Deamidated); T15(Hex(2)HexNAc(2)); K22(TMT6plex); N25(Deamidated); K30(TMT6plex)	1	1	GP_Myc_His	GP_Myc_His	2	4	0.0016	0	1	1	1106.29	4422.15	4422.15	-0.32	-0.00035	ETD (Electron Transfer Dissociation)	MS2	13.9994	150	59.623	55.8927	11457	211213_Lumos_(LC1200)_nanoFlex_Ieva_EBOV_GP_Myc_His_TMT_PNA_(16_17)_2h_ETD_HCD(45%)_95%.raw	F17	4.61308	1.22305	1.00308		210951	973134	258004	211602			6.14	420-425 (Hex2HexNAc2/2x Hex1HexNAc1)
		TRUE	High	Sequest HT (A3)	Ambiguous	[R].rADnDSTASDTPPATtAAGPLkAEnTNTSk.[S]	N-Term(TMT6plex); N4(Deamidated); T16(Hex(2)HexNAc(2)); K22(TMT6plex); N25(Deamidated); K30(TMT6plex)	1	1	GP_Myc_His	GP_Myc_His	2	4	0.0084	0	1	1	1106.29	4422.16	4422.15	1.01	0.00111	ETD (Electron Transfer Dissociation)	MS2	8.57569	76.4	13.865	59.9756	12391	211213_Lumos_(LC1200)_nanoFlex_Ieva_EBOV_GP_Myc_His_TMT_PNA_(16_17)_2h_ETD_HCD(45%)_95%.raw	F17	2.886	1.35506	0.821989		229532	662430	311029	188673			5.98	T425 (Hex2HexNAc2)
		TRUE	High	Sequest HT (A22)	Unambiguous	[R].rADnDSTASDtPPATTAAGPLkAEnTNTSk.[S]	N-Term(TMT6plex); N4(Deamidated); T11(Hex(2)HexNAc(2)); K22(TMT6plex); N25(Deamidated); K30(TMT6plex)	1	1	GP_Myc_His	GP_Myc_His	2	5	0.1024	0	1	1	885.235	4422.15	4422.15	-1.16	-0.00103	HCD (High Energy Collision Dissociation)	MS2	5.68957	67.1	49.898	56.864	11679	211213_Lumos_(LC1200)_nanoFlex_Ieva_EBOV_GP_Myc_His_TMT_PNA_(16_17)_2h_ETD_HCD(45%)_95%.raw	F17	3.64491	1.16764	0.930169		54278.2	197839	63377.2	50487.9			5.86
		TRUE	High	Sequest HT (A22)	Unambiguous	[R].rADnDSTASDtPPATTAAGPLkAEnTNTSk.[S]	N-Term(TMT6plex); N4(Deamidated); T11(Hex(2)HexNAc(2)); K22(TMT6plex); N25(Deamidated); K30(TMT6plex)	1	1	GP_Myc_His	GP_Myc_His	2	4	0.0604	0	1	1	1106.29	4422.16	4422.15	1.01	0.00111	HCD (High Energy Collision Dissociation)	MS2	8.57569	76.4	14.418	59.9871	12393	211213_Lumos_(LC1200)_nanoFlex_Ieva_EBOV_GP_Myc_His_TMT_PNA_(16_17)_2h_ETD_HCD(45%)_95%.raw	F17	2.886	1.35506	0.821989		229532	662430	311029	188673			5.79
		TRUE	High	Sequest HT (A3)	Ambiguous	[R].rADnDSTASDTPPATtAAGPLkAEntNTSk.[S]	N-Term(TMT6plex); N4(Deamidated); T16(Hex(1)HexNAc(1)); K22(TMT6plex); N25(Deamidated); T26(Hex(1)HexNAc(1)); K30(TMT6plex)	1	1	GP_Myc_His	GP_Myc_His	2	5	0.0327	0	1	1	885.235	4422.15	4422.15	-0.75	-0.00066	ETD (Electron Transfer Dissociation)	MS2	3.38153	67	40.101	60.2042	12440	211213_Lumos_(LC1200)_nanoFlex_Ieva_EBOV_GP_Myc_His_TMT_PNA_(16_17)_2h_ETD_HCD(45%)_95%.raw	F17	1.09966	1.09765	0.97452		120957	133012	132768	117875			5.5	424-425 (Hex1HexNAc1), 435-438 (Hex1HexNAc1)
		TRUE	High	Sequest HT (A3)	Ambiguous	[R].rADnDSTASDtPPAtTAAGPLkAEnTNTSk.[S]	N-Term(TMT6plex); N4(Deamidated); T11(Hex(1)HexNAc(1)); T15(Hex(1)HexNAc(1)); K22(TMT6plex); N25(Deamidated); K30(TMT6plex)	1	1	GP_Myc_His	GP_Myc_His	2	4	0.002	0	1	1	1106.29	4422.14	4422.15	-1.86	-0.00206	ETD (Electron Transfer Dissociation)	MS2	21.1481	72.4	40.759	56.72	11644	211213_Lumos_(LC1200)_nanoFlex_Ieva_EBOV_GP_Myc_His_TMT_PNA_(16_17)_2h_ETD_HCD(45%)_95%.raw	F17	3.65174	1.06097	0.923124		115022	420031	122034	106180			5.07	420-425 (Hex2HexNAc2/2x Hex1HexNAc1)
		TRUE	High	Sequest HT (A22)	Ambiguous	[R].rADnDSTASDtPPATTAAGPLkAEnTNTSk.[S]	N-Term(TMT6plex); N4(Deamidated); T11(Hex(2)HexNAc(2)); K22(TMT6plex); N25(Deamidated); K30(TMT6plex)	1	1	GP_Myc_His	GP_Myc_His	2	4	0.0458	0	1	1	1106.29	4422.14	4422.15	-1.86	-0.00206	HCD (High Energy Collision Dissociation)	MS2	21.1481	72.4	24.94	56.733	11647	211213_Lumos_(LC1200)_nanoFlex_Ieva_EBOV_GP_Myc_His_TMT_PNA_(16_17)_2h_ETD_HCD(45%)_95%.raw	F17	3.65174	1.06097	0.923124		115022	420031	122034	106180			4.59
	TRUE	High	[R].RADNDSTASDTPPATTAAGPLKAENTNTSK.[S]	1xDeamidated [N]; 2xTMT6plex [K22; K30]; 1xTMT6plex [N-Term]; 2xHex(1)HexNAc(1) [S/T]; 1xHex(2)HexNAc(2) [T/S]	GP_Myc_His 1xHex(2)HexNAc(2) [T/S]; 2xHex(1)HexNAc(1) [T/S]	TRUE	1	1	10	GP_Myc_His	GP_Myc_His [410-439]	2	4421.17	0	4.493	1.602	0.752		59956.9	269390	96059.9	45108.8	1248.04		Not Found	High	High	High	High	High	High				5.48
		Checked	Confidence	Identifying Node	PSM Ambiguity	Annotated Sequence	Modifications	# Protein Groups	# Proteins	Master Protein Accessions	Protein Accessions	# Missed Cleavages	Charge	DeltaScore	DeltaCn	Rank	Search Engine Rank	m/z [Da]	MH+ [Da]	Theo. MH+ [Da]	DeltaM [ppm]	Deltam/z [Da]	Activation Type	MS Order	Isolation Interference [%]	Average Reporter S/N	Ion Inject Time [ms]	RT [min]	First Scan	Spectrum File	File ID	128/127	129/127	130/127	Abundance: 126	Abundance: 127	Abundance: 128	Abundance: 129	Abundance: 130	Abundance: 131	Quan Info	XCorr	Manual validation
		TRUE	High	Sequest HT (A22)	Ambiguous	[R].rADNDSTASDtPPATTAAGPLkAENTnTSk.[S]	N-Term(TMT6plex); T11(Hex(2)HexNAc(2)); K22(TMT6plex); N27(Deamidated); K30(TMT6plex)	1	1	GP_Myc_His	GP_Myc_His	2	4	0.0036	0	1	1	1106.04	4421.15	4421.17	-4.34	-0.00479	HCD (High Energy Collision Dissociation)	MS2		152	86	59.1741	12207	211213_Lumos_(LC1200)_nanoFlex_Ieva_EBOV_GP_Myc_His_TMT_PNA_(16_17)_2h_ETD_HCD(45%)_95%.raw	F17	4.49306	1.60215	0.752355		59956.9	269390	96059.9	45108.8	1248.04		5.48
		TRUE	High	Sequest HT (A3)	Ambiguous	[R].rADNDSTASDTPPAtTAAGPLkAEnTNTSk.[S]	N-Term(TMT6plex); T15(Hex(2)HexNAc(2)); K22(TMT6plex); N25(Deamidated); K30(TMT6plex)	1	1	GP_Myc_His	GP_Myc_His	2	4	0.0131	0	1	1	1106.04	4421.15	4421.17	-4.34	-0.00479	ETD (Electron Transfer Dissociation)	MS2		152	70.512	59.1627	12205	211213_Lumos_(LC1200)_nanoFlex_Ieva_EBOV_GP_Myc_His_TMT_PNA_(16_17)_2h_ETD_HCD(45%)_95%.raw	F17	4.49306	1.60215	0.752355		59956.9	269390	96059.9	45108.8	1248.04		4.58	T424 (Hex2HexNAc2)
	TRUE	High	[R].RADNDSTASDTPPATTAAGPLKAENTNTSK.[S]	1xDeamidated [N]; 1xHexNAc [T/S]; 2xTMT6plex [K22; K30]; 1xTMT6plex [N-Term]; 1xHex(1)HexNAc(1) [T]; 1xHex(1)HexNAc(2) [T]	GP_Myc_His 1xHex(1)HexNAc(2) [T]; 1xHexNAc [T/S]; 1xHex(1)HexNAc(1) [T]	TRUE	1	1	28	GP_Myc_His	GP_Myc_His [410-439]	2	4259.11	0	1.608	1.95	0.89		440937	709024	860014	392496			Not Found	High	High	High	High	Not Found	High				5.89
		Checked	Confidence	Identifying Node	PSM Ambiguity	Annotated Sequence	Modifications	# Protein Groups	# Proteins	Master Protein Accessions	Protein Accessions	# Missed Cleavages	Charge	DeltaScore	DeltaCn	Rank	Search Engine Rank	m/z [Da]	MH+ [Da]	Theo. MH+ [Da]	DeltaM [ppm]	Deltam/z [Da]	Activation Type	MS Order	Isolation Interference [%]	Average Reporter S/N	Ion Inject Time [ms]	RT [min]	First Scan	Spectrum File	File ID	128/127	129/127	130/127	Abundance: 126	Abundance: 127	Abundance: 128	Abundance: 129	Abundance: 130	Abundance: 131	Quan Info	XCorr	Manual validation
		TRUE	High	Sequest HT (A3)	Ambiguous	[R].rADNDSTASDtPPATtAAGPLkAEnTNTSk.[S]	N-Term(TMT6plex); T11(HexNAc); T16(Hex(1)HexNAc(1)); K22(TMT6plex); N25(Deamidated); K30(TMT6plex)	1	1	GP_Myc_His	GP_Myc_His	2	4	0.0017	0	1	1	1065.53	4259.1	4259.11	-3.95	-0.0042	ETD (Electron Transfer Dissociation)	MS2	1.57893	121.4	34.689	59.98	12392	211213_Lumos_(LC1200)_nanoFlex_Ieva_EBOV_GP_Myc_His_TMT_PNA_(16_17)_2h_ETD_HCD(45%)_95%.raw	F17	1.54877	1.91282	0.872135		331913	514058	634889	289473			5.89	420-425 (Hex1HexNAc2/1x Hex1HexNAc1, 1x HexNAc)
		TRUE	High	Sequest HT (A22)	Ambiguous	[R].rADnDSTASDTPPAtTAAGPLkAENtNTSk.[S]	N-Term(TMT6plex); N4(Deamidated); T15(Hex(1)HexNAc(1)); K22(TMT6plex); T26(HexNAc); K30(TMT6plex)	1	1	GP_Myc_His	GP_Myc_His	2	4	0.0019	0	1	1	1065.53	4259.1	4259.11	-2.34	-0.00249	HCD (High Energy Collision Dissociation)	MS2		81.6	36.37	59.5072	12279	211213_Lumos_(LC1200)_nanoFlex_Ieva_EBOV_GP_Myc_His_TMT_PNA_(16_17)_2h_ETD_HCD(45%)_95%.raw	F17	1.78828	2.06491	0.944958		109024	194966	225125	103023			5.19
		TRUE	High	Sequest HT (A22)	Ambiguous	[R].rADnDSTASDTPPATtAAGPLkAENtNTSk.[S]	N-Term(TMT6plex); N4(Deamidated); T16(Hex(1)HexNAc(1)); K22(TMT6plex); T26(HexNAc); K30(TMT6plex)	1	1	GP_Myc_His	GP_Myc_His	2	4	0.0115	0	1	1	1065.53	4259.1	4259.11	-3.95	-0.0042	HCD (High Energy Collision Dissociation)	MS2	1.57893	121.4	18.117	59.9911	12394	211213_Lumos_(LC1200)_nanoFlex_Ieva_EBOV_GP_Myc_His_TMT_PNA_(16_17)_2h_ETD_HCD(45%)_95%.raw	F17	1.54877	1.91282	0.872135		331913	514058	634889	289473			4.33
		TRUE	High	Sequest HT (A3)	Ambiguous	[R].rADNDSTASDTPPAtTAAGPLkAENTnTSk.[S]	N-Term(TMT6plex); T15(Hex(1)HexNAc(2)); K22(TMT6plex); N27(Deamidated); K30(TMT6plex)	1	1	GP_Myc_His	GP_Myc_His	2	4	0.0321	0	1	1	1065.53	4259.1	4259.11	-2.34	-0.00249	ETD (Electron Transfer Dissociation)	MS2		81.6	51.581	59.4977	12277	211213_Lumos_(LC1200)_nanoFlex_Ieva_EBOV_GP_Myc_His_TMT_PNA_(16_17)_2h_ETD_HCD(45%)_95%.raw	F17	1.78828	2.06491	0.944958		109024	194966	225125	103023			4.05	420-424 (Hex1HexNAc2/1x Hex1HexNAc1, 1x HexNAc)
	TRUE	High	[R].RADNDSTASDTPPATTAAGPLKAENTNTSK.[S]	2xDeamidated [N4; N25]; HexNAc [T]; 1xHex(1)HexNAc(2) [T/S]; 2xTMT6plex [K22; K30]; 1xTMT6plex [N-Term]; 1xHex(1)HexNAc(1) [T]	GP_Myc_His 1xHexNAc []; 1xHex(1)HexNAc(2) [T/S]; 1xHex(1)HexNAc(1) [T]	TRUE	1	1	24	GP_Myc_His	GP_Myc_His [410-439]	2	4463.18	0	1.127	1.412	0.668		821955	926449	1.16049e+06	549093			Not Found	High	High	High	High	Not Found	High				7.9
		Checked	Confidence	Identifying Node	PSM Ambiguity	Annotated Sequence	Modifications	# Protein Groups	# Proteins	Master Protein Accessions	Protein Accessions	# Missed Cleavages	Charge	DeltaScore	DeltaCn	Rank	Search Engine Rank	m/z [Da]	MH+ [Da]	Theo. MH+ [Da]	DeltaM [ppm]	Deltam/z [Da]	Activation Type	MS Order	Isolation Interference [%]	Average Reporter S/N	Ion Inject Time [ms]	RT [min]	First Scan	Spectrum File	File ID	128/127	129/127	130/127	Abundance: 126	Abundance: 127	Abundance: 128	Abundance: 129	Abundance: 130	Abundance: 131	Quan Info	XCorr	Manual validation
		TRUE	High	Sequest HT (A3)	Ambiguous	[R].rADnDSTASDTPPATtAAGPLkAEnTNTsk.[S]	N-Term(TMT6plex); N4(Deamidated); T16(Hex(1)HexNAc(2)); K22(TMT6plex); N25(Deamidated); S29(HexNAc); K30(TMT6plex)	1	1	GP_Myc_His	GP_Myc_His	2	5	0.0013	0	1	1	893.441	4463.18	4463.18	0.09	8e-05	ETD (Electron Transfer Dissociation)	MS2	0	57.5	24.166	57.5362	11835	211213_Lumos_(LC1200)_nanoFlex_Ieva_EBOV_GP_Myc_His_TMT_PNA_(16_17)_2h_ETD_HCD(45%)_95%.raw	F17	0.314472	1.51908	0.734697		235076	73924.7	357099	172710			7.9	424-425 (Hex1HexNAc2/1x Hex1HexNAc1, 1x HexNAc)
		TRUE	High	Sequest HT (A22)	Ambiguous	[R].rADnDSTASDTPPAttAAGPLkAEnTNTSk.[S]	N-Term(TMT6plex); N4(Deamidated); T15(Hex(1)HexNAc(2)); T16(HexNAc); K22(TMT6plex); N25(Deamidated); K30(TMT6plex)	1	1	GP_Myc_His	GP_Myc_His	2	5	0.0015	0	1	1	893.441	4463.18	4463.18	0.09	8e-05	HCD (High Energy Collision Dissociation)	MS2	0	57.5	18.063	57.5514	11838	211213_Lumos_(LC1200)_nanoFlex_Ieva_EBOV_GP_Myc_His_TMT_PNA_(16_17)_2h_ETD_HCD(45%)_95%.raw	F17	0.314472	1.51908	0.734697		235076	73924.7	357099	172710			6.69
		TRUE	High	Sequest HT (A22)	Ambiguous	[R].rADnDSTASDTPPAttAAGPLkAEnTNTSk.[S]	N-Term(TMT6plex); N4(Deamidated); T15(Hex(1)HexNAc(2)); T16(HexNAc); K22(TMT6plex); N25(Deamidated); K30(TMT6plex)	1	1	GP_Myc_His	GP_Myc_His	2	4	0.04	0	1	1	1116.55	4463.16	4463.18	-3.64	-0.00406	HCD (High Energy Collision Dissociation)	MS2		63.8	6.368	57.3818	11795	211213_Lumos_(LC1200)_nanoFlex_Ieva_EBOV_GP_Myc_His_TMT_PNA_(16_17)_2h_ETD_HCD(45%)_95%.raw	F17	1.45264	1.36893	0.641332		586879	852524	803396	376384			4.75
		TRUE	High	Sequest HT (A3)	Ambiguous	[R].rADnDSTASDtPPATTAAGPLkAEnTNTsk.[S]	N-Term(TMT6plex); N4(Deamidated); T11(Hex(1)HexNAc(2)); K22(TMT6plex); N25(Deamidated); S29(HexNAc); K30(TMT6plex)	1	1	GP_Myc_His	GP_Myc_His	2	4	0.0028	0	1	1	1116.55	4463.16	4463.18	-3.64	-0.00406	ETD (Electron Transfer Dissociation)	MS2		63.8	7.72	57.3737	11794	211213_Lumos_(LC1200)_nanoFlex_Ieva_EBOV_GP_Myc_His_TMT_PNA_(16_17)_2h_ETD_HCD(45%)_95%.raw	F17	1.45264	1.36893	0.641332		586879	852524	803396	376384			3.55	420-425 (Hex1HexNAc2/1x Hex1HexNAc1, 1x HexNAc)
	TRUE	High	[R].RADNDSTASDTPPATTAAGPLKAENTNTSK.[S]	2xDeamidated [N4; N25]; 2xTMT6plex [K22; K30]; 1xTMT6plex [N-Term]; 1xHexNAc [T/S]; 1xHex(1)HexNAc(1) [T/S]; 1xHex(1)HexNAc(2) [S29(92.8)]	GP_Myc_His 1xHex(1)HexNAc(2) [S438(92.8)]	TRUE	1	1	47	GP_Myc_His	GP_Myc_His [410-439]	2	4260.1	0	1.042	1.895	0.75		629936	656144	1.19376e+06	472645			Not Found	High	High	High	High	Not Found	High				7.85
		Checked	Confidence	Identifying Node	PSM Ambiguity	Annotated Sequence	Modifications	# Protein Groups	# Proteins	Master Protein Accessions	Protein Accessions	# Missed Cleavages	Charge	DeltaScore	DeltaCn	Rank	Search Engine Rank	m/z [Da]	MH+ [Da]	Theo. MH+ [Da]	DeltaM [ppm]	Deltam/z [Da]	Activation Type	MS Order	Isolation Interference [%]	Average Reporter S/N	Ion Inject Time [ms]	RT [min]	First Scan	Spectrum File	File ID	128/127	129/127	130/127	Abundance: 126	Abundance: 127	Abundance: 128	Abundance: 129	Abundance: 130	Abundance: 131	Quan Info	XCorr	Manual validation
		TRUE	High	Sequest HT (A22)	Ambiguous	[R].rADnDSTASDtPPATTAAGPLkAEnTNTSk.[S]	N-Term(TMT6plex); N4(Deamidated); T11(Hex(1)HexNAc(2)); K22(TMT6plex); N25(Deamidated); K30(TMT6plex)	1	1	GP_Myc_His	GP_Myc_His	2	4	0.0484	0	1	1	1065.78	4260.1	4260.1	0.04	4e-05	HCD (High Energy Collision Dissociation)	MS2	9.93108	94.6	65.391	61.504	12725	211213_Lumos_(LC1200)_nanoFlex_Ieva_EBOV_GP_Myc_His_TMT_PNA_(16_17)_2h_ETD_HCD(45%)_95%.raw	F17	0.220815	1.5391	0.605756		112264	24789.6	172786	68004.6			7.85
		TRUE	High	Sequest HT (A22)	Unambiguous	[R].rADnDSTASDtPPATTAAGPLkAEnTNTSk.[S]	N-Term(TMT6plex); N4(Deamidated); T11(Hex(1)HexNAc(2)); K22(TMT6plex); N25(Deamidated); K30(TMT6plex)	1	1	GP_Myc_His	GP_Myc_His	2	5	0.0587	0	1	1	852.825	4260.1	4260.1	-0.3	-0.00025	HCD (High Energy Collision Dissociation)	MS2	38.0063	83.1	49.376	61.368	12695	211213_Lumos_(LC1200)_nanoFlex_Ieva_EBOV_GP_Myc_His_TMT_PNA_(16_17)_2h_ETD_HCD(45%)_95%.raw	F17	0.318508	1.36656	0.569675		137472	43786	187865	78314.6			7.84
		TRUE	High	Sequest HT (A3)	Ambiguous	[R].rADnDSTASDTPPAttAAGPLkAEnTNTSk.[S]	N-Term(TMT6plex); N4(Deamidated); T15(Hex(1)HexNAc(1)); T16(HexNAc); K22(TMT6plex); N25(Deamidated); K30(TMT6plex)	1	1	GP_Myc_His	GP_Myc_His	2	4	0.0014	0	1	1	1065.78	4260.1	4260.1	-0.31	-0.00033	ETD (Electron Transfer Dissociation)	MS2	12.5897	106.4	38.542	57.4748	11820	211213_Lumos_(LC1200)_nanoFlex_Ieva_EBOV_GP_Myc_His_TMT_PNA_(16_17)_2h_ETD_HCD(45%)_95%.raw	F17	1.81547	2.66266	0.740049		214181	388839	570293	158505			7.06	T424 (Hex1HexNAc1), T425 (HexNAc)
		TRUE	High	Sequest HT (A22)	Unambiguous	[R].rADnDSTASDtPPATTAAGPLkAEnTNTSk.[S]	N-Term(TMT6plex); N4(Deamidated); T11(Hex(1)HexNAc(2)); K22(TMT6plex); N25(Deamidated); K30(TMT6plex)	1	1	GP_Myc_His	GP_Myc_His	2	4	0.0569	0	1	1	1065.78	4260.1	4260.1	-0.31	-0.00033	HCD (High Energy Collision Dissociation)	MS2	12.5897	106.4	20.491	57.4853	11822	211213_Lumos_(LC1200)_nanoFlex_Ieva_EBOV_GP_Myc_His_TMT_PNA_(16_17)_2h_ETD_HCD(45%)_95%.raw	F17	1.81547	2.66266	0.740049		214181	388839	570293	158505			7.03
		TRUE	High	Sequest HT (A22)	Unambiguous	[R].rADnDSTASDtPPATTAAGPLkAEnTNTSk.[S]	N-Term(TMT6plex); N4(Deamidated); T11(Hex(1)HexNAc(2)); K22(TMT6plex); N25(Deamidated); K30(TMT6plex)	1	1	GP_Myc_His	GP_Myc_His	2	5	0.0888	0	1	1	852.826	4260.1	4260.1	0.28	0.00024	HCD (High Energy Collision Dissociation)	MS2	27.0074	72.7	71.486	60.5194	12507	211213_Lumos_(LC1200)_nanoFlex_Ieva_EBOV_GP_Myc_His_TMT_PNA_(16_17)_2h_ETD_HCD(45%)_95%.raw	F17	0.925425	1.32881	0.854397		67230.6	62216.9	89337	57441.6			6.98
		TRUE	High	Sequest HT (A3)	Ambiguous	[R].rADnDSTASDTPPATtAAGPLkAEnTNtSk.[S]	N-Term(TMT6plex); N4(Deamidated); T16(Hex(1)HexNAc(1)); K22(TMT6plex); N25(Deamidated); T28(HexNAc); K30(TMT6plex)	1	1	GP_Myc_His	GP_Myc_His	2	4	0.0015	0	1	1	1065.78	4260.1	4260.1	0.04	4e-05	ETD (Electron Transfer Dissociation)	MS2	9.93108	94.6	45.171	61.4921	12722	211213_Lumos_(LC1200)_nanoFlex_Ieva_EBOV_GP_Myc_His_TMT_PNA_(16_17)_2h_ETD_HCD(45%)_95%.raw	F17	0.220815	1.5391	0.605756		112264	24789.6	172786	68004.6			6.67	T425 (Hex1HexNAc1), 437-438 (HexNAc)
		TRUE	High	Sequest HT (A3)	Ambiguous	[R].rADnDSTASDTPPAttAAGPLkAEnTNTSk.[S]	N-Term(TMT6plex); N4(Deamidated); T15(HexNAc); T16(Hex(1)HexNAc(1)); K22(TMT6plex); N25(Deamidated); K30(TMT6plex)	1	1	GP_Myc_His	GP_Myc_His	2	4	0.0171	0	1	1	1065.78	4260.1	4260.1	0.72	0.00077	ETD (Electron Transfer Dissociation)	MS2	4.0562	122.2	47.503	60.4861	12501	211213_Lumos_(LC1200)_nanoFlex_Ieva_EBOV_GP_Myc_His_TMT_PNA_(16_17)_2h_ETD_HCD(45%)_95%.raw	F17	1.38188	1.75604	1.11734		98787.4	136512	173475	110379			6.45	T424 (HexNAc/Hex1HexNAc1), T425 (HexNAc/Hex1HexNAc1)
		TRUE	High	Sequest HT (A22)	Ambiguous	[R].rADnDSTASDTPPAtTAAGPLkAEnTNTSk.[S]	N-Term(TMT6plex); N4(Deamidated); T15(Hex(1)HexNAc(2)); K22(TMT6plex); N25(Deamidated); K30(TMT6plex)	1	1	GP_Myc_His	GP_Myc_His	2	4	0.0125	0	1	1	1065.78	4260.1	4260.1	0.72	0.00077	HCD (High Energy Collision Dissociation)	MS2	4.0562	122.2	60.634	60.5019	12503	211213_Lumos_(LC1200)_nanoFlex_Ieva_EBOV_GP_Myc_His_TMT_PNA_(16_17)_2h_ETD_HCD(45%)_95%.raw	F17	1.38188	1.75604	1.11734		98787.4	136512	173475	110379			6.42
		TRUE	High	Sequest HT (A3)	Ambiguous	[R].rADnDSTASDTPPATtAAGPLkAEnTNTsk.[S]	N-Term(TMT6plex); N4(Deamidated); T16(Hex(1)HexNAc(1)); K22(TMT6plex); N25(Deamidated); S29(HexNAc); K30(TMT6plex)	1	1	GP_Myc_His	GP_Myc_His	2	5	0.0361	0	1	1	852.825	4260.1	4260.1	-0.3	-0.00025	ETD (Electron Transfer Dissociation)	MS2	38.0063	83.1	72.321	61.3563	12693	211213_Lumos_(LC1200)_nanoFlex_Ieva_EBOV_GP_Myc_His_TMT_PNA_(16_17)_2h_ETD_HCD(45%)_95%.raw	F17	0.318508	1.36656	0.569675		137472	43786	187865	78314.6			6.38	T425 (Hex1HexNAc1), S438 (HexNAc)
		TRUE	High	Sequest HT (A21)	Ambiguous	[R].rADnDSTASDTPPAttAAGPLkAEnTNTSk.[S]	N-Term(TMT6plex); N4(Deamidated); T15(Hex(1)HexNAc(1)); T16(HexNAc); K22(TMT6plex); N25(Deamidated); K30(TMT6plex)	1	1	GP_Myc_His	GP_Myc_His	2	5	0.0054	0	1	1	852.826	4260.1	4260.1	0.28	0.00024	ETD (Electron Transfer Dissociation)	MS2	27.0074	72.7	85.625	60.5053	12505	211213_Lumos_(LC1200)_nanoFlex_Ieva_EBOV_GP_Myc_His_TMT_PNA_(16_17)_2h_ETD_HCD(45%)_95%.raw	F17	0.925425	1.32881	0.854397		67230.6	62216.9	89337	57441.6			3.73	T424 (HexNAc/Hex1HexNAc1), T425 (HexNAc/Hex1HexNAc1)
	TRUE	High	[R].RADNDSTASDTPPATTAAGPLKAENTNTSK.[S]	1xDeamidated [N]; 1xHexNAc [T/S]; 1xHex(2)HexNAc(2) [S/T]; 2xTMT6plex [K22; K30]; 1xTMT6plex [N-Term]; 1xHex(1)HexNAc(2) [T/S]; Hex(1)HexNAc(1) [S]	GP_Myc_His 1xHexNAc [T/S]; 1xHex(2)HexNAc(2) [T/S]; 1xHex(1)HexNAc(2) [T/S]; 1xHex(1)HexNAc(1) []	TRUE	1	1	35	GP_Myc_His	GP_Myc_His [410-439]	2	4624.25	0	5.459	1.662	1.627		298597	1.62998e+06	496207	485714			Not Found	High	High	High	High	Not Found	High				5.8
		Checked	Confidence	Identifying Node	PSM Ambiguity	Annotated Sequence	Modifications	# Protein Groups	# Proteins	Master Protein Accessions	Protein Accessions	# Missed Cleavages	Charge	DeltaScore	DeltaCn	Rank	Search Engine Rank	m/z [Da]	MH+ [Da]	Theo. MH+ [Da]	DeltaM [ppm]	Deltam/z [Da]	Activation Type	MS Order	Isolation Interference [%]	Average Reporter S/N	Ion Inject Time [ms]	RT [min]	First Scan	Spectrum File	File ID	128/127	129/127	130/127	Abundance: 126	Abundance: 127	Abundance: 128	Abundance: 129	Abundance: 130	Abundance: 131	Quan Info	XCorr	Manual validation
		TRUE	High	Sequest HT (A22)	Ambiguous	[R].rADNDstASDTPPATTAAGPLkAENTnTSk.[S]	N-Term(TMT6plex); S6(HexNAc); T7(Hex(2)HexNAc(2)); K22(TMT6plex); N27(Deamidated); K30(TMT6plex)	1	1	GP_Myc_His	GP_Myc_His	2	5	0.0069	0	1	1	925.651	4624.22	4624.25	-4.61	-0.00427	HCD (High Energy Collision Dissociation)	MS2	9.69796	179	28.406	53.9032	11025	211213_Lumos_(LC1200)_nanoFlex_Ieva_EBOV_GP_Myc_His_TMT_PNA_(16_17)_2h_ETD_HCD(45%)_95%.raw	F17	5.98389	1.84536	1.76059		162082	969882	299099	285360			5.8
		TRUE	High	Sequest HT (A3)	Ambiguous	[R].rADNDSTASDTPPAttAAGPLkAEnTNTSk.[S]	N-Term(TMT6plex); T15(Hex(2)HexNAc(2)); T16(HexNAc); K22(TMT6plex); N25(Deamidated); K30(TMT6plex)	1	1	GP_Myc_His	GP_Myc_His	2	5	0.004	0	1	1	925.651	4624.22	4624.25	-4.61	-0.00427	ETD (Electron Transfer Dissociation)	MS2	9.69796	179	82.477	53.8919	11024	211213_Lumos_(LC1200)_nanoFlex_Ieva_EBOV_GP_Myc_His_TMT_PNA_(16_17)_2h_ETD_HCD(45%)_95%.raw	F17	5.98389	1.84536	1.76059		162082	969882	299099	285360			4.95	420-425 (1x Hex2HexNAc2, 1x HexNAc/1x Hex1HexNAc1, 1x Hex1HexNAc2/2x Hex1HexNAc1, 1x HexNAc)
		TRUE	High	Sequest HT (A3)	Ambiguous	[R].rADnDSTASDTPPAttAAGPLkAENTNTSk.[S]	N-Term(TMT6plex); N4(Deamidated); T15(Hex(2)HexNAc(2)); T16(HexNAc); K22(TMT6plex); K30(TMT6plex)	1	1	GP_Myc_His	GP_Myc_His	2	4	0.0022	0	1	1	1156.81	4624.22	4624.25	-4.77	-0.00551	ETD (Electron Transfer Dissociation)	MS2	17.5896	127.2	38.543	53.8552	11016	211213_Lumos_(LC1200)_nanoFlex_Ieva_EBOV_GP_Myc_His_TMT_PNA_(16_17)_2h_ETD_HCD(45%)_95%.raw	F17	4.83533	1.44386	1.46764		136515	660093	197108	200354			4.47	424-425 (1x Hex2HexNAc2, 1x HexNAc/1x Hex1HexNAc1, 1x Hex1HexNAc2)
		TRUE	High	Sequest HT (A22)	Ambiguous	[R].rADNDstASDTPPATTAAGPLkAENTnTSk.[S]	N-Term(TMT6plex); S6(HexNAc); T7(Hex(2)HexNAc(2)); K22(TMT6plex); N27(Deamidated); K30(TMT6plex)	1	1	GP_Myc_His	GP_Myc_His	2	4	0.0047	0	1	1	1156.81	4624.22	4624.25	-4.77	-0.00551	HCD (High Energy Collision Dissociation)	MS2	17.5896	127.2	28.227	53.8708	11018	211213_Lumos_(LC1200)_nanoFlex_Ieva_EBOV_GP_Myc_His_TMT_PNA_(16_17)_2h_ETD_HCD(45%)_95%.raw	F17	4.83533	1.44386	1.46764		136515	660093	197108	200354			4.24
	TRUE	High	[R].RADNDSTASDTPPATTAAGPLKAENTNTSK.[S]	2xDeamidated [N4; N25]; 1xHexNAc [T/S]; 2xTMT6plex [K22; K30]; 1xTMT6plex [N-Term]; Hex(1)HexNAc(1) [T]; 1xHex(1)HexNAc(2) [T/S]; 1xHex(2)HexNAc(2) [T/S]		TRUE	1	1	165	GP_Myc_His	GP_Myc_His [410-439]	2	4625.23	0	1.882	1.457	1.295		906936	1.70653e+06	1.32125e+06	1.17428e+06	1200.59		Not Found	High	High	High	High	High	High				8.13
		Checked	Confidence	Identifying Node	PSM Ambiguity	Annotated Sequence	Modifications	# Protein Groups	# Proteins	Master Protein Accessions	Protein Accessions	# Missed Cleavages	Charge	DeltaScore	DeltaCn	Rank	Search Engine Rank	m/z [Da]	MH+ [Da]	Theo. MH+ [Da]	DeltaM [ppm]	Deltam/z [Da]	Activation Type	MS Order	Isolation Interference [%]	Average Reporter S/N	Ion Inject Time [ms]	RT [min]	First Scan	Spectrum File	File ID	128/127	129/127	130/127	Abundance: 126	Abundance: 127	Abundance: 128	Abundance: 129	Abundance: 130	Abundance: 131	Quan Info	XCorr	Manual validation
		TRUE	High	Sequest HT (A3)	Ambiguous	[R].rADnDSTASDTPPAttAAGPLkAEnTNTSk.[S]	N-Term(TMT6plex); N4(Deamidated); T15(Hex(1)HexNAc(1)); T16(Hex(1)HexNAc(2)); K22(TMT6plex); N25(Deamidated); K30(TMT6plex)	1	1	GP_Myc_His	GP_Myc_His	2	5	0.0148	0	1	1	925.853	4625.23	4625.23	0.97	0.0009	ETD (Electron Transfer Dissociation)	MS2	5.50618	120	45.046	54.5718	11170	211213_Lumos_(LC1200)_nanoFlex_Ieva_EBOV_GP_Myc_His_TMT_PNA_(16_17)_2h_ETD_HCD(45%)_95%.raw	F17	5.33394	2.08826	1.58595		60433.5	322348	126201	95844.7			8.13	420-424 (Hex1HexNAc1), T425 (Hex1HexNAc2)
		TRUE	High	Sequest HT (A3)	Ambiguous	[R].rADnDSTASDTPPAttAAGPLkAEnTNTSk.[S]	N-Term(TMT6plex); N4(Deamidated); T15(Hex(1)HexNAc(1)); T16(Hex(1)HexNAc(2)); K22(TMT6plex); N25(Deamidated); K30(TMT6plex)	1	1	GP_Myc_His	GP_Myc_His	2	5	0.0246	0	1	1	925.852	4625.23	4625.23	0.37	0.00035	ETD (Electron Transfer Dissociation)	MS2	2.80935	93.1	24.758	55.9322	11467	211213_Lumos_(LC1200)_nanoFlex_Ieva_EBOV_GP_Myc_His_TMT_PNA_(16_17)_2h_ETD_HCD(45%)_95%.raw	F17	0.708797	1.25968	1.13447		296533	210182	373536	336409			7.73	T424 (Hex1HexNAc1), T425 (Hex1HexNAc2)
		TRUE	High	Sequest HT (A22)	Ambiguous	[R].rADnDSTASDTPPAttAAGPLkAEnTNTSk.[S]	N-Term(TMT6plex); N4(Deamidated); T15(Hex(2)HexNAc(2)); T16(HexNAc); K22(TMT6plex); N25(Deamidated); K30(TMT6plex)	1	1	GP_Myc_His	GP_Myc_His	2	5	0.0056	0	1	1	925.849	4625.22	4625.23	-2.59	-0.0024	HCD (High Energy Collision Dissociation)	MS2	46.3669	125.1	81.692	58.7147	12101	211213_Lumos_(LC1200)_nanoFlex_Ieva_EBOV_GP_Myc_His_TMT_PNA_(16_17)_2h_ETD_HCD(45%)_95%.raw	F17	0.760715	1.38099	1.50577		84327.8	64149.4	116456	126978	1200.59		7.16
		TRUE	High	Sequest HT (A22)	Ambiguous	[R].rADnDSTASDTPPAttAAGPLkAEnTNTSk.[S]	N-Term(TMT6plex); N4(Deamidated); T15(Hex(2)HexNAc(2)); T16(HexNAc); K22(TMT6plex); N25(Deamidated); K30(TMT6plex)	1	1	GP_Myc_His	GP_Myc_His	2	5	0.0085	0	1	1	925.852	4625.23	4625.23	0.37	0.00035	HCD (High Energy Collision Dissociation)	MS2	2.80935	93.1	20.215	55.9482	11469	211213_Lumos_(LC1200)_nanoFlex_Ieva_EBOV_GP_Myc_His_TMT_PNA_(16_17)_2h_ETD_HCD(45%)_95%.raw	F17	0.708797	1.25968	1.13447		296533	210182	373536	336409			7.07
		TRUE	High	Sequest HT (A3)	Ambiguous	[R].rADnDSTASDTPPAttAAGPLkAEnTNTSk.[S]	N-Term(TMT6plex); N4(Deamidated); T15(Hex(1)HexNAc(1)); T16(Hex(1)HexNAc(2)); K22(TMT6plex); N25(Deamidated); K30(TMT6plex)	1	1	GP_Myc_His	GP_Myc_His	2	6	0.0186	0	1	1	771.711	4625.23	4625.23	-0.24	-0.00018	ETD (Electron Transfer Dissociation)	MS2	6.2769	46.9	42.045	54.2125	11093	211213_Lumos_(LC1200)_nanoFlex_Ieva_EBOV_GP_Myc_His_TMT_PNA_(16_17)_2h_ETD_HCD(45%)_95%.raw	F17	4.12046	1.53574	1.62923		51571.4	212498	79200.4	84021.6			7	424-425 (1x Hex2HexNAc2, 1x HexNAc/1x Hex1HexNAc1, 1x Hex1HexNAc2)
		TRUE	High	Sequest HT (A3)	Ambiguous	[R].rADnDSTASDTPPATtAAGPLkAEnTNTsk.[S]	N-Term(TMT6plex); N4(Deamidated); T16(Hex(1)HexNAc(2)); K22(TMT6plex); N25(Deamidated); S29(Hex(1)HexNAc(1)); K30(TMT6plex)	1	1	GP_Myc_His	GP_Myc_His	2	5	0.0279	0	1	1	925.849	4625.22	4625.23	-2.59	-0.0024	ETD (Electron Transfer Dissociation)	MS2	46.3669	125.1	93.082	58.7026	12099	211213_Lumos_(LC1200)_nanoFlex_Ieva_EBOV_GP_Myc_His_TMT_PNA_(16_17)_2h_ETD_HCD(45%)_95%.raw	F17	0.760715	1.38099	1.50577		84327.8	64149.4	116456	126978	1200.59		6.81	T425 (Hex1HexNAc2), S438 (Hex1HexNAc1)
		TRUE	High	Sequest HT (A22)	Ambiguous	[R].rADnDSTASDTPPAttAAGPLkAEnTNTSk.[S]	N-Term(TMT6plex); N4(Deamidated); T15(Hex(1)HexNAc(1)); T16(Hex(1)HexNAc(2)); K22(TMT6plex); N25(Deamidated); K30(TMT6plex)	1	1	GP_Myc_His	GP_Myc_His	2	5	0.0015	0	1	1	925.853	4625.23	4625.23	0.97	0.0009	HCD (High Energy Collision Dissociation)	MS2	5.50618	120	52.599	54.5864	11172	211213_Lumos_(LC1200)_nanoFlex_Ieva_EBOV_GP_Myc_His_TMT_PNA_(16_17)_2h_ETD_HCD(45%)_95%.raw	F17	5.33394	2.08826	1.58595		60433.5	322348	126201	95844.7			6.5
		TRUE	High	Sequest HT (A22)	Ambiguous	[R].rADnDSTASDTPPAttAAGPLkAEnTNTSk.[S]	N-Term(TMT6plex); N4(Deamidated); T15(Hex(2)HexNAc(2)); T16(HexNAc); K22(TMT6plex); N25(Deamidated); K30(TMT6plex)	1	1	GP_Myc_His	GP_Myc_His	2	5	0.0125	0	1	1	925.852	4625.23	4625.23	-0.02	-2e-05	HCD (High Energy Collision Dissociation)	MS2	5.44101	53	33.736	59.2353	12221	211213_Lumos_(LC1200)_nanoFlex_Ieva_EBOV_GP_Myc_His_TMT_PNA_(16_17)_2h_ETD_HCD(45%)_95%.raw	F17	0.744563	1.41199	1.30591		93448.2	69578	131948	122035			6.41
		TRUE	High	Sequest HT (A3)	Ambiguous	[R].rADnDSTASDTPPATtAAGPLkAEnTNTsk.[S]	N-Term(TMT6plex); N4(Deamidated); T16(Hex(1)HexNAc(2)); K22(TMT6plex); N25(Deamidated); S29(Hex(1)HexNAc(1)); K30(TMT6plex)	1	1	GP_Myc_His	GP_Myc_His	2	5	0.0157	0	1	1	925.852	4625.23	4625.23	-0.02	-2e-05	ETD (Electron Transfer Dissociation)	MS2	5.44101	53	50.827	59.2212	12219	211213_Lumos_(LC1200)_nanoFlex_Ieva_EBOV_GP_Myc_His_TMT_PNA_(16_17)_2h_ETD_HCD(45%)_95%.raw	F17	0.744563	1.41199	1.30591		93448.2	69578	131948	122035			6.37	T425 (Hex1HexNAc2), 437-438 (Hex1HexNAc1)
		TRUE	High	Sequest HT (A3)	Ambiguous	[R].rADnDSTASDTPPAttAAGPLkAEnTNTSk.[S]	N-Term(TMT6plex); N4(Deamidated); T15(Hex(1)HexNAc(2)); T16(Hex(1)HexNAc(1)); K22(TMT6plex); N25(Deamidated); K30(TMT6plex)	1	1	GP_Myc_His	GP_Myc_His	2	4	0.0534	0	1	1	1157.06	4625.23	4625.23	0.27	0.00031	ETD (Electron Transfer Dissociation)	MS2	49.7073	109.4	52.282	55.4192	11351	211213_Lumos_(LC1200)_nanoFlex_Ieva_EBOV_GP_Myc_His_TMT_PNA_(16_17)_2h_ETD_HCD(45%)_95%.raw	F17	3.40876	1.92194	1.4637		112358	383003	215946	164459			6.37	424-425 (1x Hex2HexNAc2, 1x HexNAc/1x Hex1HexNAc1, 1x Hex1HexNAc2)
		TRUE	High	Sequest HT (A22)	Ambiguous	[R].rADnDSTAsDtPPATTAAGPLkAEnTNTSk.[S]	N-Term(TMT6plex); N4(Deamidated); S9(Hex(1)HexNAc(2)); T11(Hex(1)HexNAc(1)); K22(TMT6plex); N25(Deamidated); K30(TMT6plex)	1	1	GP_Myc_His	GP_Myc_His	2	6	0.0016	0	1	1	771.711	4625.23	4625.23	-0.24	-0.00018	HCD (High Energy Collision Dissociation)	MS2	6.2769	46.9	29.165	54.226	11095	211213_Lumos_(LC1200)_nanoFlex_Ieva_EBOV_GP_Myc_His_TMT_PNA_(16_17)_2h_ETD_HCD(45%)_95%.raw	F17	4.12046	1.53574	1.62923		51571.4	212498	79200.4	84021.6			6.33
		TRUE	High	Sequest HT (A22)	Ambiguous	[R].rADnDSTASDTPPAttAAGPLkAEnTNTSk.[S]	N-Term(TMT6plex); N4(Deamidated); T15(Hex(1)HexNAc(1)); T16(Hex(1)HexNAc(2)); K22(TMT6plex); N25(Deamidated); K30(TMT6plex)	1	1	GP_Myc_His	GP_Myc_His	2	4	0.0067	0	1	1	1157.06	4625.23	4625.23	0.27	0.00031	HCD (High Energy Collision Dissociation)	MS2	49.7073	109.4	33.498	55.4299	11353	211213_Lumos_(LC1200)_nanoFlex_Ieva_EBOV_GP_Myc_His_TMT_PNA_(16_17)_2h_ETD_HCD(45%)_95%.raw	F17	3.40876	1.92194	1.4637		112358	383003	215946	164459			5.98
		TRUE	High	Sequest HT (A3)	Ambiguous	[R].rADnDSTASDTPPAttAAGPLkAEnTNTSk.[S]	N-Term(TMT6plex); N4(Deamidated); T15(Hex(1)HexNAc(2)); T16(Hex(1)HexNAc(1)); K22(TMT6plex); N25(Deamidated); K30(TMT6plex)	1	1	GP_Myc_His	GP_Myc_His	2	4	0.002	0	1	1	1157.06	4625.23	4625.23	-0.89	-0.00103	ETD (Electron Transfer Dissociation)	MS2	9.88014	46.4	59.218	54.8298	11225	211213_Lumos_(LC1200)_nanoFlex_Ieva_EBOV_GP_Myc_His_TMT_PNA_(16_17)_2h_ETD_HCD(45%)_95%.raw	F17	3.71876	1.35855	1.13326		42839.5	159310	58199.8	48548.3			4.95	424-425 (1x Hex2HexNAc2, 1x HexNAc/1x Hex1HexNAc1, 1x Hex1HexNAc2)
		TRUE	High	Sequest HT (A22)	Ambiguous	[R].rADnDSTASDTPPAttAAGPLkAEnTNTSk.[S]	N-Term(TMT6plex); N4(Deamidated); T15(HexNAc); T16(Hex(2)HexNAc(2)); K22(TMT6plex); N25(Deamidated); K30(TMT6plex)	1	1	GP_Myc_His	GP_Myc_His	2	4	0.046	0	1	1	1157.06	4625.23	4625.23	-0.26	-0.0003	HCD (High Energy Collision Dissociation)	MS2	26.6377	71.6	86	59.779	12345	211213_Lumos_(LC1200)_nanoFlex_Ieva_EBOV_GP_Myc_His_TMT_PNA_(16_17)_2h_ETD_HCD(45%)_95%.raw	F17	1.08105	1.2389	1.17618		50453.8	54542.9	62507.2	59342.9			4.78
		TRUE	High	Sequest HT (A22)	Ambiguous	[R].rADnDSTASDTPPAttAAGPLkAEnTNTSk.[S]	N-Term(TMT6plex); N4(Deamidated); T15(Hex(1)HexNAc(1)); T16(Hex(1)HexNAc(2)); K22(TMT6plex); N25(Deamidated); K30(TMT6plex)	1	1	GP_Myc_His	GP_Myc_His	2	4	0.038	0	1	1	1157.07	4625.24	4625.23	3.12	0.00361	HCD (High Energy Collision Dissociation)	MS2	59.0535	55	86	54.9777	11254	211213_Lumos_(LC1200)_nanoFlex_Ieva_EBOV_GP_Myc_His_TMT_PNA_(16_17)_2h_ETD_HCD(45%)_95%.raw	F17	2.30273	1.30356	0.964684		29980.3	69036.4	39081.1	28921.5			3.95
		TRUE	High	Sequest HT (A22)	Ambiguous	[R].rADnDSTAsDtPPATTAAGPLkAEnTNTSk.[S]	N-Term(TMT6plex); N4(Deamidated); S9(Hex(2)HexNAc(2)); T11(HexNAc); K22(TMT6plex); N25(Deamidated); K30(TMT6plex)	1	1	GP_Myc_His	GP_Myc_His	2	4	0.0027	0	1	1	1157.06	4625.23	4625.23	0.38	0.00044	HCD (High Energy Collision Dissociation)	MS2	20.6792	68	38.74	59.2819	12232	211213_Lumos_(LC1200)_nanoFlex_Ieva_EBOV_GP_Myc_His_TMT_PNA_(16_17)_2h_ETD_HCD(45%)_95%.raw	F17	1.90477	1.39047	1.26742		84989.9	161886	118176	107718			3.73
		TRUE	High	Sequest HT (A3)	Ambiguous	[R].rADnDSTASDTPPAttAAGPLkAEnTNTSk.[S]	N-Term(TMT6plex); N4(Deamidated); T15(Hex(2)HexNAc(2)); T16(HexNAc); K22(TMT6plex); N25(Deamidated); K30(TMT6plex)	1	1	GP_Myc_His	GP_Myc_His	2	4	0.0029	0	1	1	1157.07	4625.24	4625.23	3.12	0.00361	ETD (Electron Transfer Dissociation)	MS2	59.0535	55	68.617	54.9686	11252	211213_Lumos_(LC1200)_nanoFlex_Ieva_EBOV_GP_Myc_His_TMT_PNA_(16_17)_2h_ETD_HCD(45%)_95%.raw	F17	2.30273	1.30356	0.964684		29980.3	69036.4	39081.1	28921.5			3.47	424-425 (1x Hex2HexNAc2, 1x HexNAc/1x Hex1HexNAc1, 1x Hex1HexNAc2)
		TRUE	High	Sequest HT (A22)	Ambiguous	[R].rADnDstASDTPPATTAAGPLkAEnTNTSk.[S]	N-Term(TMT6plex); N4(Deamidated); S6(Hex(1)HexNAc(1)); T7(Hex(1)HexNAc(2)); K22(TMT6plex); N25(Deamidated); K30(TMT6plex)	1	1	GP_Myc_His	GP_Myc_His	2	4	0.003	0	1	1	1157.06	4625.23	4625.23	-0.89	-0.00103	HCD (High Energy Collision Dissociation)	MS2	9.88014	46.4	39.935	54.8444	11227	211213_Lumos_(LC1200)_nanoFlex_Ieva_EBOV_GP_Myc_His_TMT_PNA_(16_17)_2h_ETD_HCD(45%)_95%.raw	F17	3.71876	1.35855	1.13326		42839.5	159310	58199.8	48548.3			3.3
		TRUE	High	Sequest HT (A3)	Ambiguous	[R].rADnDSTASDTPPAtTAAGPLkAEntNTSk.[S]	N-Term(TMT6plex); N4(Deamidated); T15(Hex(1)HexNAc(2)); K22(TMT6plex); N25(Deamidated); T26(Hex(1)HexNAc(1)); K30(TMT6plex)	1	1	GP_Myc_His	GP_Myc_His	2	4	0.0032	0	1	1	1157.06	4625.23	4625.23	0.38	0.00044	ETD (Electron Transfer Dissociation)	MS2	20.6792	68	47.302	59.2699	12230	211213_Lumos_(LC1200)_nanoFlex_Ieva_EBOV_GP_Myc_His_TMT_PNA_(16_17)_2h_ETD_HCD(45%)_95%.raw	F17	1.90477	1.39047	1.26742		84989.9	161886	118176	107718			3.15	424-425 (Hex1HexNAc2), 435-438 (Hex1HexNAc1)
	TRUE	High	[R].RADNDSTASDTPPATTAAGPLKAENTNTSK.[S]	2xDeamidated [N4; N25]; HexNAc [S]; 1xHex(1)HexNAc(2) [T]; 2xTMT6plex [K22; K30]; 1xTMT6plex [N-Term]; 1xHex(1)HexNAc(1) [T16]	GP_Myc_His 2xHexNAc []; 1xHex(1)HexNAc(2) [T]; 1xHex(1)HexNAc(1) [T425]	TRUE	1	1	13	GP_Myc_His	GP_Myc_His [410-439]	2	4666.26	0	0.182	0.629	0.805		318810	57930.1	200613	256599			Not Found	High	High	High	High	Not Found	High				5.92
		Checked	Confidence	Identifying Node	PSM Ambiguity	Annotated Sequence	Modifications	# Protein Groups	# Proteins	Master Protein Accessions	Protein Accessions	# Missed Cleavages	Charge	DeltaScore	DeltaCn	Rank	Search Engine Rank	m/z [Da]	MH+ [Da]	Theo. MH+ [Da]	DeltaM [ppm]	Deltam/z [Da]	Activation Type	MS Order	Isolation Interference [%]	Average Reporter S/N	Ion Inject Time [ms]	RT [min]	First Scan	Spectrum File	File ID	128/127	129/127	130/127	Abundance: 126	Abundance: 127	Abundance: 128	Abundance: 129	Abundance: 130	Abundance: 131	Quan Info	XCorr	Manual validation
		TRUE	High	Sequest HT (A22)	Ambiguous	[R].rADnDSTASDtPPAttAAGPLkAEnTNTSk.[S]	N-Term(TMT6plex); N4(Deamidated); T11(Hex(1)HexNAc(2)); T15(HexNAc); T16(HexNAc); K22(TMT6plex); N25(Deamidated); K30(TMT6plex)	1	1	GP_Myc_His	GP_Myc_His	2	5	0.0118	0	1	1	934.057	4666.25	4666.26	-0.47	-0.00044	HCD (High Energy Collision Dissociation)	MS2	1.38106	84.7	53.303	57.1242	11737	211213_Lumos_(LC1200)_nanoFlex_Ieva_EBOV_GP_Myc_His_TMT_PNA_(16_17)_2h_ETD_HCD(45%)_95%.raw	F17	0.165809	0.543888	0.730459		170642	28293.8	92809.8	124647			5.92
		TRUE	High	Sequest HT (A3)	Ambiguous	[R].rADnDSTAsDTPPAtTAAGPLkAEnTNTsk.[S]	N-Term(TMT6plex); N4(Deamidated); S9(HexNAc); T15(Hex(1)HexNAc(2)); K22(TMT6plex); N25(Deamidated); S29(HexNAc); K30(TMT6plex)	1	1	GP_Myc_His	GP_Myc_His	2	4	0.0375	0	1	1	1167.32	4666.26	4666.26	0.23	0.00027	ETD (Electron Transfer Dissociation)	MS2	15.5786	63.9	50.114	56.9969	11709	211213_Lumos_(LC1200)_nanoFlex_Ieva_EBOV_GP_Myc_His_TMT_PNA_(16_17)_2h_ETD_HCD(45%)_95%.raw	F17	0.200018	0.727571	0.890555		148168	29636.2	107803	131952			5.87	S418 (HexNAc), 424-425 (Hex1HexNAc2/1x Hex1HexNAc1, 1x HexNAc), 437-438 (HexNAc)
		TRUE	High	Sequest HT (A22)	Ambiguous	[R].rADnDSTASDtPPAttAAGPLkAEnTNTSk.[S]	N-Term(TMT6plex); N4(Deamidated); T11(HexNAc); T15(HexNAc); T16(Hex(1)HexNAc(2)); K22(TMT6plex); N25(Deamidated); K30(TMT6plex)	1	1	GP_Myc_His	GP_Myc_His	2	4	0.0039	0	1	1	1167.32	4666.26	4666.26	0.23	0.00027	HCD (High Energy Collision Dissociation)	MS2	15.5786	63.9	42.298	57.0091	11711	211213_Lumos_(LC1200)_nanoFlex_Ieva_EBOV_GP_Myc_His_TMT_PNA_(16_17)_2h_ETD_HCD(45%)_95%.raw	F17	0.200018	0.727571	0.890555		148168	29636.2	107803	131952			5.15
		TRUE	High	Sequest HT (A3)	Ambiguous	[R].rADnDSTAsDTPPATtAAGPLkAEnTNTsk.[S]	N-Term(TMT6plex); N4(Deamidated); S9(HexNAc); T16(Hex(1)HexNAc(2)); K22(TMT6plex); N25(Deamidated); S29(HexNAc); K30(TMT6plex)	1	1	GP_Myc_His	GP_Myc_His	2	5	0.0021	0	1	1	934.057	4666.25	4666.26	-0.47	-0.00044	ETD (Electron Transfer Dissociation)	MS2	1.38106	84.7	35.352	57.1135	11735	211213_Lumos_(LC1200)_nanoFlex_Ieva_EBOV_GP_Myc_His_TMT_PNA_(16_17)_2h_ETD_HCD(45%)_95%.raw	F17	0.165809	0.543888	0.730459		170642	28293.8	92809.8	124647			4.75	S418 (HexNAc), 420-425 (Hex1HexNAc2/1x Hex1HexNAc1, 1x HexNAc), S438 (HexNAc)
	TRUE	High	[R].RADNDSTASDTPPATTAAGPLKAENTNTSK.[S]	2xDeamidated [N4; N25]; 2xTMT6plex [K22; K30]; 1xTMT6plex [N-Term]; 1xHex(1)HexNAc(1) [T/S]	GP_Myc_His 1xHex(1)HexNAc(1) [T/S]	TRUE	1	1	20	GP_Myc_His	GP_Myc_His [410-439]	2	4057.02	0	3.36	1.546	0.812		618891	2.0792e+06	957015	502728			Not Found	High	High	High	High	Not Found	High				9.02
		Checked	Confidence	Identifying Node	PSM Ambiguity	Annotated Sequence	Modifications	# Protein Groups	# Proteins	Master Protein Accessions	Protein Accessions	# Missed Cleavages	Charge	DeltaScore	DeltaCn	Rank	Search Engine Rank	m/z [Da]	MH+ [Da]	Theo. MH+ [Da]	DeltaM [ppm]	Deltam/z [Da]	Activation Type	MS Order	Isolation Interference [%]	Average Reporter S/N	Ion Inject Time [ms]	RT [min]	First Scan	Spectrum File	File ID	128/127	129/127	130/127	Abundance: 126	Abundance: 127	Abundance: 128	Abundance: 129	Abundance: 130	Abundance: 131	Quan Info	XCorr	Manual validation
		TRUE	High	Sequest HT (A3)	Ambiguous	[R].rADnDSTASDTPPAtTAAGPLkAEnTNTSk.[S]	N-Term(TMT6plex); N4(Deamidated); T15(Hex(1)HexNAc(1)); K22(TMT6plex); N25(Deamidated); K30(TMT6plex)	1	1	GP_Myc_His	GP_Myc_His	2	4	0.031	0	1	1	1015.01	4057.02	4057.02	-0.2	-0.0002	ETD (Electron Transfer Dissociation)	MS2	82.8515	201.6	44.016	53.5403	10942	211213_Lumos_(LC1200)_nanoFlex_Ieva_EBOV_GP_Myc_His_TMT_PNA_(16_17)_2h_ETD_HCD(45%)_95%.raw	F17	9.27839	1.44272	0.695319		93566.8	868149	134991	65058.7			9.02	T424 (Hex1HexNAc1)
		TRUE	High	Sequest HT (A3)	Ambiguous	[R].rADnDSTASDTPPAtTAAGPLkAEnTNTSk.[S]	N-Term(TMT6plex); N4(Deamidated); T15(Hex(1)HexNAc(1)); K22(TMT6plex); N25(Deamidated); K30(TMT6plex)	1	1	GP_Myc_His	GP_Myc_His	2	5	0.0179	0	1	1	812.209	4057.02	4057.02	-0.28	-0.00022	ETD (Electron Transfer Dissociation)	MS2	5.87085	77.3	27.751	61.3327	12688	211213_Lumos_(LC1200)_nanoFlex_Ieva_EBOV_GP_Myc_His_TMT_PNA_(16_17)_2h_ETD_HCD(45%)_95%.raw	F17	2.66841	1.46347	0.857856		228567	609910	334500	196077			8.36	T424 (Hex1HexNAc1)
		TRUE	High	Sequest HT (A22)	Unambiguous	[R].rADnDSTASDtPPATTAAGPLkAEnTNTSk.[S]	N-Term(TMT6plex); N4(Deamidated); T11(Hex(1)HexNAc(1)); K22(TMT6plex); N25(Deamidated); K30(TMT6plex)	1	1	GP_Myc_His	GP_Myc_His	2	5	0.0657	0	1	1	812.209	4057.02	4057.02	-0.28	-0.00022	HCD (High Energy Collision Dissociation)	MS2	5.87085	77.3	15.303	61.3475	12690	211213_Lumos_(LC1200)_nanoFlex_Ieva_EBOV_GP_Myc_His_TMT_PNA_(16_17)_2h_ETD_HCD(45%)_95%.raw	F17	2.66841	1.46347	0.857856		228567	609910	334500	196077			7.61
		TRUE	High	Sequest HT (A22)	Ambiguous	[R].rADnDSTASDtPPATTAAGPLkAEnTNTSk.[S]	N-Term(TMT6plex); N4(Deamidated); T11(Hex(1)HexNAc(1)); K22(TMT6plex); N25(Deamidated); K30(TMT6plex)	1	1	GP_Myc_His	GP_Myc_His	2	4	0.0291	0	1	1	1015.01	4057.01	4057.02	-1.46	-0.00148	HCD (High Energy Collision Dissociation)	MS2	6.19762	127.3	34.183	62.0807	12844	211213_Lumos_(LC1200)_nanoFlex_Ieva_EBOV_GP_Myc_His_TMT_PNA_(16_17)_2h_ETD_HCD(45%)_95%.raw	F17	2.29776	1.76356	0.709707		171441	393929	302346	121673			7.57
		TRUE	High	Sequest HT (A22)	Unambiguous	[R].rADnDSTASDtPPATTAAGPLkAEnTNTSk.[S]	N-Term(TMT6plex); N4(Deamidated); T11(Hex(1)HexNAc(1)); K22(TMT6plex); N25(Deamidated); K30(TMT6plex)	1	1	GP_Myc_His	GP_Myc_His	2	4	0.0509	0	1	1	1015.01	4057.02	4057.02	-0.2	-0.0002	HCD (High Energy Collision Dissociation)	MS2	82.8515	201.6	46.138	53.5512	10944	211213_Lumos_(LC1200)_nanoFlex_Ieva_EBOV_GP_Myc_His_TMT_PNA_(16_17)_2h_ETD_HCD(45%)_95%.raw	F17	9.27839	1.44272	0.695319		93566.8	868149	134991	65058.7			7.46
		TRUE	High	Sequest HT (A3)	Ambiguous	[R].rADnDSTASDTPPATtAAGPLkAEnTNTSk.[S]	N-Term(TMT6plex); N4(Deamidated); T16(Hex(1)HexNAc(1)); K22(TMT6plex); N25(Deamidated); K30(TMT6plex)	1	1	GP_Myc_His	GP_Myc_His	2	5	0.0406	0	1	1	812.21	4057.02	4057.02	0.1	8e-05	ETD (Electron Transfer Dissociation)	MS2	0	53.9	45.012	62.0456	12837	211213_Lumos_(LC1200)_nanoFlex_Ieva_EBOV_GP_Myc_His_TMT_PNA_(16_17)_2h_ETD_HCD(45%)_95%.raw	F17	2.50052	1.85796	0.989769		62182.5	155488	115533	61546.3			6.89	T425 (Hex1HexNAc1)
		TRUE	High	Sequest HT (A22)	Ambiguous	[R].rADnDSTASDtPPATTAAGPLkAEnTNTSk.[S]	N-Term(TMT6plex); N4(Deamidated); T11(Hex(1)HexNAc(1)); K22(TMT6plex); N25(Deamidated); K30(TMT6plex)	1	1	GP_Myc_His	GP_Myc_His	2	4	0.0493	0	1	1	1015.01	4057.02	4057.02	1.07	0.00108	HCD (High Energy Collision Dissociation)	MS2	12.5192	70.9	76.756	65.6877	13632	211213_Lumos_(LC1200)_nanoFlex_Ieva_EBOV_GP_Myc_His_TMT_PNA_(16_17)_2h_ETD_HCD(45%)_95%.raw	F17	0.819228	1.10313	0.92459		63134.4	51721.4	69645.3	58373.4			6.49
		TRUE	High	Sequest HT (A22)	Ambiguous	[R].rADnDSTASDtPPATTAAGPLkAEnTNTSk.[S]	N-Term(TMT6plex); N4(Deamidated); T11(Hex(1)HexNAc(1)); K22(TMT6plex); N25(Deamidated); K30(TMT6plex)	1	1	GP_Myc_His	GP_Myc_His	2	5	0.0346	0	1	1	812.21	4057.02	4057.02	0.1	8e-05	HCD (High Energy Collision Dissociation)	MS2	0	53.9	36.988	62.0594	12839	211213_Lumos_(LC1200)_nanoFlex_Ieva_EBOV_GP_Myc_His_TMT_PNA_(16_17)_2h_ETD_HCD(45%)_95%.raw	F17	2.50052	1.85796	0.989769		62182.5	155488	115533	61546.3			6.07
		TRUE	High	Sequest HT (A3)	Ambiguous	[R].rADnDSTASDTPPATtAAGPLkAEnTNTSk.[S]	N-Term(TMT6plex); N4(Deamidated); T16(Hex(1)HexNAc(1)); K22(TMT6plex); N25(Deamidated); K30(TMT6plex)	1	1	GP_Myc_His	GP_Myc_His	2	4	0.0324	0	1	1	1015.01	4057.01	4057.02	-1.46	-0.00148	ETD (Electron Transfer Dissociation)	MS2	6.19762	127.3	25.545	62.0654	12842	211213_Lumos_(LC1200)_nanoFlex_Ieva_EBOV_GP_Myc_His_TMT_PNA_(16_17)_2h_ETD_HCD(45%)_95%.raw	F17	2.29776	1.76356	0.709707		171441	393929	302346	121673			5.55	T425 (Hex1HexNAc1)
		TRUE	High	Sequest HT (A3)	Ambiguous	[R].rADnDSTASDTPPATTAAGPLkAEnTNTsk.[S]	N-Term(TMT6plex); N4(Deamidated); K22(TMT6plex); N25(Deamidated); S29(Hex(1)HexNAc(1)); K30(TMT6plex)	1	1	GP_Myc_His	GP_Myc_His	2	4	0.0812	0	1	1	1015.01	4057.02	4057.02	1.07	0.00108	ETD (Electron Transfer Dissociation)	MS2	12.5192	70.9	94.489	65.6771	13631	211213_Lumos_(LC1200)_nanoFlex_Ieva_EBOV_GP_Myc_His_TMT_PNA_(16_17)_2h_ETD_HCD(45%)_95%.raw	F17	0.819228	1.10313	0.92459		63134.4	51721.4	69645.3	58373.4			3.82	437-438 (Hex1HexNAc1)
	TRUE	High	[R].RADNDSTASDTPPATTAAGPLKAENTNTSK.[S]	3xDeamidated [N4; N25; N27]; HexNAc [T]; 1xHex(1)HexNAc(2) [T/S]; 2xTMT6plex [K22; K30]; 1xTMT6plex [N-Term]; 1xHex(1)HexNAc(1) [T15]	GP_Myc_His 1xHex(1)HexNAc(1) [T424]	TRUE	1	1	17	GP_Myc_His	GP_Myc_His [410-439]	2	4464.16	0	1.51	1.629	0.658		562908	850234	916735	370661			Not Found	High	High	High	High	Not Found	High				4.19
		Checked	Confidence	Identifying Node	PSM Ambiguity	Annotated Sequence	Modifications	# Protein Groups	# Proteins	Master Protein Accessions	Protein Accessions	# Missed Cleavages	Charge	DeltaScore	DeltaCn	Rank	Search Engine Rank	m/z [Da]	MH+ [Da]	Theo. MH+ [Da]	DeltaM [ppm]	Deltam/z [Da]	Activation Type	MS Order	Isolation Interference [%]	Average Reporter S/N	Ion Inject Time [ms]	RT [min]	First Scan	Spectrum File	File ID	128/127	129/127	130/127	Abundance: 126	Abundance: 127	Abundance: 128	Abundance: 129	Abundance: 130	Abundance: 131	Quan Info	XCorr	Manual validation
		TRUE	High	Sequest HT (A22)	Ambiguous	[R].rADnDSTASDTPPAttAAGPLkAEnTnTSk.[S]	N-Term(TMT6plex); N4(Deamidated); T15(Hex(1)HexNAc(2)); T16(HexNAc); K22(TMT6plex); N25(Deamidated); N27(Deamidated); K30(TMT6plex)	1	1	GP_Myc_His	GP_Myc_His	2	4	0.0215	0	1	1	1116.8	4464.18	4464.16	4.65	0.00519	HCD (High Energy Collision Dissociation)	MS2	80.7233	60.2	5.821	57.309	11777	211213_Lumos_(LC1200)_nanoFlex_Ieva_EBOV_GP_Myc_His_TMT_PNA_(16_17)_2h_ETD_HCD(45%)_95%.raw	F17	1.51043	1.62857	0.658475		562908	850234	916735	370661			4.19
	TRUE	High	[R].RADNDSTASDTPPATTAAGPLKAENTNTSK.[S]	1xDeamidated [N]; 2xTMT6plex [K22; K30]; 1xTMT6plex [N-Term]; 1xHex(1)HexNAc(1) [S/T]	GP_Myc_His 1xHex(1)HexNAc(1) [T/S]	TRUE	1	1	12	GP_Myc_His	GP_Myc_His [410-439]	2	4056.03	0	4.673	1.277	1.057		211512	988342	270040	223651			Not Found	High	High	High	High	Not Found	High				6.22
		Checked	Confidence	Identifying Node	PSM Ambiguity	Annotated Sequence	Modifications	# Protein Groups	# Proteins	Master Protein Accessions	Protein Accessions	# Missed Cleavages	Charge	DeltaScore	DeltaCn	Rank	Search Engine Rank	m/z [Da]	MH+ [Da]	Theo. MH+ [Da]	DeltaM [ppm]	Deltam/z [Da]	Activation Type	MS Order	Isolation Interference [%]	Average Reporter S/N	Ion Inject Time [ms]	RT [min]	First Scan	Spectrum File	File ID	128/127	129/127	130/127	Abundance: 126	Abundance: 127	Abundance: 128	Abundance: 129	Abundance: 130	Abundance: 131	Quan Info	XCorr	Manual validation
		TRUE	High	Sequest HT (A3)	Ambiguous	[R].rADNDSTASDTPPAtTAAGPLkAENTnTSk.[S]	N-Term(TMT6plex); T15(Hex(1)HexNAc(1)); K22(TMT6plex); N27(Deamidated); K30(TMT6plex)	1	1	GP_Myc_His	GP_Myc_His	2	4	0.0048	0	1	1	1014.76	4056.01	4056.03	-5.16	-0.00523	ETD (Electron Transfer Dissociation)	MS2	14.58	166.3	46.84	56.1813	11522	211213_Lumos_(LC1200)_nanoFlex_Ieva_EBOV_GP_Myc_His_TMT_PNA_(16_17)_2h_ETD_HCD(45%)_95%.raw	F17	4.67274	1.27671	1.05739		211512	988342	270040	223651			6.22	T424 (Hex1HexNAc1)
		TRUE	High	Sequest HT (A22)	Ambiguous	[R].rADnDSTASDTPPATTAAGPLkAENtNTSk.[S]	N-Term(TMT6plex); N4(Deamidated); K22(TMT6plex); T26(Hex(1)HexNAc(1)); K30(TMT6plex)	1	1	GP_Myc_His	GP_Myc_His	2	4	0.0037	0	1	1	1014.76	4056.01	4056.03	-5.16	-0.00523	HCD (High Energy Collision Dissociation)	MS2	14.58	166.3	26.05	56.1966	11524	211213_Lumos_(LC1200)_nanoFlex_Ieva_EBOV_GP_Myc_His_TMT_PNA_(16_17)_2h_ETD_HCD(45%)_95%.raw	F17	4.67274	1.27671	1.05739		211512	988342	270040	223651			5.37
	TRUE	High	[R].RADNDSTASDTPPATTAAGPLKAENTNTSK.[S]	2xDeamidated [N4; N25]; 1xHex(2)HexNAc(2) [T/S]; 2xTMT6plex [K22; K30]; 1xTMT6plex [N-Term]; Hex(1)HexNAc(1) [T]	GP_Myc_His 1xHex(1)HexNAc(1) []	TRUE	1	1	62	GP_Myc_His	GP_Myc_His [410-439]	2	4787.28	0	2.97	0.925	0.667		985263	2.92587e+06	911035	657540			Not Found	High	High	High	High	Not Found	High				7.38
		Checked	Confidence	Identifying Node	PSM Ambiguity	Annotated Sequence	Modifications	# Protein Groups	# Proteins	Master Protein Accessions	Protein Accessions	# Missed Cleavages	Charge	DeltaScore	DeltaCn	Rank	Search Engine Rank	m/z [Da]	MH+ [Da]	Theo. MH+ [Da]	DeltaM [ppm]	Deltam/z [Da]	Activation Type	MS Order	Isolation Interference [%]	Average Reporter S/N	Ion Inject Time [ms]	RT [min]	First Scan	Spectrum File	File ID	128/127	129/127	130/127	Abundance: 126	Abundance: 127	Abundance: 128	Abundance: 129	Abundance: 130	Abundance: 131	Quan Info	XCorr	Manual validation
		TRUE	High	Sequest HT (A3)	Ambiguous	[R].rADnDSTASDTPPAttAAGPLkAEnTNTSk.[S]	N-Term(TMT6plex); N4(Deamidated); T15(Hex(1)HexNAc(1)); T16(Hex(2)HexNAc(2)); K22(TMT6plex); N25(Deamidated); K30(TMT6plex)	1	1	GP_Myc_His	GP_Myc_His	2	5	0.0244	0	1	1	958.262	4787.28	4787.28	0	0	ETD (Electron Transfer Dissociation)	MS2	4.20666	92.5	19.572	53.9105	11028	211213_Lumos_(LC1200)_nanoFlex_Ieva_EBOV_GP_Myc_His_TMT_PNA_(16_17)_2h_ETD_HCD(45%)_95%.raw	F17	10.289	1.42165	0.818209		78863.4	811427	112116	64526.7			7.38	T424 (Hex1HexNAc1), T425 (Hex2HexNAc2)
		TRUE	High	Sequest HT (A22)	Ambiguous	[R].rADnDSTASDTPPAttAAGPLkAEnTNTSk.[S]	N-Term(TMT6plex); N4(Deamidated); T15(Hex(1)HexNAc(1)); T16(Hex(2)HexNAc(2)); K22(TMT6plex); N25(Deamidated); K30(TMT6plex)	1	1	GP_Myc_His	GP_Myc_His	2	5	0.0664	0	1	1	958.263	4787.28	4787.28	0.06	6e-05	HCD (High Energy Collision Dissociation)	MS2	33.257	60	12.251	58.5377	12063	211213_Lumos_(LC1200)_nanoFlex_Ieva_EBOV_GP_Myc_His_TMT_PNA_(16_17)_2h_ETD_HCD(45%)_95%.raw	F17	0.729792	0.754143	0.570369		426231	311060	321439	243109			6.63
		TRUE	High	Sequest HT (A22)	Ambiguous	[R].rADnDSTASDTPPAttAAGPLkAEnTNTSk.[S]	N-Term(TMT6plex); N4(Deamidated); T15(Hex(1)HexNAc(1)); T16(Hex(2)HexNAc(2)); K22(TMT6plex); N25(Deamidated); K30(TMT6plex)	1	1	GP_Myc_His	GP_Myc_His	2	5	0.0564	0	1	1	958.261	4787.28	4787.28	-1.34	-0.00128	HCD (High Energy Collision Dissociation)	MS2	27.8647	82.6	22.224	55.1101	11282	211213_Lumos_(LC1200)_nanoFlex_Ieva_EBOV_GP_Myc_His_TMT_PNA_(16_17)_2h_ETD_HCD(45%)_95%.raw	F17	3.7165	1.09389	0.857577		148642	552428	162598	127472			6.56
		TRUE	High	Sequest HT (A3)	Ambiguous	[R].rADnDSTASDTPPAttAAGPLkAEnTNTSk.[S]	N-Term(TMT6plex); N4(Deamidated); T15(Hex(1)HexNAc(1)); T16(Hex(2)HexNAc(2)); K22(TMT6plex); N25(Deamidated); K30(TMT6plex)	1	1	GP_Myc_His	GP_Myc_His	2	5	0.0265	0	1	1	958.261	4787.28	4787.28	-1.34	-0.00128	ETD (Electron Transfer Dissociation)	MS2	27.8647	82.6	38.731	55.0939	11280	211213_Lumos_(LC1200)_nanoFlex_Ieva_EBOV_GP_Myc_His_TMT_PNA_(16_17)_2h_ETD_HCD(45%)_95%.raw	F17	3.7165	1.09389	0.857577		148642	552428	162598	127472			6.41	T424 (Hex1HexNAc1), T425 (Hex2HexNAc2)
		TRUE	High	Sequest HT (A22)	Ambiguous	[R].rADnDSTASDTPPAttAAGPLkAEnTNTSk.[S]	N-Term(TMT6plex); N4(Deamidated); T15(Hex(1)HexNAc(1)); T16(Hex(2)HexNAc(2)); K22(TMT6plex); N25(Deamidated); K30(TMT6plex)	1	1	GP_Myc_His	GP_Myc_His	2	5	0.0017	0	1	1	958.262	4787.28	4787.28	0	0	HCD (High Energy Collision Dissociation)	MS2	4.20666	92.5	22.785	53.9209	11030	211213_Lumos_(LC1200)_nanoFlex_Ieva_EBOV_GP_Myc_His_TMT_PNA_(16_17)_2h_ETD_HCD(45%)_95%.raw	F17	10.289	1.42165	0.818209		78863.4	811427	112116	64526.7			5.89
		TRUE	High	Sequest HT (A3)	Ambiguous	[R].rADnDSTASDTPPAttAAGPLkAEnTNTSk.[S]	N-Term(TMT6plex); N4(Deamidated); T15(Hex(2)HexNAc(2)); T16(Hex(1)HexNAc(1)); K22(TMT6plex); N25(Deamidated); K30(TMT6plex)	1	1	GP_Myc_His	GP_Myc_His	2	4	0.086	0	1	1	1197.58	4787.28	4787.28	-0.06	-7e-05	ETD (Electron Transfer Dissociation)	MS2	13.2614	51.7	70.236	55.0533	11270	211213_Lumos_(LC1200)_nanoFlex_Ieva_EBOV_GP_Myc_His_TMT_PNA_(16_17)_2h_ETD_HCD(45%)_95%.raw	F17	3.53101	1.00293	0.757525		85484.7	301847	85735.4	64756.8			5.7	T424 (Hex1HexNAc1/Hex2HexNAc2), T425 (Hex1HexNAc1/Hex2HexNAc2)
		TRUE	High	Sequest HT (A3)	Ambiguous	[R].rADnDSTASDTPPAttAAGPLkAEnTNTSk.[S]	N-Term(TMT6plex); N4(Deamidated); T15(Hex(2)HexNAc(2)); T16(Hex(1)HexNAc(1)); K22(TMT6plex); N25(Deamidated); K30(TMT6plex)	1	1	GP_Myc_His	GP_Myc_His	2	4	0.0019	0	1	1	1197.58	4787.28	4787.28	-0.78	-0.00093	ETD (Electron Transfer Dissociation)	MS2	1.80354	60	14.214	53.9061	11027	211213_Lumos_(LC1200)_nanoFlex_Ieva_EBOV_GP_Myc_His_TMT_PNA_(16_17)_2h_ETD_HCD(45%)_95%.raw	F17	8.07651	1.07575	0.653737		97130.8	784478	104489	63498			5.13	T424 (Hex1HexNAc1/Hex2HexNAc2), T425 (Hex1HexNAc1/Hex2HexNAc2)
		TRUE	High	Sequest HT (A3)	Ambiguous	[R].rADnDSTASDTPPATtAAGPLkAEnTNtSk.[S]	N-Term(TMT6plex); N4(Deamidated); T16(Hex(2)HexNAc(2)); K22(TMT6plex); N25(Deamidated); T28(Hex(1)HexNAc(1)); K30(TMT6plex)	1	1	GP_Myc_His	GP_Myc_His	2	4	0.027	0	1	1	1197.58	4787.28	4787.28	0.35	0.00041	ETD (Electron Transfer Dissociation)	MS2	3.07851	36.8	56.525	58.8209	12127	211213_Lumos_(LC1200)_nanoFlex_Ieva_EBOV_GP_Myc_His_TMT_PNA_(16_17)_2h_ETD_HCD(45%)_95%.raw	F17	0.772475	0.825243	0.582		94740.1	73184.3	78183.6	55138.7			4.81	420-425 (Hex2HexNAc2/2x Hex1HexNAc1), 437-438 (Hex1HexNAc1)
		TRUE	High	Sequest HT (A22)	Ambiguous	[R].rADnDSTASDTPPAttAAGPLkAEnTNTSk.[S]	N-Term(TMT6plex); N4(Deamidated); T15(Hex(1)HexNAc(1)); T16(Hex(2)HexNAc(2)); K22(TMT6plex); N25(Deamidated); K30(TMT6plex)	1	1	GP_Myc_His	GP_Myc_His	2	4	0.0048	0	1	1	1197.58	4787.28	4787.28	-0.78	-0.00093	HCD (High Energy Collision Dissociation)	MS2	1.80354	60	14.85	53.9173	11029	211213_Lumos_(LC1200)_nanoFlex_Ieva_EBOV_GP_Myc_His_TMT_PNA_(16_17)_2h_ETD_HCD(45%)_95%.raw	F17	8.07651	1.07575	0.653737		97130.8	784478	104489	63498			4.17
		TRUE	High	Sequest HT (A22)	Ambiguous	[R].rADnDSTASDTPPAttAAGPLkAEnTNTSk.[S]	N-Term(TMT6plex); N4(Deamidated); T15(Hex(1)HexNAc(1)); T16(Hex(2)HexNAc(2)); K22(TMT6plex); N25(Deamidated); K30(TMT6plex)	1	1	GP_Myc_His	GP_Myc_His	2	4	0.0048	0	1	1	1197.58	4787.28	4787.28	-0.06	-7e-05	HCD (High Energy Collision Dissociation)	MS2	13.2614	51.7	25.947	55.0654	11273	211213_Lumos_(LC1200)_nanoFlex_Ieva_EBOV_GP_Myc_His_TMT_PNA_(16_17)_2h_ETD_HCD(45%)_95%.raw	F17	3.53101	1.00293	0.757525		85484.7	301847	85735.4	64756.8			4.13
		TRUE	High	Sequest HT (A22)	Ambiguous	[R].rADnDSTASDTPPAttAAGPLkAEnTNTSk.[S]	N-Term(TMT6plex); N4(Deamidated); T15(Hex(1)HexNAc(1)); T16(Hex(2)HexNAc(2)); K22(TMT6plex); N25(Deamidated); K30(TMT6plex)	1	1	GP_Myc_His	GP_Myc_His	2	4	0.0025	0	1	1	1197.58	4787.28	4787.28	-0.16	-0.0002	HCD (High Energy Collision Dissociation)	MS2	14.0332	37.7	43.688	55.4766	11363	211213_Lumos_(LC1200)_nanoFlex_Ieva_EBOV_GP_Myc_His_TMT_PNA_(16_17)_2h_ETD_HCD(45%)_95%.raw	F17	1.68808	0.857932	0.720671		54170.3	91444	46474.4	39038.9			4.03
		TRUE	High	Sequest HT (A3)	Ambiguous	[R].rADnDSTASDtPPATtAAGPLkAEnTNTSk.[S]	N-Term(TMT6plex); N4(Deamidated); T11(Hex(2)HexNAc(2)); T16(Hex(1)HexNAc(1)); K22(TMT6plex); N25(Deamidated); K30(TMT6plex)	1	1	GP_Myc_His	GP_Myc_His	2	4	0.0052	0	1	1	1197.58	4787.28	4787.28	-0.16	-0.0002	ETD (Electron Transfer Dissociation)	MS2	14.0332	37.7	73.117	55.4648	11361	211213_Lumos_(LC1200)_nanoFlex_Ieva_EBOV_GP_Myc_His_TMT_PNA_(16_17)_2h_ETD_HCD(45%)_95%.raw	F17	1.68808	0.857932	0.720671		54170.3	91444	46474.4	39038.9			3.88	420-425 (1x Hex2HexNAc2, 1x Hex1HexNAc1/3x Hex1HexNAc1)
		TRUE	High	Sequest HT (A21)	Ambiguous	[R].rADnDSTASDTPPATtAAGPLkAEnTNtSk.[S]	N-Term(TMT6plex); N4(Deamidated); T16(Hex(2)HexNAc(2)); K22(TMT6plex); N25(Deamidated); T28(Hex(1)HexNAc(1)); K30(TMT6plex)	1	1	GP_Myc_His	GP_Myc_His	2	5	0.022	0	1	1	958.263	4787.28	4787.28	0.06	6e-05	ETD (Electron Transfer Dissociation)	MS2	33.257	60	13.349	58.5251	12061	211213_Lumos_(LC1200)_nanoFlex_Ieva_EBOV_GP_Myc_His_TMT_PNA_(16_17)_2h_ETD_HCD(45%)_95%.raw	F17	0.729792	0.754143	0.570369		426231	311060	321439	243109			3.63	T425 (Hex2HexNAc2), 437-438 (Hex1HexNAc1)
		TRUE	High	Sequest HT (A22)	Ambiguous	[R].rADnDSTASDTPPAttAAGPLkAEnTNTSk.[S]	N-Term(TMT6plex); N4(Deamidated); T15(Hex(1)HexNAc(1)); T16(Hex(2)HexNAc(2)); K22(TMT6plex); N25(Deamidated); K30(TMT6plex)	1	1	GP_Myc_His	GP_Myc_His	2	4	0.0028	0	1	1	1197.58	4787.28	4787.28	0.35	0.00041	HCD (High Energy Collision Dissociation)	MS2	3.07851	36.8	32.873	58.8352	12129	211213_Lumos_(LC1200)_nanoFlex_Ieva_EBOV_GP_Myc_His_TMT_PNA_(16_17)_2h_ETD_HCD(45%)_95%.raw	F17	0.772475	0.825243	0.582		94740.1	73184.3	78183.6	55138.7			3.6
	TRUE	High	[R].RADNDSTASDTPPATTAAGPLKAENTNTSK.[S]	2xDeamidated [N4; N25]; 1xHex(1)HexNAc(2) [T/S]; 1xHex(2)HexNAc(2) [T/S]; 2xTMT6plex [K22; K30]; 1xTMT6plex [N-Term]; 1xHexNAc [T]; Hex(1)HexNAc(1) [T]	GP_Myc_His 1xHex(1)HexNAc(2) [T/S]; 1xHex(2)HexNAc(2) [T/S]; 1xHexNAc [T]; 1xHex(1)HexNAc(1) []	TRUE	1	1	59	GP_Myc_His	GP_Myc_His [410-439]	2	4990.36	0	3.321	1.565	1.265		505044	1.67723e+06	790192	638795			Not Found	High	High	High	High	Not Found	High				8.44
		Checked	Confidence	Identifying Node	PSM Ambiguity	Annotated Sequence	Modifications	# Protein Groups	# Proteins	Master Protein Accessions	Protein Accessions	# Missed Cleavages	Charge	DeltaScore	DeltaCn	Rank	Search Engine Rank	m/z [Da]	MH+ [Da]	Theo. MH+ [Da]	DeltaM [ppm]	Deltam/z [Da]	Activation Type	MS Order	Isolation Interference [%]	Average Reporter S/N	Ion Inject Time [ms]	RT [min]	First Scan	Spectrum File	File ID	128/127	129/127	130/127	Abundance: 126	Abundance: 127	Abundance: 128	Abundance: 129	Abundance: 130	Abundance: 131	Quan Info	XCorr	Manual validation
		TRUE	High	Sequest HT (A3)	Ambiguous	[R].rADnDSTASDTPPAttAAGPLkAEnTNTSk.[S]	N-Term(TMT6plex); N4(Deamidated); T15(Hex(2)HexNAc(2)); T16(Hex(1)HexNAc(2)); K22(TMT6plex); N25(Deamidated); K30(TMT6plex)	1	1	GP_Myc_His	GP_Myc_His	2	5	0.0154	0	1	1	998.878	4990.36	4990.36	-0.09	-9e-05	ETD (Electron Transfer Dissociation)	MS2	0.757373	82.9	30.985	52.6682	10745	211213_Lumos_(LC1200)_nanoFlex_Ieva_EBOV_GP_Myc_His_TMT_PNA_(16_17)_2h_ETD_HCD(45%)_95%.raw	F17	8.14983	1.83936	1.10163		61493.5	501161	113109	67742.9			8.44	T424 (Hex1HexNAc2/Hex2HexNAc2), T425 (Hex1HexNAc2/Hex2HexNAc2)
		TRUE	High	Sequest HT (A22)	Ambiguous	[R].rADnDSTASDTPPAttAAGPLkAEnTNTSk.[S]	N-Term(TMT6plex); N4(Deamidated); T15(Hex(1)HexNAc(2)); T16(Hex(2)HexNAc(2)); K22(TMT6plex); N25(Deamidated); K30(TMT6plex)	1	1	GP_Myc_His	GP_Myc_His	2	5	0.0016	0	1	1	998.878	4990.36	4990.36	-0.15	-0.00015	HCD (High Energy Collision Dissociation)	MS2	3.41248	85.6	35.518	53.1005	10843	211213_Lumos_(LC1200)_nanoFlex_Ieva_EBOV_GP_Myc_His_TMT_PNA_(16_17)_2h_ETD_HCD(45%)_95%.raw	F17	1.22976	1.78658	1.82003		109198	134287	195091	198744			6.15
		TRUE	High	Sequest HT (A22)	Ambiguous	[R].rADnDSTASDTPPAttAAGPLkAEnTNTSk.[S]	N-Term(TMT6plex); N4(Deamidated); T15(Hex(1)HexNAc(2)); T16(Hex(2)HexNAc(2)); K22(TMT6plex); N25(Deamidated); K30(TMT6plex)	1	1	GP_Myc_His	GP_Myc_His	2	5	0.0017	0	1	1	998.878	4990.36	4990.36	-0.09	-9e-05	HCD (High Energy Collision Dissociation)	MS2	0.757373	82.9	30.203	52.6817	10747	211213_Lumos_(LC1200)_nanoFlex_Ieva_EBOV_GP_Myc_His_TMT_PNA_(16_17)_2h_ETD_HCD(45%)_95%.raw	F17	8.14983	1.83936	1.10163		61493.5	501161	113109	67742.9			5.94
		TRUE	High	Sequest HT (A22)	Ambiguous	[R].rADnDSTASDTPPAttAAGPLkAEnTNTSk.[S]	N-Term(TMT6plex); N4(Deamidated); T15(Hex(1)HexNAc(2)); T16(Hex(2)HexNAc(2)); K22(TMT6plex); N25(Deamidated); K30(TMT6plex)	1	1	GP_Myc_His	GP_Myc_His	2	5	0.0017	0	1	1	998.878	4990.36	4990.36	-0.52	-0.00052	HCD (High Energy Collision Dissociation)	MS2	10.7675	74.9	86	53.9868	11046	211213_Lumos_(LC1200)_nanoFlex_Ieva_EBOV_GP_Myc_His_TMT_PNA_(16_17)_2h_ETD_HCD(45%)_95%.raw	F17	1.07735	0.870252	1.17042		56255.7	60607.3	48956.7	65842.9			5.82
		TRUE	High	Sequest HT (A22)	Ambiguous	[R].rADnDSTASDTPPAttAAGPLkAEnTNTSk.[S]	N-Term(TMT6plex); N4(Deamidated); T15(Hex(1)HexNAc(2)); T16(Hex(2)HexNAc(2)); K22(TMT6plex); N25(Deamidated); K30(TMT6plex)	1	1	GP_Myc_His	GP_Myc_His	2	4	0.0018	0	1	1	1248.35	4990.36	4990.36	0.28	0.00035	HCD (High Energy Collision Dissociation)	MS2	9.49723	56.8	17.731	52.016	10600	211213_Lumos_(LC1200)_nanoFlex_Ieva_EBOV_GP_Myc_His_TMT_PNA_(16_17)_2h_ETD_HCD(45%)_95%.raw	F17	6.77856	1.89733	1.05419		80391.8	544941	152530	84748.2			5.53
		TRUE	High	Sequest HT (A3)	Ambiguous	[R].rADnDSTASDTPPAttAAGPLkAEnTNTSk.[S]	N-Term(TMT6plex); N4(Deamidated); T15(Hex(1)HexNAc(2)); T16(Hex(2)HexNAc(2)); K22(TMT6plex); N25(Deamidated); K30(TMT6plex)	1	1	GP_Myc_His	GP_Myc_His	2	4	0.031	0	1	1	1248.35	4990.36	4990.36	0.28	0.00035	ETD (Electron Transfer Dissociation)	MS2	9.49723	56.8	31.851	52.0036	10598	211213_Lumos_(LC1200)_nanoFlex_Ieva_EBOV_GP_Myc_His_TMT_PNA_(16_17)_2h_ETD_HCD(45%)_95%.raw	F17	6.77856	1.89733	1.05419		80391.8	544941	152530	84748.2			5.49	T424 (Hex1HexNAc2), T425 (Hex2HexNAc2)
		TRUE	High	Sequest HT (A3)	Ambiguous	[R].rADnDSTASDTPPAttAAGPLkAEnTNTsk.[S]	N-Term(TMT6plex); N4(Deamidated); T15(HexNAc); T16(Hex(2)HexNAc(2)); K22(TMT6plex); N25(Deamidated); S29(Hex(1)HexNAc(1)); K30(TMT6plex)	1	1	GP_Myc_His	GP_Myc_His	2	5	0.0546	0	1	1	998.878	4990.36	4990.36	-0.15	-0.00015	ETD (Electron Transfer Dissociation)	MS2	3.41248	85.6	38.167	53.0901	10841	211213_Lumos_(LC1200)_nanoFlex_Ieva_EBOV_GP_Myc_His_TMT_PNA_(16_17)_2h_ETD_HCD(45%)_95%.raw	F17	1.22976	1.78658	1.82003		109198	134287	195091	198744			5.13	424-425 (1x Hex1HexNAc2, 1x Hex1HexNAc1/1x Hex2HexNAc2, 1x HexNAc), S438 (Hex1HexNAc1)
		TRUE	High	Sequest HT (A3)	Ambiguous	[R].rADnDSTASDtPPAttAAGPLkAEnTNTSk.[S]	N-Term(TMT6plex); N4(Deamidated); T11(Hex(1)HexNAc(1)); T15(Hex(2)HexNAc(2)); T16(HexNAc); K22(TMT6plex); N25(Deamidated); K30(TMT6plex)	1	1	GP_Myc_His	GP_Myc_His	2	5	0.0175	0	1	1	998.878	4990.36	4990.36	-0.52	-0.00052	ETD (Electron Transfer Dissociation)	MS2	10.7675	74.9	91.13	53.9726	11043	211213_Lumos_(LC1200)_nanoFlex_Ieva_EBOV_GP_Myc_His_TMT_PNA_(16_17)_2h_ETD_HCD(45%)_95%.raw	F17	1.07735	0.870252	1.17042		56255.7	60607.3	48956.7	65842.9			5.13	T420 (Hex1HexNAc1), 424-425 (1x Hex1HexNAc2, 1x Hex1HexNAc1/1x Hex2HexNAc2, 1x HexNAc)
		TRUE	High	Sequest HT (A22)	Ambiguous	[R].rADnDSTASDTPPAttAAGPLkAEnTNTSk.[S]	N-Term(TMT6plex); N4(Deamidated); T15(Hex(1)HexNAc(2)); T16(Hex(2)HexNAc(2)); K22(TMT6plex); N25(Deamidated); K30(TMT6plex)	1	1	GP_Myc_His	GP_Myc_His	2	4	0.002	0	1	1	1248.35	4990.37	4990.36	0.77	0.00096	HCD (High Energy Collision Dissociation)	MS2	22.8721	58.5	51.687	53.046	10831	211213_Lumos_(LC1200)_nanoFlex_Ieva_EBOV_GP_Myc_His_TMT_PNA_(16_17)_2h_ETD_HCD(45%)_95%.raw	F17	1.06633	1.43777	1.46071		61262.6	65326.3	88081.6	89486.7			4.93
		TRUE	High	Sequest HT (A22)	Ambiguous	[R].rADnDSTASDtPPAtTAAGPLkAEnTNTSk.[S]	N-Term(TMT6plex); N4(Deamidated); T11(Hex(2)HexNAc(2)); T15(Hex(1)HexNAc(2)); K22(TMT6plex); N25(Deamidated); K30(TMT6plex)	1	1	GP_Myc_His	GP_Myc_His	2	5	0.021	0	1	1	998.877	4990.36	4990.36	-1.13	-0.00113	HCD (High Energy Collision Dissociation)	MS2	75.2	36.6	32.385	58.1686	11979	211213_Lumos_(LC1200)_nanoFlex_Ieva_EBOV_GP_Myc_His_TMT_PNA_(16_17)_2h_ETD_HCD(45%)_95%.raw	F17	0.585118	1.07936	0.860695		83234.8	48702.2	89840.4	71639.8			4.77
		TRUE	High	Sequest HT (A3)	Ambiguous	[R].rADnDSTASDTPPAttAAGPLkAEnTNTSk.[S]	N-Term(TMT6plex); N4(Deamidated); T15(Hex(2)HexNAc(2)); T16(Hex(1)HexNAc(2)); K22(TMT6plex); N25(Deamidated); K30(TMT6plex)	1	1	GP_Myc_His	GP_Myc_His	2	4	0.0261	0	1	1	1248.35	4990.37	4990.36	1.45	0.00181	ETD (Electron Transfer Dissociation)	MS2	2.83989	52.2	52.326	52.5515	10720	211213_Lumos_(LC1200)_nanoFlex_Ieva_EBOV_GP_Myc_His_TMT_PNA_(16_17)_2h_ETD_HCD(45%)_95%.raw	F17	6.05569	1.92799	1.13877		53207.2	322206	102583	60590.9			4.59	T424 (Hex1HexNAc2/Hex2HexNAc2), T425 (Hex1HexNAc2/Hex2HexNAc2)
		TRUE	High	Sequest HT (A3)	Ambiguous	[R].rADnDSTASDTPPAttAAGPLkAEnTNtSk.[S]	N-Term(TMT6plex); N4(Deamidated); T15(HexNAc); T16(Hex(2)HexNAc(2)); K22(TMT6plex); N25(Deamidated); T28(Hex(1)HexNAc(1)); K30(TMT6plex)	1	1	GP_Myc_His	GP_Myc_His	2	4	0.0157	0	1	1	1248.35	4990.37	4990.36	0.77	0.00096	ETD (Electron Transfer Dissociation)	MS2	22.8721	58.5	48.219	53.0312	10829	211213_Lumos_(LC1200)_nanoFlex_Ieva_EBOV_GP_Myc_His_TMT_PNA_(16_17)_2h_ETD_HCD(45%)_95%.raw	F17	1.06633	1.43777	1.46071		61262.6	65326.3	88081.6	89486.7			4.46	424-425 (1x Hex1HexNAc2, 1x Hex1HexNAc1/1x Hex2HexNAc2, 1x HexNAc), 437-438 (Hex1HexNAc1)
		TRUE	High	Sequest HT (A22)	Ambiguous	[R].rADnDSTASDTPPAttAAGPLkAEnTNTSk.[S]	N-Term(TMT6plex); N4(Deamidated); T15(Hex(1)HexNAc(2)); T16(Hex(2)HexNAc(2)); K22(TMT6plex); N25(Deamidated); K30(TMT6plex)	1	1	GP_Myc_His	GP_Myc_His	2	4	0.0166	0	1	1	1248.35	4990.37	4990.36	1.45	0.00181	HCD (High Energy Collision Dissociation)	MS2	2.83989	52.2	26.065	52.5664	10723	211213_Lumos_(LC1200)_nanoFlex_Ieva_EBOV_GP_Myc_His_TMT_PNA_(16_17)_2h_ETD_HCD(45%)_95%.raw	F17	6.05569	1.92799	1.13877		53207.2	322206	102583	60590.9			4.21
	TRUE	High	[R].RADNDSTASDTPPATTAAGPLKAENTNTSK.[S]	1xDeamidated [N]; 1xHex(1)HexNAc(2) [T/S]; 1xHex(2)HexNAc(2) [T/S]; 2xTMT6plex [K22; K30]; 1xTMT6plex [N-Term]; 1xHexNAc [S/T]; Hex(1)HexNAc(1) [T]	GP_Myc_His 1xHexNAc [T/S]; 1xHex(1)HexNAc(1) []	TRUE	1	1	95	GP_Myc_His	GP_Myc_His [410-439]	2	4989.38	0	1.823	1.351	0.972		867813	1.58204e+06	1.17209e+06	843268			Not Found	High	High	High	High	Not Found	High				5.68
		Checked	Confidence	Identifying Node	PSM Ambiguity	Annotated Sequence	Modifications	# Protein Groups	# Proteins	Master Protein Accessions	Protein Accessions	# Missed Cleavages	Charge	DeltaScore	DeltaCn	Rank	Search Engine Rank	m/z [Da]	MH+ [Da]	Theo. MH+ [Da]	DeltaM [ppm]	Deltam/z [Da]	Activation Type	MS Order	Isolation Interference [%]	Average Reporter S/N	Ion Inject Time [ms]	RT [min]	First Scan	Spectrum File	File ID	128/127	129/127	130/127	Abundance: 126	Abundance: 127	Abundance: 128	Abundance: 129	Abundance: 130	Abundance: 131	Quan Info	XCorr	Manual validation
		TRUE	High	Sequest HT (A22)	Ambiguous	[R].rADnDSTASDTPPAttAAGPLkAENtNTSk.[S]	N-Term(TMT6plex); N4(Deamidated); T15(Hex(1)HexNAc(1)); T16(Hex(2)HexNAc(2)); K22(TMT6plex); T26(HexNAc); K30(TMT6plex)	1	1	GP_Myc_His	GP_Myc_His	2	5	0.0246	0	1	1	998.679	4989.36	4989.38	-2.73	-0.00272	HCD (High Energy Collision Dissociation)	MS2		48.3	12.219	57.842	11910	211213_Lumos_(LC1200)_nanoFlex_Ieva_EBOV_GP_Myc_His_TMT_PNA_(16_17)_2h_ETD_HCD(45%)_95%.raw	F17	0.374649	1.08641	0.636776		337893	126591	367092	215162			5.68
		TRUE	High	Sequest HT (A22)	Ambiguous	[R].rADnDSTASDTPPAttAAGPLkAENtNTSk.[S]	N-Term(TMT6plex); N4(Deamidated); T15(Hex(1)HexNAc(1)); T16(Hex(2)HexNAc(2)); K22(TMT6plex); T26(HexNAc); K30(TMT6plex)	1	1	GP_Myc_His	GP_Myc_His	2	5	0.0077	0	1	1	998.678	4989.36	4989.38	-3.06	-0.00306	HCD (High Energy Collision Dissociation)	MS2	51.3072	84.3	69.943	52.8655	10790	211213_Lumos_(LC1200)_nanoFlex_Ieva_EBOV_GP_Myc_His_TMT_PNA_(16_17)_2h_ETD_HCD(45%)_95%.raw	F17	5.31612	1.70645	1.21306		34373.1	182732	58656	41696.8			5.22
		TRUE	High	Sequest HT (A22)	Ambiguous	[R].rADNDstASDtPPATTAAGPLkAENTnTSk.[S]	N-Term(TMT6plex); S6(Hex(1)HexNAc(2)); T7(Hex(1)HexNAc(1)); T11(Hex(1)HexNAc(1)); K22(TMT6plex); N27(Deamidated); K30(TMT6plex)	1	1	GP_Myc_His	GP_Myc_His	2	5	0.0059	0	1	1	998.678	4989.36	4989.38	-3.33	-0.00332	HCD (High Energy Collision Dissociation)	MS2		103.2	22.34	52.0212	10601	211213_Lumos_(LC1200)_nanoFlex_Ieva_EBOV_GP_Myc_His_TMT_PNA_(16_17)_2h_ETD_HCD(45%)_95%.raw	F17	9.48484	1.972	1.04437		90103.2	854615	177684	94101.1			5.1
		TRUE	High	Sequest HT (A3)	Ambiguous	[R].rADnDSTASDTPPAttAAGPLkAENTNTSk.[S]	N-Term(TMT6plex); N4(Deamidated); T15(Hex(1)HexNAc(2)); T16(Hex(2)HexNAc(2)); K22(TMT6plex); K30(TMT6plex)	1	1	GP_Myc_His	GP_Myc_His	2	5	0.0367	0	1	1	998.678	4989.36	4989.38	-3.33	-0.00332	ETD (Electron Transfer Dissociation)	MS2		103.2	43.873	52.008	10599	211213_Lumos_(LC1200)_nanoFlex_Ieva_EBOV_GP_Myc_His_TMT_PNA_(16_17)_2h_ETD_HCD(45%)_95%.raw	F17	9.48484	1.972	1.04437		90103.2	854615	177684	94101.1			4.91	T424 (Hex1HexNAc2), T425 (Hex2HexNAc2)
		TRUE	High	Sequest HT (A22)	Ambiguous	[R].rADnDSTASDTPPAttAAGPLkAENtNTSk.[S]	N-Term(TMT6plex); N4(Deamidated); T15(Hex(1)HexNAc(1)); T16(Hex(2)HexNAc(2)); K22(TMT6plex); T26(HexNAc); K30(TMT6plex)	1	1	GP_Myc_His	GP_Myc_His	2	5	0.0044	0	1	1	998.678	4989.36	4989.38	-3.37	-0.00336	HCD (High Energy Collision Dissociation)	MS2	1.93874	58.6	19.89	53.2869	10886	211213_Lumos_(LC1200)_nanoFlex_Ieva_EBOV_GP_Myc_His_TMT_PNA_(16_17)_2h_ETD_HCD(45%)_95%.raw	F17	1.05312	1.73703	1.72475		141778	149310	246273	244532			4.53
		TRUE	High	Sequest HT (A3)	Ambiguous	[R].rADNDSTASDTPPAttAAGPLkAEnTNTSk.[S]	N-Term(TMT6plex); T15(Hex(2)HexNAc(2)); T16(Hex(1)HexNAc(2)); K22(TMT6plex); N25(Deamidated); K30(TMT6plex)	1	1	GP_Myc_His	GP_Myc_His	2	5	0.0024	0	1	1	998.678	4989.36	4989.38	-3.06	-0.00306	ETD (Electron Transfer Dissociation)	MS2	51.3072	84.3	40.466	52.856	10788	211213_Lumos_(LC1200)_nanoFlex_Ieva_EBOV_GP_Myc_His_TMT_PNA_(16_17)_2h_ETD_HCD(45%)_95%.raw	F17	5.31612	1.70645	1.21306		34373.1	182732	58656	41696.8			4.13	T424 (Hex1HexNAc2/Hex2HexNAc2), T425 (Hex1HexNAc2/Hex2HexNAc2)
		TRUE	High	Sequest HT (A3)	Ambiguous	[R].rADnDSTASDTPPAttAAGPLkAENTNTsk.[S]	N-Term(TMT6plex); N4(Deamidated); T15(Hex(2)HexNAc(2)); T16(HexNAc); K22(TMT6plex); S29(Hex(1)HexNAc(1)); K30(TMT6plex)	1	1	GP_Myc_His	GP_Myc_His	2	5	0.0025	0	1	1	998.678	4989.36	4989.38	-3.37	-0.00336	ETD (Electron Transfer Dissociation)	MS2	1.93874	58.6	22.469	53.2741	10884	211213_Lumos_(LC1200)_nanoFlex_Ieva_EBOV_GP_Myc_His_TMT_PNA_(16_17)_2h_ETD_HCD(45%)_95%.raw	F17	1.05312	1.73703	1.72475		141778	149310	246273	244532			4.08	424-425 (1x Hex1HexNAc2, 1x Hex1HexNAc1/1x Hex2HexNAc2, 1x HexNAc), 437-438 (Hex1HexNAc1)
		TRUE	High	Sequest HT (A22)	Ambiguous	[R].rADnDSTASDTPPAttAAGPLkAENtNTSk.[S]	N-Term(TMT6plex); N4(Deamidated); T15(Hex(1)HexNAc(1)); T16(Hex(2)HexNAc(2)); K22(TMT6plex); T26(HexNAc); K30(TMT6plex)	1	1	GP_Myc_His	GP_Myc_His	2	4	0.0025	0	1	1	1248.1	4989.37	4989.38	-2.05	-0.00255	HCD (High Energy Collision Dissociation)	MS2	3.24134	53.3	65.567	52.8616	10789	211213_Lumos_(LC1200)_nanoFlex_Ieva_EBOV_GP_Myc_His_TMT_PNA_(16_17)_2h_ETD_HCD(45%)_95%.raw	F17	4.72182	1.50935	1.16469		25238.3	119170	38093.4	29394.7			3.96
		TRUE	High	Sequest HT (A22)	Ambiguous	[R].rADnDSTASDTPPAttAAGPLkAENtNTSk.[S]	N-Term(TMT6plex); N4(Deamidated); T15(Hex(1)HexNAc(1)); T16(Hex(2)HexNAc(2)); K22(TMT6plex); T26(HexNAc); K30(TMT6plex)	1	1	GP_Myc_His	GP_Myc_His	2	4	0.0027	0	1	1	1248.1	4989.36	4989.38	-3.42	-0.00426	HCD (High Energy Collision Dissociation)	MS2	1.58585	51.8	27.587	57.838	11909	211213_Lumos_(LC1200)_nanoFlex_Ieva_EBOV_GP_Myc_His_TMT_PNA_(16_17)_2h_ETD_HCD(45%)_95%.raw	F17	0.408759	1.05792	0.592335		158912	64956.6	168115	94128.9			3.72
		TRUE	High	Sequest HT (A22)	Ambiguous	[R].rADnDSTASDTPPAttAAGPLkAENtNTSk.[S]	N-Term(TMT6plex); N4(Deamidated); T15(Hex(1)HexNAc(1)); T16(Hex(2)HexNAc(2)); K22(TMT6plex); T26(HexNAc); K30(TMT6plex)	1	1	GP_Myc_His	GP_Myc_His	2	4	0.003	0	1	1	1248.1	4989.39	4989.38	2.95	0.00367	HCD (High Energy Collision Dissociation)	MS2	2.2762	37.2	24.115	53.2893	10887	211213_Lumos_(LC1200)_nanoFlex_Ieva_EBOV_GP_Myc_His_TMT_PNA_(16_17)_2h_ETD_HCD(45%)_95%.raw	F17	1.06474	1.46109	1.56261		79515.8	84663.5	116180	124252			3.35
	TRUE	High	[R].RADNDSTASDTPPATTAAGPLKAENTNTSK.[S]	2xDeamidated [N4; N25]; Hex(1)HexNAc(2) [S]; 2xTMT6plex [K22; K30]; 1xTMT6plex [N-Term]; HexNAc [S]; 1xHex(1)HexNAc(1) [T/S]; 1xHex(2)HexNAc(2) [T]	GP_Myc_His 1xHexNAc []; 1xHex(1)HexNAc(2) []; 1xHex(1)HexNAc(1) [T/S]; 1xHex(2)HexNAc(2) [T]	TRUE	1	1	32	GP_Myc_His	GP_Myc_His [410-439]	2	4828.31	0	0.425	1.361	0.964		185826	78899.6	252932	179060			Not Found	High	High	High	High	Not Found	High				5.45
		Checked	Confidence	Identifying Node	PSM Ambiguity	Annotated Sequence	Modifications	# Protein Groups	# Proteins	Master Protein Accessions	Protein Accessions	# Missed Cleavages	Charge	DeltaScore	DeltaCn	Rank	Search Engine Rank	m/z [Da]	MH+ [Da]	Theo. MH+ [Da]	DeltaM [ppm]	Deltam/z [Da]	Activation Type	MS Order	Isolation Interference [%]	Average Reporter S/N	Ion Inject Time [ms]	RT [min]	First Scan	Spectrum File	File ID	128/127	129/127	130/127	Abundance: 126	Abundance: 127	Abundance: 128	Abundance: 129	Abundance: 130	Abundance: 131	Quan Info	XCorr	Manual validation
		TRUE	High	Sequest HT (A3)	Ambiguous	[R].rADnDSTASDTPPAttAAGPLkAEnTNTsk.[S]	N-Term(TMT6plex); N4(Deamidated); T15(Hex(1)HexNAc(2)); T16(Hex(1)HexNAc(1)); K22(TMT6plex); N25(Deamidated); S29(HexNAc); K30(TMT6plex)	1	1	GP_Myc_His	GP_Myc_His	2	4	0.0018	0	1	1	1207.83	4828.31	4828.31	0.41	0.00049	ETD (Electron Transfer Dissociation)	MS2	0	41.7	87.743	54.1607	11082	211213_Lumos_(LC1200)_nanoFlex_Ieva_EBOV_GP_Myc_His_TMT_PNA_(16_17)_2h_ETD_HCD(45%)_95%.raw	F17	0.375996	1.2681	0.762066		82025.4	30841.2	104017	62508.7			5.45	424-425 (1x Hex1HexNAc2, 1x Hex1HexNAc1/1x Hex2HexNAc2, 1x HexNAc), 437-438 (HexNAc)
		TRUE	High	Sequest HT (A22)	Ambiguous	[R].rADnDSTASDTPPAttAAGPLkAEnTNTSk.[S]	N-Term(TMT6plex); N4(Deamidated); T15(Hex(1)HexNAc(2)); T16(Hex(1)HexNAc(2)); K22(TMT6plex); N25(Deamidated); K30(TMT6plex)	1	1	GP_Myc_His	GP_Myc_His	2	4	0.0486	0	1	1	1207.83	4828.31	4828.31	0.61	0.00073	HCD (High Energy Collision Dissociation)	MS2	4.08601	52.1	33.737	58.1989	11986	211213_Lumos_(LC1200)_nanoFlex_Ieva_EBOV_GP_Myc_His_TMT_PNA_(16_17)_2h_ETD_HCD(45%)_95%.raw	F17	0.462989	1.43463	1.12284		103800	48058.5	148915	116552			4.53
		TRUE	High	Sequest HT (A3)	Ambiguous	[R].rADnDSTASDTPPATtAAGPLkAEnTNtsk.[S]	N-Term(TMT6plex); N4(Deamidated); T16(Hex(1)HexNAc(2)); K22(TMT6plex); N25(Deamidated); T28(Hex(1)HexNAc(1)); S29(HexNAc); K30(TMT6plex)	1	1	GP_Myc_His	GP_Myc_His	2	4	0.0069	0	1	1	1207.83	4828.31	4828.31	0.61	0.00073	ETD (Electron Transfer Dissociation)	MS2	4.08601	52.1	45.511	58.1845	11984	211213_Lumos_(LC1200)_nanoFlex_Ieva_EBOV_GP_Myc_His_TMT_PNA_(16_17)_2h_ETD_HCD(45%)_95%.raw	F17	0.462989	1.43463	1.12284		103800	48058.5	148915	116552			4.32	424-425 (Hex1HexNAc2/1x Hex1HexNAc1, 1x HexNAc), 436-438 (Hex1HexNAc2/1x Hex1HexNAc1, 1x HexNAc)
		TRUE	High	Sequest HT (A22)	Ambiguous	[R].rADnDSTASDTPPAttAAGPLkAEnTNTSk.[S]	N-Term(TMT6plex); N4(Deamidated); T15(Hex(1)HexNAc(2)); T16(Hex(1)HexNAc(2)); K22(TMT6plex); N25(Deamidated); K30(TMT6plex)	1	1	GP_Myc_His	GP_Myc_His	2	4	0.0314	0	1	1	1207.83	4828.31	4828.31	0.41	0.00049	HCD (High Energy Collision Dissociation)	MS2	0	41.7	39.989	54.1744	11084	211213_Lumos_(LC1200)_nanoFlex_Ieva_EBOV_GP_Myc_His_TMT_PNA_(16_17)_2h_ETD_HCD(45%)_95%.raw	F17	0.375996	1.2681	0.762066		82025.4	30841.2	104017	62508.7			3.5
	TRUE	High	[R].RADNDSTASDTPPATTAAGPLKAENTNTSK.[S]	1xDeamidated [N]; HexNAc [T]; Hex(1)HexNAc(2) [T]; 2xTMT6plex [K22; K30]; 1xTMT6plex [N-Term]; Hex(1)HexNAc(1) [T]; 1xHex(2)HexNAc(2) [S/T]	GP_Myc_His 2xHexNAc []; 1xHex(2)HexNAc(2) [S/T]; 1xHex(1)HexNAc(2) []; 1xHex(1)HexNAc(1) []	TRUE	1	1	56	GP_Myc_His	GP_Myc_His [410-439]	2	4827.33	0	1.088	1.504	1.378		244487	266055	367609	336882			Not Found	High	High	High	High	Not Found	High				5.43
		Checked	Confidence	Identifying Node	PSM Ambiguity	Annotated Sequence	Modifications	# Protein Groups	# Proteins	Master Protein Accessions	Protein Accessions	# Missed Cleavages	Charge	DeltaScore	DeltaCn	Rank	Search Engine Rank	m/z [Da]	MH+ [Da]	Theo. MH+ [Da]	DeltaM [ppm]	Deltam/z [Da]	Activation Type	MS Order	Isolation Interference [%]	Average Reporter S/N	Ion Inject Time [ms]	RT [min]	First Scan	Spectrum File	File ID	128/127	129/127	130/127	Abundance: 126	Abundance: 127	Abundance: 128	Abundance: 129	Abundance: 130	Abundance: 131	Quan Info	XCorr	Manual validation
		TRUE	High	Sequest HT (A22)	Ambiguous	[R].rADnDSTASDTPPAttAAGPLkAENtNTSk.[S]	N-Term(TMT6plex); N4(Deamidated); T15(Hex(2)HexNAc(2)); T16(HexNAc); K22(TMT6plex); T26(HexNAc); K30(TMT6plex)	1	1	GP_Myc_His	GP_Myc_His	2	5	0.0037	0	1	1	966.271	4827.32	4827.33	-0.21	-0.00021	HCD (High Energy Collision Dissociation)	MS2	8.71896	73.5	31.129	58.3014	12008	211213_Lumos_(LC1200)_nanoFlex_Ieva_EBOV_GP_Myc_His_TMT_PNA_(16_17)_2h_ETD_HCD(45%)_95%.raw	F17	0.484689	1.52761	1.37185		149120	72276.7	227796	204570			5.43
		TRUE	High	Sequest HT (A3)	Ambiguous	[R].rADnDSTASDTPPATtAAGPLkAENtNtSk.[S]	N-Term(TMT6plex); N4(Deamidated); T16(Hex(1)HexNAc(2)); K22(TMT6plex); T26(HexNAc); T28(Hex(1)HexNAc(1)); K30(TMT6plex)	1	1	GP_Myc_His	GP_Myc_His	2	5	0.0064	0	1	1	966.271	4827.32	4827.33	-0.21	-0.00021	ETD (Electron Transfer Dissociation)	MS2	8.71896	73.5	29.009	58.2871	12006	211213_Lumos_(LC1200)_nanoFlex_Ieva_EBOV_GP_Myc_His_TMT_PNA_(16_17)_2h_ETD_HCD(45%)_95%.raw	F17	0.484689	1.52761	1.37185		149120	72276.7	227796	204570			4.71	T425 (Hex1HexNAc2), 435-438 (Hex1HexNAc2/1x Hex1HexNAc1, 1x HexNAc)
		TRUE	High	Sequest HT (A22)	Ambiguous	[R].rADnDSTASDTPPAttAAGPLkAENtNTSk.[S]	N-Term(TMT6plex); N4(Deamidated); T15(Hex(1)HexNAc(1)); T16(Hex(1)HexNAc(2)); K22(TMT6plex); T26(HexNAc); K30(TMT6plex)	1	1	GP_Myc_His	GP_Myc_His	2	4	0.0173	0	1	1	1207.58	4827.3	4827.33	-4.71	-0.00568	HCD (High Energy Collision Dissociation)	MS2		70.8	77.995	58.4499	12042	211213_Lumos_(LC1200)_nanoFlex_Ieva_EBOV_GP_Myc_His_TMT_PNA_(16_17)_2h_ETD_HCD(45%)_95%.raw	F17	0.631774	1.31518	1.4344		54797.7	34619.8	72068.6	78601.7			4.04
		TRUE	High	Sequest HT (A22)	Ambiguous	[R].rADnDSTASDTPPAttAAGPLkAENtNTSk.[S]	N-Term(TMT6plex); N4(Deamidated); T15(Hex(1)HexNAc(1)); T16(Hex(1)HexNAc(2)); K22(TMT6plex); T26(HexNAc); K30(TMT6plex)	1	1	GP_Myc_His	GP_Myc_His	2	4	0.0031	0	1	1	1207.58	4827.3	4827.33	-6.04	-0.00729	HCD (High Energy Collision Dissociation)	MS2	10.2695	50.5	41.142	53.3438	10898	211213_Lumos_(LC1200)_nanoFlex_Ieva_EBOV_GP_Myc_His_TMT_PNA_(16_17)_2h_ETD_HCD(45%)_95%.raw	F17	3.92307	1.66981	1.32388		40569.9	159159	67744	53709.8			3.22
	TRUE	High	[R].RADNDSTASDTPPATTAAGPLKAENTNTSK.[S]	1xDeamidated [N]; 1xHex(2)HexNAc(2) [S/T]; 2xTMT6plex [K22; K30]; 1xTMT6plex [N-Term]; Hex(1)HexNAc(1) [T]	GP_Myc_His 1xHex(1)HexNAc(1) []	TRUE	1	1	81	GP_Myc_His	GP_Myc_His [410-439]	2	4786.3	0	3.25	0.931	0.65		707597	2.2995e+06	659064	459929			Not Found	High	High	High	High	Not Found	High				6.47
		Checked	Confidence	Identifying Node	PSM Ambiguity	Annotated Sequence	Modifications	# Protein Groups	# Proteins	Master Protein Accessions	Protein Accessions	# Missed Cleavages	Charge	DeltaScore	DeltaCn	Rank	Search Engine Rank	m/z [Da]	MH+ [Da]	Theo. MH+ [Da]	DeltaM [ppm]	Deltam/z [Da]	Activation Type	MS Order	Isolation Interference [%]	Average Reporter S/N	Ion Inject Time [ms]	RT [min]	First Scan	Spectrum File	File ID	128/127	129/127	130/127	Abundance: 126	Abundance: 127	Abundance: 128	Abundance: 129	Abundance: 130	Abundance: 131	Quan Info	XCorr	Manual validation
		TRUE	High	Sequest HT (A3)	Ambiguous	[R].rADnDSTASDTPPAttAAGPLkAENTNTSk.[S]	N-Term(TMT6plex); N4(Deamidated); T15(Hex(1)HexNAc(1)); T16(Hex(2)HexNAc(2)); K22(TMT6plex); K30(TMT6plex)	1	1	GP_Myc_His	GP_Myc_His	2	6	0.0232	0	1	1	798.554	4786.29	4786.3	-1.93	-0.00154	ETD (Electron Transfer Dissociation)	MS2	0	40.2	23.717	53.6184	10961	211213_Lumos_(LC1200)_nanoFlex_Ieva_EBOV_GP_Myc_His_TMT_PNA_(16_17)_2h_ETD_HCD(45%)_95%.raw	F17	8.61926	1.36588	0.591696		49429.4	426045	67514.5	29247.2			6.47	T424 (Hex1HexNAc1), T425 (Hex2HexNAc2)
		TRUE	High	Sequest HT (A22)	Ambiguous	[R].rADNDSTAsDtPPATTAAGPLkAEnTNTSk.[S]	N-Term(TMT6plex); S9(Hex(2)HexNAc(2)); T11(Hex(1)HexNAc(1)); K22(TMT6plex); N25(Deamidated); K30(TMT6plex)	1	1	GP_Myc_His	GP_Myc_His	2	6	0.0036	0	1	1	798.554	4786.29	4786.3	-1.93	-0.00154	HCD (High Energy Collision Dissociation)	MS2	0	40.2	18.949	53.6334	10963	211213_Lumos_(LC1200)_nanoFlex_Ieva_EBOV_GP_Myc_His_TMT_PNA_(16_17)_2h_ETD_HCD(45%)_95%.raw	F17	8.61926	1.36588	0.591696		49429.4	426045	67514.5	29247.2			5.55
		TRUE	High	Sequest HT (A22)	Ambiguous	[R].rADNDSTAsDtPPATTAAGPLkAENTnTSk.[S]	N-Term(TMT6plex); S9(Hex(1)HexNAc(1)); T11(Hex(2)HexNAc(2)); K22(TMT6plex); N27(Deamidated); K30(TMT6plex)	1	1	GP_Myc_His	GP_Myc_His	2	5	0.0019	0	1	1	958.062	4786.28	4786.3	-4.02	-0.00385	HCD (High Energy Collision Dissociation)	MS2		62.8	18.552	58.4171	12034	211213_Lumos_(LC1200)_nanoFlex_Ieva_EBOV_GP_Myc_His_TMT_PNA_(16_17)_2h_ETD_HCD(45%)_95%.raw	F17	0.75466	0.819977	0.650589		278782	210386	228595	181373			5.24
		TRUE	High	Sequest HT (A22)	Ambiguous	[R].rADNDstASDTPPATTAAGPLkAEnTNTSk.[S]	N-Term(TMT6plex); S6(Hex(1)HexNAc(1)); T7(Hex(2)HexNAc(2)); K22(TMT6plex); N25(Deamidated); K30(TMT6plex)	1	1	GP_Myc_His	GP_Myc_His	2	5	0.0155	0	1	1	958.063	4786.29	4786.3	-2.87	-0.00275	HCD (High Energy Collision Dissociation)	MS2		105	21.916	53.1637	10857	211213_Lumos_(LC1200)_nanoFlex_Ieva_EBOV_GP_Myc_His_TMT_PNA_(16_17)_2h_ETD_HCD(45%)_95%.raw	F17	9.35013	1.26195	0.774668		100313	937937	126590	77709.1			5.15
		TRUE	High	Sequest HT (A3)	Ambiguous	[R].rADnDSTASDTPPAttAAGPLkAENTNTSk.[S]	N-Term(TMT6plex); N4(Deamidated); T15(Hex(1)HexNAc(1)); T16(Hex(2)HexNAc(2)); K22(TMT6plex); K30(TMT6plex)	1	1	GP_Myc_His	GP_Myc_His	2	4	0.0115	0	1	1	1197.32	4786.28	4786.3	-4.83	-0.00578	ETD (Electron Transfer Dissociation)	MS2	16.6816	66.7	60.325	53.137	10852	211213_Lumos_(LC1200)_nanoFlex_Ieva_EBOV_GP_Myc_His_TMT_PNA_(16_17)_2h_ETD_HCD(45%)_95%.raw	F17	6.92423	1.15757	0.617443		86580.3	599501	100223	53458.3			4.33	T424 (Hex1HexNAc2/Hex2HexNAc2), T425 (Hex1HexNAc2/Hex2HexNAc2)
		TRUE	High	Sequest HT (A3)	Ambiguous	[R].rADnDSTASDTPPATtAAGPLkAENTNtSk.[S]	N-Term(TMT6plex); N4(Deamidated); T16(Hex(2)HexNAc(2)); K22(TMT6plex); T28(Hex(1)HexNAc(1)); K30(TMT6plex)	1	1	GP_Myc_His	GP_Myc_His	2	4	0.0048	0	1	1	1197.33	4786.28	4786.3	-4.05	-0.00484	ETD (Electron Transfer Dissociation)	MS2		50.8	61.621	58.392	12029	211213_Lumos_(LC1200)_nanoFlex_Ieva_EBOV_GP_Myc_His_TMT_PNA_(16_17)_2h_ETD_HCD(45%)_95%.raw	F17	0.652642	0.707261	0.613748		192492	125628	136142	118142			4.17	424-425 (Hex2HexNAc2/2x Hex1HexNAc1), 437-438 (Hex1HexNAc1)
		TRUE	High	Sequest HT (A22)	Ambiguous	[R].rADNDstASDTPPATTAAGPLkAENTnTSk.[S]	N-Term(TMT6plex); S6(Hex(1)HexNAc(1)); T7(Hex(2)HexNAc(2)); K22(TMT6plex); N27(Deamidated); K30(TMT6plex)	1	1	GP_Myc_His	GP_Myc_His	2	4	0.0027	0	1	1	1197.32	4786.28	4786.3	-4.83	-0.00578	HCD (High Energy Collision Dissociation)	MS2	16.6816	66.7	20.898	53.1478	10854	211213_Lumos_(LC1200)_nanoFlex_Ieva_EBOV_GP_Myc_His_TMT_PNA_(16_17)_2h_ETD_HCD(45%)_95%.raw	F17	6.92423	1.15757	0.617443		86580.3	599501	100223	53458.3			3.67
		TRUE	High	Sequest HT (A21)	Ambiguous	[R].rADnDSTASDTPPATtAAGPLkAENTNTsk.[S]	N-Term(TMT6plex); N4(Deamidated); T16(Hex(2)HexNAc(2)); K22(TMT6plex); S29(Hex(1)HexNAc(1)); K30(TMT6plex)	1	1	GP_Myc_His	GP_Myc_His	2	5	0.0171	0	1	1	958.062	4786.28	4786.3	-4.02	-0.00385	ETD (Electron Transfer Dissociation)	MS2		62.8	40.872	58.4043	12032	211213_Lumos_(LC1200)_nanoFlex_Ieva_EBOV_GP_Myc_His_TMT_PNA_(16_17)_2h_ETD_HCD(45%)_95%.raw	F17	0.75466	0.819977	0.650589		278782	210386	228595	181373			3.5	T425 (Hex2HexNAc2), 437-438 (Hex1HexNAc1)
		TRUE	High	Sequest HT (A22)	Ambiguous	[R].rADnDSTASDTPPAttAAGPLkAENTNTSk.[S]	N-Term(TMT6plex); N4(Deamidated); T15(Hex(1)HexNAc(1)); T16(Hex(2)HexNAc(2)); K22(TMT6plex); K30(TMT6plex)	1	1	GP_Myc_His	GP_Myc_His	2	4	0.0032	0	1	1	1197.33	4786.28	4786.3	-4.05	-0.00484	HCD (High Energy Collision Dissociation)	MS2		50.8	23.779	58.4025	12031	211213_Lumos_(LC1200)_nanoFlex_Ieva_EBOV_GP_Myc_His_TMT_PNA_(16_17)_2h_ETD_HCD(45%)_95%.raw	F17	0.652642	0.707261	0.613748		192492	125628	136142	118142			3.12
	TRUE	High	[R].RADNDSTASDTPPATTAAGPLKAENTNT.[S]	3xDeamidated [N4; N25; N27]; 1xTMT6plex [K22]; 1xTMT6plex [N-Term]; 3xHexNAc [T16(98.7); T26(100); T28(100)]	GP_Myc_His 3xHexNAc [T425(98.7); T435(100); T437(100)]	TRUE	1	1	3	GP_Myc_His	GP_Myc_His [410-437]	2	3857.82	0	0.743	1.702	0.432		73097.9	54302.1	124385	31602.8			Not Found	High	High	High	High	Not Found	High				2.69
		Checked	Confidence	Identifying Node	PSM Ambiguity	Annotated Sequence	Modifications	# Protein Groups	# Proteins	Master Protein Accessions	Protein Accessions	# Missed Cleavages	Charge	DeltaScore	DeltaCn	Rank	Search Engine Rank	m/z [Da]	MH+ [Da]	Theo. MH+ [Da]	DeltaM [ppm]	Deltam/z [Da]	Activation Type	MS Order	Isolation Interference [%]	Average Reporter S/N	Ion Inject Time [ms]	RT [min]	First Scan	Spectrum File	File ID	128/127	129/127	130/127	Abundance: 126	Abundance: 127	Abundance: 128	Abundance: 129	Abundance: 130	Abundance: 131	Quan Info	XCorr	Manual validation
		TRUE	High	Sequest HT (A23)	Ambiguous	[R].rADnDSTASDTPPAttAAGPLkAEntnT.[S]	N-Term(TMT6plex); N4(Deamidated); T15(HexNAc); T16(HexNAc); K22(TMT6plex); N25(Deamidated); T26(HexNAc); N27(Deamidated)	1	1	GP_Myc_His	GP_Myc_His	2	4	0.0149	0	1	1	965.207	3857.81	3857.82	-3.17	-0.00306	HCD (High Energy Collision Dissociation)	MS2	10.1257	53.6	48.521	48.9725	9892	211213_Lumos_(LC1200)_nanoFlex_Ieva_EBOV_GP_Myc_His_TMT_PNA_(16_17)_2h_ETD_HCD(45%)_95%.raw	F17	0.742869	1.70162	0.432336		73097.9	54302.1	124385	31602.8			2.69
	TRUE	High	[R].RADNDSTASDTPPATTAAGPLKAE.[N]	1xDeamidated [N4]; 1xTMT6plex [K22]; 1xTMT6plex [N-Term]; 1xHexNAc [T/S]; 1xHex(2)HexNAc(2) [T/S]; 1xHex(1)HexNAc(1) [T/S]; 1xHex(1)HexNAc(2) [T/S]		TRUE	1	1	14	GP_Myc_His	GP_Myc_His [410-433]	2	3749.78	0	2.078	1.34	1.16		23278.9	48367	31185.1	27005.2			Not Found	High	High	High	High	Not Found	High				3.51
		Checked	Confidence	Identifying Node	PSM Ambiguity	Annotated Sequence	Modifications	# Protein Groups	# Proteins	Master Protein Accessions	Protein Accessions	# Missed Cleavages	Charge	DeltaScore	DeltaCn	Rank	Search Engine Rank	m/z [Da]	MH+ [Da]	Theo. MH+ [Da]	DeltaM [ppm]	Deltam/z [Da]	Activation Type	MS Order	Isolation Interference [%]	Average Reporter S/N	Ion Inject Time [ms]	RT [min]	First Scan	Spectrum File	File ID	128/127	129/127	130/127	Abundance: 126	Abundance: 127	Abundance: 128	Abundance: 129	Abundance: 130	Abundance: 131	Quan Info	XCorr	Manual validation
		TRUE	High	Sequest HT (A23)	Ambiguous	[R].rADnDSTASDtPPAtTAAGPLkAE.[N]	N-Term(TMT6plex); N4(Deamidated); T11(HexNAc); T15(Hex(2)HexNAc(2)); K22(TMT6plex)	1	1	GP_Myc_His	GP_Myc_His	2	3	0.0114	0	1	1	1250.6	3749.78	3749.78	0.76	0.00096	HCD (High Energy Collision Dissociation)	MS2	39.1893	42.4	86	52.3304	10671	211213_Lumos_(LC1200)_nanoFlex_Ieva_EBOV_GP_Myc_His_TMT_PNA_(16_17)_2h_ETD_HCD(45%)_95%.raw	F17	2.07772	1.33963	1.16007		23278.9	48367	31185.1	27005.2			3.51
		TRUE	High	Sequest HT (A21)	Ambiguous	[R].rADnDSTASDTPPAttAAGPLkAE.[N]	N-Term(TMT6plex); N4(Deamidated); T15(Hex(1)HexNAc(2)); T16(Hex(1)HexNAc(1)); K22(TMT6plex)	1	1	GP_Myc_His	GP_Myc_His	2	3	0.1788	0	1	1	1250.6	3749.78	3749.78	0.76	0.00096	ETD (Electron Transfer Dissociation)	MS2	39.1893	42.4	118	52.3201	10669	211213_Lumos_(LC1200)_nanoFlex_Ieva_EBOV_GP_Myc_His_TMT_PNA_(16_17)_2h_ETD_HCD(45%)_95%.raw	F17	2.07772	1.33963	1.16007		23278.9	48367	31185.1	27005.2			2.74	424-425 (1x Hex1HexNAc2, 1x Hex1HexNAc1/1x Hex2HexNAc2, 1x HexNAc)
	TRUE	High	[R].RADNDSTASDTPPATTAAGPLKAE.[N]	1xDeamidated [N4]; 1xTMT6plex [K22]; 1xTMT6plex [N-Term]; Hex(1)HexNAc(1) [S]; 1xHex(2)HexNAc(2) [T/S]		TRUE	1	1	12	GP_Myc_His	GP_Myc_His [410-433]	2	3911.83	0	2.365	1.014	0.537		27731.4	65578.7	28107.6	14888.3			Not Found	High	High	High	High	Not Found	High				3.2
		Checked	Confidence	Identifying Node	PSM Ambiguity	Annotated Sequence	Modifications	# Protein Groups	# Proteins	Master Protein Accessions	Protein Accessions	# Missed Cleavages	Charge	DeltaScore	DeltaCn	Rank	Search Engine Rank	m/z [Da]	MH+ [Da]	Theo. MH+ [Da]	DeltaM [ppm]	Deltam/z [Da]	Activation Type	MS Order	Isolation Interference [%]	Average Reporter S/N	Ion Inject Time [ms]	RT [min]	First Scan	Spectrum File	File ID	128/127	129/127	130/127	Abundance: 126	Abundance: 127	Abundance: 128	Abundance: 129	Abundance: 130	Abundance: 131	Quan Info	XCorr	Manual validation
		TRUE	High	Sequest HT (A23)	Ambiguous	[R].rADnDSTASDtPPAtTAAGPLkAE.[N]	N-Term(TMT6plex); N4(Deamidated); T11(Hex(2)HexNAc(2)); T15(Hex(1)HexNAc(1)); K22(TMT6plex)	1	1	GP_Myc_His	GP_Myc_His	2	3	0.0125	0	1	1	1304.61	3911.83	3911.83	0.15	0.00019	HCD (High Energy Collision Dissociation)	MS2	5.25425	45.4	86	51.5297	10491	211213_Lumos_(LC1200)_nanoFlex_Ieva_EBOV_GP_Myc_His_TMT_PNA_(16_17)_2h_ETD_HCD(45%)_95%.raw	F17	2.36478	1.01356	0.536873		27731.4	65578.7	28107.6	14888.3			3.2
		TRUE	High	Sequest HT (A21)	Ambiguous	[R].rADnDSTASDTPPAttAAGPLkAE.[N]	N-Term(TMT6plex); N4(Deamidated); T15(Hex(1)HexNAc(1)); T16(Hex(2)HexNAc(2)); K22(TMT6plex)	1	1	GP_Myc_His	GP_Myc_His	2	3	0.0033	0	1	1	1304.61	3911.83	3911.83	0.15	0.00019	ETD (Electron Transfer Dissociation)	MS2	5.25425	45.4	110.071	51.5189	10489	211213_Lumos_(LC1200)_nanoFlex_Ieva_EBOV_GP_Myc_His_TMT_PNA_(16_17)_2h_ETD_HCD(45%)_95%.raw	F17	2.36478	1.01356	0.536873		27731.4	65578.7	28107.6	14888.3			2.99	T424 (Hex1HexNAc1/Hex2HexNAc2), T425 (Hex1HexNAc1/Hex2HexNAc2)
	TRUE	High	[R].RADNDSTASDTPPATTAAGPLK.[A]	HexNAc [T]; 1xHex(2)HexNAc(2) [S6]; 1xTMT6plex [K22]; 1xTMT6plex [N-Term]; Hex(1)HexNAc(1) [S]; Hex(1)HexNAc(2) [T]	GP_Myc_His 1xHexNAc []; 1xHex(1)HexNAc(2) []; 1xHex(1)HexNAc(1) []; 1xHex(2)HexNAc(2) [S415]	TRUE	1	1	10	GP_Myc_His	GP_Myc_His [410-431]	1	3751.79	0	0.735	1.007	0.912		45608.3	33535.9	45941.8	41605.3			Not Found	High	High	High	High	Not Found	High				3.22
		Checked	Confidence	Identifying Node	PSM Ambiguity	Annotated Sequence	Modifications	# Protein Groups	# Proteins	Master Protein Accessions	Protein Accessions	# Missed Cleavages	Charge	DeltaScore	DeltaCn	Rank	Search Engine Rank	m/z [Da]	MH+ [Da]	Theo. MH+ [Da]	DeltaM [ppm]	Deltam/z [Da]	Activation Type	MS Order	Isolation Interference [%]	Average Reporter S/N	Ion Inject Time [ms]	RT [min]	First Scan	Spectrum File	File ID	128/127	129/127	130/127	Abundance: 126	Abundance: 127	Abundance: 128	Abundance: 129	Abundance: 130	Abundance: 131	Quan Info	XCorr	Manual validation
		TRUE	High	Sequest HT (A22)	Ambiguous	[R].rADNDsTAsDtPPATTAAGPLk.[A]	N-Term(TMT6plex); S6(Hex(1)HexNAc(2)); S9(Hex(1)HexNAc(1)); T11(HexNAc); K22(TMT6plex)	1	1	GP_Myc_His	GP_Myc_His	1	4	0.0031	0	1	1	938.698	3751.77	3751.79	-5.64	-0.00529	HCD (High Energy Collision Dissociation)	MS2	4.17187	36.5	58.59	49.3645	9980	211213_Lumos_(LC1200)_nanoFlex_Ieva_EBOV_GP_Myc_His_TMT_PNA_(16_17)_2h_ETD_HCD(45%)_95%.raw	F17	0.735301	1.00731	0.912231		45608.3	33535.9	45941.8	41605.3			3.22
	TRUE	High	[R].RADNDSTASDTPPATTAAGPLK.[A]	1xDeamidated [N4]; 1xTMT6plex [K22]; 1xTMT6plex [N-Term]; 1xHex(1)HexNAc(1) [T]	GP_Myc_His 1xHex(1)HexNAc(1) [T]	TRUE	1	1	22	GP_Myc_His	GP_Myc_His [410-431]	1	2981.48	0	1.625	1.335	0.787		1.95752e+06	3.18008e+06	2.61394e+06	1.54041e+06			Not Found	High	High	High	High	Not Found	High				6.6
		Checked	Confidence	Identifying Node	PSM Ambiguity	Annotated Sequence	Modifications	# Protein Groups	# Proteins	Master Protein Accessions	Protein Accessions	# Missed Cleavages	Charge	DeltaScore	DeltaCn	Rank	Search Engine Rank	m/z [Da]	MH+ [Da]	Theo. MH+ [Da]	DeltaM [ppm]	Deltam/z [Da]	Activation Type	MS Order	Isolation Interference [%]	Average Reporter S/N	Ion Inject Time [ms]	RT [min]	First Scan	Spectrum File	File ID	128/127	129/127	130/127	Abundance: 126	Abundance: 127	Abundance: 128	Abundance: 129	Abundance: 130	Abundance: 131	Quan Info	XCorr	Manual validation
		TRUE	High	Sequest HT (A3)	Ambiguous	[R].rADnDSTASDTPPAtTAAGPLk.[A]	N-Term(TMT6plex); N4(Deamidated); T15(Hex(1)HexNAc(1)); K22(TMT6plex)	1	1	GP_Myc_His	GP_Myc_His	1	4	0.0788	0	1	1	746.127	2981.48	2981.48	0.21	0.00015	ETD (Electron Transfer Dissociation)	MS2	17.0862	74.8	47.459	59.4706	12271	211213_Lumos_(LC1200)_nanoFlex_Ieva_EBOV_GP_Myc_His_TMT_PNA_(16_17)_2h_ETD_HCD(45%)_95%.raw	F17	1.35536	1.34794	0.671542		257671	349237	347326	173037			6.6	T424 (Hex1HexNAc1)
		TRUE	High	Sequest HT (A22)	Unambiguous	[R].rADnDSTASDtPPATTAAGPLk.[A]	N-Term(TMT6plex); N4(Deamidated); T11(Hex(1)HexNAc(1)); K22(TMT6plex)	1	1	GP_Myc_His	GP_Myc_His	1	3	0.1047	0	1	1	994.5	2981.48	2981.48	0.21	0.00021	HCD (High Energy Collision Dissociation)	MS2	2.01529	123.1	12.924	59.2657	12228	211213_Lumos_(LC1200)_nanoFlex_Ieva_EBOV_GP_Myc_His_TMT_PNA_(16_17)_2h_ETD_HCD(45%)_95%.raw	F17	2.57025	1.37344	1.01154		424983	1.09231e+06	583689	429889			6.4
		TRUE	High	Sequest HT (A22)	Unambiguous	[R].rADnDSTASDtPPATTAAGPLk.[A]	N-Term(TMT6plex); N4(Deamidated); T11(Hex(1)HexNAc(1)); K22(TMT6plex)	1	1	GP_Myc_His	GP_Myc_His	1	4	0.085	0	1	1	746.126	2981.48	2981.48	-0.29	-0.00021	HCD (High Energy Collision Dissociation)	MS2	18.9221	47.5	33.289	59.9603	12387	211213_Lumos_(LC1200)_nanoFlex_Ieva_EBOV_GP_Myc_His_TMT_PNA_(16_17)_2h_ETD_HCD(45%)_95%.raw	F17	1.40476	1.52582	0.55223		83387	117139	127234	46048.8			6.35
		TRUE	High	Sequest HT (A22)	Unambiguous	[R].rADnDSTASDtPPATTAAGPLk.[A]	N-Term(TMT6plex); N4(Deamidated); T11(Hex(1)HexNAc(1)); K22(TMT6plex)	1	1	GP_Myc_His	GP_Myc_His	1	3	0.0749	0	1	1	994.5	2981.48	2981.48	0.03	3e-05	HCD (High Energy Collision Dissociation)	MS2	2.63772	107.6	12.051	59.841	12360	211213_Lumos_(LC1200)_nanoFlex_Ieva_EBOV_GP_Myc_His_TMT_PNA_(16_17)_2h_ETD_HCD(45%)_95%.raw	F17	1.17109	1.55806	0.645877		527679	617960	822157	340815			6.14
		TRUE	High	Sequest HT (A22)	Unambiguous	[R].rADnDSTASDtPPATTAAGPLk.[A]	N-Term(TMT6plex); N4(Deamidated); T11(Hex(1)HexNAc(1)); K22(TMT6plex)	1	1	GP_Myc_His	GP_Myc_His	1	4	0.054	0	1	1	746.127	2981.48	2981.48	0.21	0.00015	HCD (High Energy Collision Dissociation)	MS2	17.0862	74.8	17.564	59.4867	12274	211213_Lumos_(LC1200)_nanoFlex_Ieva_EBOV_GP_Myc_His_TMT_PNA_(16_17)_2h_ETD_HCD(45%)_95%.raw	F17	1.35536	1.34794	0.671542		257671	349237	347326	173037			6.11
		TRUE	High	Sequest HT (A22)	Unambiguous	[R].rADnDSTASDtPPATTAAGPLk.[A]	N-Term(TMT6plex); N4(Deamidated); T11(Hex(1)HexNAc(1)); K22(TMT6plex)	1	1	GP_Myc_His	GP_Myc_His	1	4	0.0655	0	1	1	746.126	2981.48	2981.48	-0.53	-0.0004	HCD (High Energy Collision Dissociation)	MS2	9.57305	67	28.766	59.0879	12186	211213_Lumos_(LC1200)_nanoFlex_Ieva_EBOV_GP_Myc_His_TMT_PNA_(16_17)_2h_ETD_HCD(45%)_95%.raw	F17	1.85171	1.23056	0.976407		128723	238357	158401	125686			6.11
		TRUE	High	Sequest HT (A22)	Unambiguous	[R].rADnDSTASDtPPATTAAGPLk.[A]	N-Term(TMT6plex); N4(Deamidated); T11(Hex(1)HexNAc(1)); K22(TMT6plex)	1	1	GP_Myc_His	GP_Myc_His	1	3	0.1297	0	1	1	994.5	2981.48	2981.48	0.09	9e-05	HCD (High Energy Collision Dissociation)	MS2	24.0719	180.1	62.736	53.0259	10826	211213_Lumos_(LC1200)_nanoFlex_Ieva_EBOV_GP_Myc_His_TMT_PNA_(16_17)_2h_ETD_HCD(45%)_95%.raw	F17	1.70439	1.08626	1.04199		155750	265459	169185	162291			6.09
		TRUE	High	Sequest HT (A3)	Ambiguous	[R].rADnDSTASDTPPAtTAAGPLk.[A]	N-Term(TMT6plex); N4(Deamidated); T15(Hex(1)HexNAc(1)); K22(TMT6plex)	1	1	GP_Myc_His	GP_Myc_His	1	4	0.0464	0	1	1	746.126	2981.48	2981.48	-0.53	-0.0004	ETD (Electron Transfer Dissociation)	MS2	9.57305	67	45.92	59.0723	12183	211213_Lumos_(LC1200)_nanoFlex_Ieva_EBOV_GP_Myc_His_TMT_PNA_(16_17)_2h_ETD_HCD(45%)_95%.raw	F17	1.85171	1.23056	0.976407		128723	238357	158401	125686			5.6	T424 (Hex1HexNAc1)
		TRUE	High	Sequest HT (A22)	Ambiguous	[R].rADnDSTASDtPPATTAAGPLk.[A]	N-Term(TMT6plex); N4(Deamidated); T11(Hex(1)HexNAc(1)); K22(TMT6plex)	1	1	GP_Myc_His	GP_Myc_His	1	3	0.0429	0	1	1	994.498	2981.48	2981.48	-1.88	-0.00187	HCD (High Energy Collision Dissociation)	MS2	37.7974	93.9	34.823	49.6405	10046	211213_Lumos_(LC1200)_nanoFlex_Ieva_EBOV_GP_Myc_His_TMT_PNA_(16_17)_2h_ETD_HCD(45%)_95%.raw	F17	1.28578	0.925166	0.633592		186177	239382	172244	117960			5.59
		TRUE	High	Sequest HT (A22)	Unambiguous	[R].rADnDSTASDtPPATTAAGPLk.[A]	N-Term(TMT6plex); N4(Deamidated); T11(Hex(1)HexNAc(1)); K22(TMT6plex)	1	1	GP_Myc_His	GP_Myc_His	1	3	0.1245	0	1	1	994.5	2981.49	2981.48	0.89	0.00088	HCD (High Energy Collision Dissociation)	MS2	16.2073	132.4	43.493	58.8537	12134	211213_Lumos_(LC1200)_nanoFlex_Ieva_EBOV_GP_Myc_His_TMT_PNA_(16_17)_2h_ETD_HCD(45%)_95%.raw	F17	1.34731	1.20996	0.749078		193148	260232	233702	144683			4.82
		TRUE	High	Sequest HT (A3)	Ambiguous	[R].rADnDSTASDTPPATtAAGPLk.[A]	N-Term(TMT6plex); N4(Deamidated); T16(Hex(1)HexNAc(1)); K22(TMT6plex)	1	1	GP_Myc_His	GP_Myc_His	1	4	0.0326	0	1	1	746.126	2981.48	2981.48	-0.29	-0.00021	ETD (Electron Transfer Dissociation)	MS2	18.9221	47.5	38.194	59.9516	12385	211213_Lumos_(LC1200)_nanoFlex_Ieva_EBOV_GP_Myc_His_TMT_PNA_(16_17)_2h_ETD_HCD(45%)_95%.raw	F17	1.40476	1.52582	0.55223		83387	117139	127234	46048.8			4.6	T425 (Hex1HexNAc1)
		TRUE	High	Sequest HT (A3)	Ambiguous	[R].rADnDSTASDTPPATtAAGPLk.[A]	N-Term(TMT6plex); N4(Deamidated); T16(Hex(1)HexNAc(1)); K22(TMT6plex)	1	1	GP_Myc_His	GP_Myc_His	1	3	0.029	0	1	1	994.5	2981.48	2981.48	0.09	9e-05	ETD (Electron Transfer Dissociation)	MS2	24.0719	180.1	83.589	53.0094	10823	211213_Lumos_(LC1200)_nanoFlex_Ieva_EBOV_GP_Myc_His_TMT_PNA_(16_17)_2h_ETD_HCD(45%)_95%.raw	F17	1.70439	1.08626	1.04199		155750	265459	169185	162291			4.49	T425 (Hex1HexNAc1)
		TRUE	High	Sequest HT (A3)	Unambiguous	[R].rADnDSTASDTPPATtAAGPLk.[A]	N-Term(TMT6plex); N4(Deamidated); T16(Hex(1)HexNAc(1)); K22(TMT6plex)	1	1	GP_Myc_His	GP_Myc_His	1	3	0.0895	0	1	1	994.5	2981.48	2981.48	0.03	3e-05	ETD (Electron Transfer Dissociation)	MS2	2.63772	107.6	12.817	59.8293	12358	211213_Lumos_(LC1200)_nanoFlex_Ieva_EBOV_GP_Myc_His_TMT_PNA_(16_17)_2h_ETD_HCD(45%)_95%.raw	F17	1.17109	1.55806	0.645877		527679	617960	822157	340815			3.91	T425 (Hex1HexNAc1)
		TRUE	High	Sequest HT (A3)	Unambiguous	[R].rADnDSTASDTPPAtTAAGPLk.[A]	N-Term(TMT6plex); N4(Deamidated); T15(Hex(1)HexNAc(1)); K22(TMT6plex)	1	1	GP_Myc_His	GP_Myc_His	1	3	0.0681	0	1	1	994.5	2981.48	2981.48	0.21	0.00021	ETD (Electron Transfer Dissociation)	MS2	2.01529	123.1	15.042	59.2536	12226	211213_Lumos_(LC1200)_nanoFlex_Ieva_EBOV_GP_Myc_His_TMT_PNA_(16_17)_2h_ETD_HCD(45%)_95%.raw	F17	2.57025	1.37344	1.01154		424983	1.09231e+06	583689	429889			3.82	T424 (Hex1HexNAc1)
[truncated: 301 more rows]

## Sheet: EBOV GP TMT FT VVA
Checked	Master	Accession	Description	Coverage [%]	Contaminant	# Peptides	# PSMs	# Unique Peptides	# Protein Groups	# AAs	MW [kDa]	calc. pI	Score Sequest HT: Sequest HT	# Peptides (by Search Engine): Sequest HT	# Razor Peptides	Abundance Ratio: (128) / (127)	Abundance Ratio: (129) / (127)	Abundance Ratio: (130) / (127)	Abundances (Grouped): 126	Abundances (Grouped): 127	Abundances (Grouped): 128	Abundances (Grouped): 129	Abundances (Grouped): 130	Abundances (Grouped): 131	Found in Sample: [S71] F16: 126, Sample	Found in Sample: [S73] F16: 127, Sample	Found in Sample: [S74] F16: 128, Sample	Found in Sample: [S75] F16: 129, Sample	Found in Sample: [S76] F16: 130, Sample	Found in Sample: [S77] F16: 131, Sample	Modifications
[truncated: 556 more rows]

[truncated: 3 more sheets: EBOVLP PNA, EBOVLP FT VVA, Single glycosite peptides]
